# Supplementary material for: Gene signature driving invasive mucinous adenocarcinoma of the lung
Source: EMBO Mol Med. 2017 Mar 2;9(4):462–81. doi: 10.15252/emmm.201606711 (PMC5376761; doi:10.15252/emmm.201606711)
Supplement: Supplementary file 3 — Dataset EV1 [file EMMM-9-462-s003.xlsx]

## Sheet: Dataset EV1
Dataset EV1. Human specimen information
Case	RNA-seq (Normal and IMA)	q-PCR (Normal)	q-PCR (IMA)	IHC	Age	Sex	ethnic group	smoking	induction therapy	Pathology	Mucinous Adenocarcinoma	KRAS.G12C (only in IMA but not in Normal)	anti-PD-L1 (cellular membrane)	anti-PD-L1 (tumor infiltrating immune cells)	anti-NKX2-1	anti-VTCN1 (mucinous part)	anti-FOXA3 (mucinous part)
1	●				69	F	Caucasian	ex-smoker	no	Adenocarcinoma	●
2	●				56	M	Caucasian	ex-smoker	no	Adenocarcinoma	●
3	●				60	M	Caucasian	NA	no	Adenocarcinoma	●	●
4	●	●	●		73	F	Caucasian	ex-smoker	no	Adenocarcinoma	●	●
5	●				73	F	Caucasian	never	no	Adenocarcinoma	●
6	●	●	●		64	M	Caucasian	ex-smoker	no	Adenocarcinoma	●
7		●	●		65	M	Caucasian	smoker	no	Adenocarcinoma	●
8		●			48	M	Caucasian	never	no	Adenocarcinoma	●
9			●		78	F	Caucasian	never	no	Adenocarcinoma	●
10		●	●		83	F	Caucasian	never	no	Adenocarcinoma	●
11		●	●		46	M	Caucasian	never	no	Adenocarcinoma	●
12			●		81	F	Caucasian	never	no	Adenocarcinoma	●
13				●	74	M	Asian	never	no	Adenocarcinoma	●		-	-	-	positive	positive
14				●	83	M	Asian	ex-smoker	no	Adenocarcinoma	●		-	-	-	positive (weak staining)	positive
15				●	79	M	Asian	ex-smoker	no	Adenocarcinoma	●		-	-	-	positive (weak staining)	-
16				●	75	F	Asian	never	no	Adenocarcinoma	●		positive	-	-	positive	positive
17				●	61	M	Asian	ex-smoker	no	Adenocarcinoma	●		-	-	-	positive (weak staining)	-
18				●	74	F	Asian	smoker	no	Adenocarcinoma	●		-	-	-	positive	positive
19				●	83	F	Asian	never	no	Adenocarcinoma	●		-	-	-	-	positive
20				●	53	M	Asian	smoker	no	Adenocarcinoma	●		-	-	-	positive(focally positive, cytoplasm staining dominant)	positive
21				●	75	F	NA	NA	NA	Adenocarcinoma	●		-	-	-	-	positive
22				●	74	M	NA	NA	NA	Adenocarcinoma	●		-	-	-	positive	positive(irregular, nuclear/cytoplasm)
23				●	73	F	NA	NA	NA	Adenocarcinoma	●		-	-	-	positive	positive
24				●	75	F	NA	NA	NA	Adenocarcinoma	●		-	-	-	positive (focally)	positive
25				●	44	F	NA	NA	NA	Adenocarcinoma	●		-	-	-	positive	positive
26				●	65	F	NA	NA	NA	Adenocarcinoma	●		positive	-	-	positive	positive
27				●	69	M	NA	NA	NA	Adenocarcinoma	●		-	-	-	NA	NA
28				●	43	F	NA	NA	NA	Adenocarcinoma	●		-	-	positive	NA	NA
29				●	53	F	NA	NA	NA	Adenocarcinoma	●		-	-	-	-	NA
30				●	39	F	NA	NA	NA	Adenocarcinoma	●		-	-	positive	-	NA
31				●	70	M	NA	NA	NA	Adenocarcinoma	●		-	-	-	positive	NA
32				●	70	M	NA	NA	NA	Adenocarcinoma	●		-	-	-	-	NA
33				●	64	F	NA	NA	NA	Adenocarcinoma	●		-	-	-	-	NA
34				●	71	M	NA	NA	NA	Adenocarcinoma	●		-	-	-	-	NA
35				●	60	M	NA	NA	NA	Adenocarcinoma	●		-	-	-	positive	NA
36				●	62	M	NA	NA	NA	Adenocarcinoma	●		-	-	-	-	NA
37				●	64	M	Asian	smoker	no	Adenocarcinoma			positive	-	positive
38				●	74	F	Asian	never	no	Adenocarcinoma			positive	-	-
39				●	88	F	Asian	NA	no	Adenocarcinoma			-	-	positive
40				●	57	M	Asian	smoker	no	Adenocarcinoma			positive	-	-
41				●	80	M	Asian	ex-smoker	no	Adenocarcinoma			positive	-	positive
42				●	81	M	Asian	smoker	no	Adenocarcinoma			positive	-	positive
43				●	80	M	Asian	ex-smoker	no	Adenocarcinoma			positive	-	positive
44				●	86	M	Asian	smoker	no	Adenocarcinoma			positive	-	positive
45				●	70	M	Asian	smoker	no	Adenocarcinoma			positive	-	positive
46				●	77	M	Asian	ex-smoker	no	Combined small cell carcinoma with adenocarcinoma			positive	positive	positive
47				●	74	M	Asian	ex-smoker	no	Large cell neuroendocrine carcinoma			-	positive	positive
48				●	78	M	Asian	ex-smoker	no	Adenocarcinoma			positive	-	positive
49				●	65	M	NA	NA	NA	Adenocarcinoma			-	-	-
50				●	64	F	NA	NA	NA	Adenocarcinoma			-	-	-
51				●	60	M	NA	NA	NA	Adenocarcinoma			-	-	-
52				●	65	M	NA	NA	NA	Adenocarcinoma			-	-	positive
53				●	51	M	NA	NA	NA	Adenocarcinoma			-	-	-
54				●	56	F	NA	NA	NA	Adenocarcinoma			-	-	-
55				●	68	M	NA	NA	NA	Adenocarcinoma			-	-	-
56				●	56	F	NA	NA	NA	Adenocarcinoma			-	-	-
57				●	60	M	NA	NA	NA	Adenocarcinoma			-	-	-
58				●	49	M	NA	NA	NA	Adenocarcinoma			-	-	-
59				●	59	F	NA	NA	NA	Adenocarcinoma			-	-	positive
60				●	42	M	NA	NA	NA	Adenocarcinoma			-	-	-
61				●	39	M	NA	NA	NA	Adenocarcinoma			-	-	-
62				●	59	F	NA	NA	NA	Adenocarcinoma			-	-	-
63				●	75	M	NA	NA	NA	Adenocarcinoma			-	-	-
64				●	45	F	NA	NA	NA	Adenocarcinoma			-	-	positive
65				●	69	F	NA	NA	NA	Adenocarcinoma			-	-	positive
66				●	49	M	NA	NA	NA	Adenocarcinoma			-	-	-
67				●	39	M	NA	NA	NA	Adenocarcinoma			-	-	positive
68				●	47	F	NA	NA	NA	Adenocarcinoma			-	-	positive
69				●	66	M	NA	NA	NA	Adenocarcinoma			-	-	positive
70				●	59	M	NA	NA	NA	Adenocarcinoma			-	-	positive
71				●	82	M	NA	NA	NA	Adenocarcinoma			-	-	positive
72				●	53	M	NA	NA	NA	Adenocarcinoma			-	-	positive
73				●	62	M	NA	NA	NA	Adenocarcinoma			-	-	-
74				●	49	F	NA	NA	NA	Adenocarcinoma			-	-	positive
75				●	46	F	NA	NA	NA	Adenocarcinoma			-	-	positive
76				●	38	M	NA	NA	NA	Adenocarcinoma			-	-	positive
77				●	62	M	NA	NA	NA	Adenocarcinoma			-	-	-
78				●	64	F	NA	NA	NA	Adenocarcinoma			-	-	positive
79				●	54	F	NA	NA	NA	Adenocarcinoma			-	-	-
80				●	73	M	NA	NA	NA	Adenocarcinoma			-	-	-
81				●	65	M	NA	NA	NA	Adenocarcinoma			-	-	-
82				●	40	M	NA	NA	NA	Adenocarcinoma			-	-	-
83				●	69	M	NA	NA	NA	Adenocarcinoma			-	-	-
84				●	65	M	NA	NA	NA	Adenocarcinoma			-	-	positive
85				●	69	M	NA	NA	NA	Adenocarcinoma			-	-	positive
86				●	58	F	NA	NA	NA	Adenocarcinoma			-	-	positive
87				●	53	F	NA	NA	NA	Adenocarcinoma			-	-	-
88				●	72	M	NA	NA	NA	Adenocarcinoma			positive	-	positive
89				●	52	M	NA	NA	NA	Adenocarcinoma			-	-	-
90				●	62	M	NA	NA	NA	Adenocarcinoma			-	-	positive
91				●	60	M	NA	NA	NA	Adenocarcinoma			-	-	-
92				●	69	M	NA	NA	NA	Adenocarcinoma			-	-	-
93				●	36	M	NA	NA	NA	Adenocarcinoma			-	-	-
94				●	50	M	NA	NA	NA	Adenocarcinoma			-	-	positive
95				●	75	M	NA	NA	NA	Adenocarcinoma			-	-	-
96				●	52	F	NA	NA	NA	Adenocarcinoma			positive	-	-
97				●	39	M	NA	NA	NA	Adenocarcinoma			-	-	-
98				●	68	M	NA	NA	NA	Adenocarcinoma			-	-	-
99				●	55	F	NA	NA	NA	Adenocarcinoma			-	-	positive
100				●	69	M	NA	NA	NA	Adenocarcinoma			-	-	positive
101				●	41	M	NA	NA	NA	Adenocarcinoma			-	-	positive
102				●	43	M	NA	NA	NA	Adenocarcinoma			-	-	positive
103				●	67	F	NA	NA	NA	Adenocarcinoma			positive	positive	positive
104				●	65	M	NA	NA	NA	Adenocarcinoma			-	-	-
105				●	56	M	NA	NA	NA	Adenocarcinoma			-	-	positive
106				●	43	F	NA	NA	NA	Adenocarcinoma			-	-	positive
107				●	52	F	NA	NA	NA	Adenocarcinoma			-	-	positive
108				●	70	M	NA	NA	NA	Adenocarcinoma			positive	-	positive
109				●	56	M	NA	NA	NA	Adenocarcinoma			positive	-	positive
110				●	59	M	NA	NA	NA	Adenocarcinoma			-	-	positive
111				●	52	M	NA	NA	NA	Adenocarcinoma			positive	-	positive
112				●	66	F	NA	NA	NA	Adenocarcinoma			-	-	positive
113				●	61	M	NA	NA	NA	Adenocarcinoma			positive	-	positive
114				●	43	M	NA	NA	NA	Adenocarcinoma			positive	-	positive
115				●	57	F	NA	NA	NA	Adenocarcinoma			-	-	-
116				●	70	M	NA	NA	NA	Adenocarcinoma			-	-	-
117				●	70	M	NA	NA	NA	Adenocarcinoma			-	-	-
118				●	55	M	NA	NA	NA	Adenocarcinoma			-	-	positive
119				●	67	M	NA	NA	NA	Adenocarcinoma			-	-	positive
120				●	42	M	NA	NA	NA	Adenocarcinoma			-	-	positive
121				●	58	F	NA	NA	NA	Adenocarcinoma			-	-	positive
122				●	58	M	NA	NA	NA	Adenocarcinoma			-	-	positive
123				●	57	F	NA	NA	NA	Adenocarcinoma			-	-	positive
124				●	57	M	NA	NA	NA	Adenocarcinoma			-	-	positive
125				●	68	M	NA	NA	NA	Adenocarcinoma			-	-	-
126				●	60	F	NA	NA	NA	Adenocarcinoma			positive	-	positive
127				●	45	M	NA	NA	NA	Adenocarcinoma			-	-	positive
128				●	70	M	NA	NA	NA	Adenocarcinoma			positive	-	-
129				●	61	M	NA	NA	NA	Adenocarcinoma			positive	-	-
130				●	51	M	NA	NA	NA	Adenocarcinoma			-	-	positive
131				●	45	F	NA	NA	NA	Adenocarcinoma			-	-	-
132				●	56	M	NA	NA	NA	Adenocarcinoma			-	-	-
133				●	71	M	NA	NA	NA	Adenocarcinoma			-	positive	positive
134				●	58	M	NA	NA	NA	Adenocarcinoma			-	-
135				●	52	M	NA	NA	NA	Adenocarcinoma			-	-	positive
136				●	48	M	NA	NA	NA	Adenocarcinoma			positive	positive	-
137				●	61	M	NA	NA	NA	Adenocarcinoma			positive	positive	-
138				●	40	M	NA	NA	NA	Adenocarcinoma			positive	positive	positive
139				●	57	M	NA	NA	NA	Adenocarcinoma			-	-	-
140				●	53	F	NA	NA	NA	Adenocarcinoma			positive	positive	positive
141				●	52	M	NA	NA	NA	Adenocarcinoma			-	-	positive
142				●	42	M	NA	NA	NA	Adenocarcinoma			-	-	-
143				●	54	M	NA	NA	NA	Adenocarcinoma			-	-	-
144				●	47	M	NA	NA	NA	Adenocarcinoma			-	-	-
145				●	38	F	NA	NA	NA	Adenocarcinoma			-	-	positive
146				●	57	F	NA	NA	NA	Adenocarcinoma			-	-	positive
147				●	51	M	NA	NA	NA	Adenocarcinoma			-	-	positive
148				●	61	F	NA	NA	NA	Adenocarcinoma			positive	-	positive
149				●	46	F	NA	NA	NA	Adenocarcinoma			-	-	positive
150				●	53	M	NA	NA	NA	Adenocarcinoma			-	-	-
151				●	54	M	NA	NA	NA	Adenocarcinoma			positive	-	positive
152				●	60	M	NA	NA	NA	Adenocarcinoma			-	-	-
