# Supplementary material for: Gene signature driving invasive mucinous adenocarcinoma of the lung
Source: EMBO Mol Med. 2017 Mar 2;9(4):462–81. doi: 10.15252/emmm.201606711 (PMC5376761; doi:10.15252/emmm.201606711)
Supplement: Supplementary file 4 — Dataset EV2 [file EMMM-9-462-s004.xlsx]

## Sheet: Dataset EV2
Dataset EV2. Differentially expressed genes in Human IMA RNA-seq
Ensembl ID	Gene Symbol	Case 1 Normal	Case 2 Normal	Case 3 Normal	Case 4 Normal	Case 5 Normal	Case 6 Normal	Case 1 Human IMA	Case 2 Human IMA	Case 3 Human IMA	Case 4 Human IMA	Case 5 Human IMA	Case 6 Human IMA	pvalue	pvalue (Corrected)	Fold change (Human IMA/Normal)
ENSG00000215182	MUC5AC	-0.083014965	0.08301544	-3.4344354	-3.9458396	-6.5901585	-6.5901585	11.513866	4.080636	10.018394	6.99228	-0.63000965	3.1306505	0.00146127	0.0198551	620.692		Differential Test : T Test paired
ENSG00000160182	TFF1	-1.2057462	-1.6901021	-4.171846	-6.729557	-3.40465	-3.0041432	9.3452835	1.2057467	8.803843	5.1827774	2.0156727	5.8101845	0.00274102	0.0257207	434.012		p-value computation: Asymptotic
ENSG00000198488	B3GNT6	-4.117258	-2.5888112	-2.85176	-4.4008694	-2.608429	-2.9751136	4.0247936	2.588811	7.4846983	8.481601	4.877779	4.6785116	0.000514	0.0131363	391.555		Multiple Testing Correction: Benjamini-Hochberg
ENSG00000131668	BARX1	-1.6178125	-1.6901348	-1.6901348	-1.2638893	-1.6901348	-1.6901348	7.891981	5.7655916	1.2638893	10.999975	5.380378	9.225567	0.00160879	0.0207005	328.922		Criteria: corrected p-value < 0.05, Fold change >=2
ENSG00000170373	CST1	-1.8120556	-2.1103327	-5.7804832	-5.7804832	-2.9384062	-4.1904545	2.0850725	7.0351944	3.8236132	4.343136	1.8120551	5.733405	0.000982	0.0168942	240.093
ENSG00000134827	TCN1	-2.1922894	-0.7200644	-2.5460746	-3.186843	-2.7241683	-2.4718184	6.6522136	5.8830876	6.7830596	8.471268	2.2065544	0.72006416	0.00206998	0.0225896	171.998		Top 50 genes induced in human IMA
ENSG00000137648	TMPRSS4	-2.4590616	-1.3952746	-2.9185843	-2.0828261	-6.992363	-2.8781233	5.843482	3.9035625	5.4232464	4.974266	1.3952751	2.9981852	4.91e-05	0.00796239	148.129
ENSG00000176153	GPX2	-0.71877337	-0.4290576	-1.7657399	-1.7576835	-2.2759755	-5.5328493	6.818186	6.8436737	6.4478827	6.1709976	0.42905807	2.2552128	0.00046	0.0127146	120.052
ENSG00000140297	GCNT3	-1.3725476	-1.8890309	-3.325028	-3.0862648	-1.5379767	-3.2158353	5.856967	3.6135626	5.10649	5.316161	5.5254927	1.3725471	0.000116	0.00937738	116.942
ENSG00000170608	FOXA3	-1.8375788	-3.0840583	-3.5282657	-1.7826452	-1.3250332	-1.2852712	4.986084	1.2852716	4.391137	4.325159	5.934119	4.440836	5.99e-05	0.00809629	82.5718
ENSG00000163993	S100P	-1.2736788	-0.8254609	-2.8302102	-1.2054911	-3.3072057	-1.9371433	5.821048	5.006217	5.0835	6.1621714	0.8254614	3.8633986	9.56e-05	0.00910507	81.9591
ENSG00000179913	B3GNT3	-2.1787066	-2.3270073	-2.2809534	-2.5744734	-2.0831609	-2.3685384	5.0985947	3.4397898	4.877388	3.8906965	2.0831614	4.85341	5.23e-05	0.00796239	81.1572
ENSG00000147689	FAM83A	-1.3181043	-0.9801607	-0.44212055	-1.6839991	-2.7075071	-0.9685669	3.5793056	7.178938	3.1773539	7.8622246	0.44212103	7.702118	0.00254056	0.0248941	81.032
ENSG00000118785	SPP1	-2.2734737	-3.285633	-4.42746	-2.5617208	-2.6455898	-1.6204014	1.9356489	4.8624144	2.632515	4.119238	1.6204014	5.572586	0.000235	0.0105177	76.6128
ENSG00000156413	FUT6	-2.5223262	-2.4283087	-1.8911862	-3.1990087	-1.3629189	-4.360024	5.3722124	1.3629184	4.358141	4.281807	3.0892715	3.0653124	0.00031	0.0114004	74.3145
ENSG00000196611	MMP1	-2.2173343	-1.7626305	-2.5296679	-1.1199679	-3.4746184	-3.9328153	5.3619585	3.3344383	3.9549894	6.0815153	1.1199675	2.392045	4.7e-05	0.00796239	74.216
ENSG00000254988	CTD-2547H18.1	-1.9737879	-1.9737879	-1.9737879	-1.9737879	-1.9737879	-1.9737879	3.1267643	1.9737879	4.0330396	5.609785	5.293921	5.129164	0.00013	0.00952401	71.9139
ENSG00000002726	ABP1	-0.64749146	-0.4451728	-1.0695076	-0.49637413	-1.6169934	0.050335884	5.8750286	6.7915964	7.47204	6.9873934	-0.05033636	5.545391	0.00169518	0.0211693	70.5734
ENSG00000172927	MYEOV	-1.010941	-0.4089954	-1.4564002	-1.745616	-3.9352324	-3.9352324	7.545295	0.4089954	7.001833	4.6812067	3.053579	1.4661338	0.00337405	0.0279881	68.9865
ENSG00000118322	ATP10B	-1.394325	-1.0364568	-2.1838224	-1.7818813	-1.266393	-2.797123	4.9380593	2.5018182	7.2672257	4.1541524	1.0364571	6.0725865	0.00329603	0.0277482	67.2618
ENSG00000110347	MMP12	-3.8602626	-2.8552847	-5.5931644	-3.3763795	-2.96529	-1.3129506	1.3787193	2.8406124	2.223197	2.1602974	1.3129501	6.2074766	0.000123	0.00940651	64.6434
ENSG00000267954	AP000349.1	-0.80524826	-1.2615266	-3.2328205	-2.3287249	-2.3407693	-0.9800515	4.6974196	7.254889	6.0071406	2.507278	0.80524826	3.7571092	0.0016075	0.0207005	63.8392
ENSG00000107159	CA9	-3.6472318	-4.021635	-5.7854586	-4.059334	-0.28280306	-0.9550853	2.740263	2.4895926	1.8742013	4.8707447	4.4797697	0.28280306	0.00292868	0.0263929	60.3307
ENSG00000099953	MMP11	-0.6155009	-0.77446795	-2.363278	-2.1111913	-1.1477609	-0.96643734	4.962041	7.7409286	6.4454374	3.096758	0.6155009	4.2077646	0.00265642	0.0253857	57.3284
ENSG00000069011	PITX1	-3.489582	-2.411277	-1.9562764	-2.3449767	-1.6058087	-1.7460885	4.8532724	3.3522692	4.150737	4.397584	1.6058092	2.949542	0.00046	0.0127146	56.1237
ENSG00000043039	BARX2	-2.8375642	-1.2779722	-3.1799526	-2.9470618	-4.3245173	-2.5024598	4.2410164	3.6499662	1.9378719	1.2779717	3.709324	2.6018114	0.00021	0.0102268	53.7396
ENSG00000101076	HNF4A	-4.088969	-1.3788588	-1.8060937	-2.6443381	-1.7920997	-1.073678	7.3688774	2.2450318	6.526661	1.073678	1.3644323	2.8710523	0.00928225	0.0463971	52.1874
ENSG00000176920	FUT2	-3.2286162	-2.2845287	-3.3199153	-1.6773958	-2.3950205	-2.8980336	3.6795998	3.4710293	2.0008192	4.4990664	2.8277903	1.6773958	1.28e-05	0.00796239	50.558
ENSG00000188833	ENTPD8	-1.5987349	-2.6053977	-1.8156817	-2.4243004	-1.2021694	-2.3809798	5.5180225	1.202169	5.1764116	3.5702791	4.8133345	1.2506633	0.000287	0.0111656	48.269
ENSG00000243479	RP5-1121A15.1	-3.142688	-3.582902	-3.582902	-3.582902	-2.0311208	-0.5060885	0.50608873	1.9648814	2.2698636	3.762248	5.0679255	3.5069785	0.00029	0.0112152	47.9823
ENSG00000117983	MUC5B	-1.0345764	-3.8394303	-2.9346523	-4.829284	-1.0971079	-4.5314684	3.5318937	2.6826916	1.0345774	2.714797	1.4829998	3.3843222	0.00145309	0.0198413	45.769
ENSG00000134398	ERN2	-4.3624487	-2.0521183	-1.9225316	-2.0698295	-1.5206857	-3.0279474	3.954114	1.5206861	3.6448545	2.083434	3.2127228	3.1392279	0.000553	0.0134961	42.7672
ENSG00000065618	COL17A1	-3.3565173	-2.2659273	-1.7449365	-3.2336526	-1.3853211	-1.2180223	3.2718143	1.4017696	7.2141027	2.1338844	1.2180223	4.0167084	0.00195516	0.022152	42.5213
ENSG00000230316	FEZF1-AS1	-0.8335798	-3.234715	-1.6949816	-1.885018	-3.234715	-1.183749	0.83357954	3.0407772	3.1310744	5.475039	1.7793632	5.723475	0.00143694	0.0198204	40.5513
ENSG00000123500	COL10A1	-1.4624376	-1.9473615	-2.858789	-2.1028686	-1.4296966	-1.115768	4.17727	5.7971544	4.1489058	3.1166563	1.1157675	2.6668472	0.00111566	0.0179576	40.0368
ENSG00000169903	TM4SF4	-2.3479936	-0.35522413	-2.383984	-1.8771896	-3.7465847	-1.8842344	3.5838451	2.3772058	7.8799725	2.7320318	2.2571726	0.35522366	0.00653018	0.0391788	39.3087
ENSG00000130675	MNX1	-2.140511	-3.509872	-4.4626074	-3.8642998	-0.6660657	-1.9249566	1.797482	0.6660652	2.6165204	3.4670672	4.0809803	2.5813828	0.000348	0.0120023	39.2958
ENSG00000234155	RP11-30P6.6	-1.9248377	-2.0308726	-2.0308726	-2.0308726	-2.0308726	-2.0308726	1.9248376	3.1139934	2.9372537	4.7016706	3.9794056	3.0225327	4.53e-05	0.00796239	39.21
ENSG00000088386	SLC15A1	-2.334155	-1.5140316	-1.8449953	-3.6412983	-4.1228595	-0.5211687	7.299072	2.0957408	3.6762328	0.5211687	1.3157835	2.1028461	0.00358225	0.0288196	35.8746
ENSG00000188761	BCL2L15	-3.1902857	-2.8978605	-2.4581552	-2.3413725	-1.7901788	-2.4989576	3.5963144	1.7901793	2.3639555	3.390625	2.3169432	2.011078	5.31e-05	0.00796239	34.4791
ENSG00000169894	MUC3	-1.1155267	-2.8506393	-1.0540166	-1.9235678	-1.5898833	-1.3482971	4.262847	1.0540161	5.0403852	3.8443136	2.0573244	4.3801966	7.27e-05	0.00844351	33.9852
ENSG00000165474	GJB2	-1.4301229	-3.9158607	-4.386303	-3.1470113	-2.073432	-3.185389	2.189393	2.6428719	1.8937216	1.4301233	2.66646	1.5232792	0.000103	0.00917516	33.8401
ENSG00000124664	SPDEF	-2.6024857	-2.653388	-2.684414	-2.7910757	-1.5134702	-2.4113946	1.6682129	1.7280359	1.5134697	3.6546955	4.1098003	3.1392622	4.13e-05	0.00796239	33.7844
ENSG00000248771	RP11-294O2.2	-2.3059957	-1.7747769	-3.0149944	-3.266539	-3.745241	-1.3746262	1.9092689	1.3746262	4.672028	3.9769912	1.4410162	1.5568643	0.0016892	0.0211693	33.5637
ENSG00000178401	DNAJC22	-3.1312914	-2.583937	-2.943643	-2.2251065	-1.7678256	-1.7250881	2.4101386	2.615191	3.052692	2.5233302	2.560062	1.7250881	4.61e-05	0.00796239	29.3896
ENSG00000198535	C2CD4A	-2.2162192	-1.9974415	-1.7727764	-1.5656571	-3.0295928	-0.1453228	5.022543	2.2978916	2.8550773	3.589919	0.1453228	4.5806227	0.000298	0.0113307	29.2372
ENSG00000128422	KRT17	-0.7711878	-1.264185	-1.2710657	0.17441654	-3.2545087	-1.2457409	5.5476484	5.6878843	3.9367838	2.6949453	-0.17441702	3.8300467	0.00104641	0.0174709	29.0244
ENSG00000130054	FAM155B	-2.65932	-3.4704235	-1.4710679	-3.5791152	-4.887828	0.13105011	2.8653083	2.8981504	-0.13104963	2.4966278	1.8669705	3.1503353	0.00278259	0.0257285	28.7836
ENSG00000104140	RHOV	-2.3876033	-0.7896066	-3.752902	-1.9334378	-3.272009	-1.2386827	1.9019394	3.858447	0.7896061	3.988017	1.5995197	3.2062378	5.94e-06	0.00710054	27.595
ENSG00000166923	GREM1	-1.7666881	-0.4173603	0.2783928	-1.0361915	-0.4839611	-0.2783928	3.0497322	7.406193	4.2158175	5.21093	-0.46097374	5.449155	0.00723078	0.0411282	27.143
ENSG00000227036	LINC00511	-3.3799086	-0.7021489	-3.1030226	-1.7670221	-4.0782614	-1.904428	1.990469	2.343237	1.5835676	3.7569933	0.70214844	3.228199	4.87e-05	0.00796239	27.0315
ENSG00000162078	ZG16B	-1.4909725	-0.7676959	-2.9736166	-0.073292255	-2.2673602	-3.092329	2.5909925	0.073292255	4.1081614	5.3198237	4.0009484	1.6152506	0.00319154	0.0273965	26.519
ENSG00000165188	RNF183	-2.6127145	-3.608111	-1.8917243	-2.4769607	-0.5821364	-1.0723298	3.3937407	0.58213663	2.8809218	3.4638734	2.8964157	2.908442	0.000107	0.00930884	26.5061
ENSG00000125508	SRMS	-1.673752	-1.3748655	-3.1284852	-0.5371628	-2.3945796	-0.65130496	2.9435477	0.537163	2.9702706	3.9493756	3.6251645	4.1144986	0.000664	0.0143329	25.1072
ENSG00000105696	TMEM59L	-2.467125	-1.5527883	-2.6958923	-0.20092487	0.050700665	-0.050700665	-0.51499605	6.227938	0.26433325	3.524364	4.6070514	6.8143487	0.00406058	0.0305153	24.9326
ENSG00000150556	LYPD6B	-1.7205472	-1.1349926	-2.7779484	-1.0491471	-2.8797653	-1.6017275	4.373661	1.4664268	1.2961168	3.8914194	1.0491471	4.453553	0.000405	0.0124901	24.5175
ENSG00000164485	IL22RA2	-1.9992497	-2.9387164	-4.028015	-3.7549965	-4.028015	-0.05894351	0.05894375	2.604486	0.7008877	1.8377051	1.5711241	4.0242233	0.000458	0.0127146	24.2663
ENSG00000064787	BCAS1	-2.3792634	-1.5604076	-2.8924465	-2.7776055	-0.81717014	-1.629056	4.8325043	2.027151	4.2036114	1.1343861	0.81717014	2.3900871	0.00361016	0.0288964	23.8648
ENSG00000106541	AGR2	-1.7330046	-1.4309254	-3.209673	-1.2588625	-2.5945635	-1.8277102	4.1794014	1.2588615	2.382019	2.8425617	3.325018	1.3352823	0.000572	0.0135927	23.6371
ENSG00000131746	TNS4	-2.559	-2.097609	-2.3607821	-2.0505714	-1.1579075	-2.096447	3.132574	1.6572275	3.4898329	2.4159765	3.146309	1.1579075	0.00012	0.00940651	23.4854
ENSG00000111344	RASAL1	-2.058631	-2.2497706	-3.1489272	-3.2724872	-2.7193494	-1.1880126	3.6761112	1.1880131	2.4544	1.6187	1.343482	2.1729279	0.000133	0.00963054	22.8661
ENSG00000142273	CBLC	-2.5633268	-1.5563159	-1.8152714	-1.5976496	-3.397707	-1.2311292	2.928855	2.4599419	2.4122143	3.0436869	1.2311287	2.832327	5.71e-06	0.00710054	22.81
ENSG00000229953	RP11-284F21.7	-0.84840846	-3.3130264	-1.8235445	-1.0026777	-1.1988726	-1.6492102	0.8484082	3.819891	3.7161708	3.706812	3.936027	0.984663	0.00269708	0.0255799	22.2328
ENSG00000183317	EPHA10	-1.2461782	-3.6162782	-2.419526	-2.512052	-1.7067938	-1.7563362	4.1100836	1.2461782	2.9736557	1.383286	1.6719713	2.148652	5.11e-05	0.00796239	22.0876
ENSG00000164749	HNF4G	-3.5399957	-1.3887253	-3.0542867	-0.9894695	-3.4142358	-1.6134338	0.98946905	1.8074799	3.762865	2.4596195	1.3118048	2.4410343	0.000386	0.0123483	22.0403
ENSG00000128165	ADM2	-1.8528738	-1.9592414	-2.482308	-2.1077466	-1.9145212	-1.1574159	2.4622679	1.928504	2.8404217	3.3197641	3.2319555	1.1574163	0.000274	0.0110541	21.1474
ENSG00000101311	FERMT1	-2.3147297	-2.6903033	-2.49676	-3.0627866	-0.63365173	-2.078083	2.4753618	2.169629	2.994604	2.3014908	2.5614834	0.6336508	0.000247	0.0106471	21.1427
ENSG00000137825	ITPKA	-2.8287475	-3.6862645	-0.47030544	-0.9947305	-1.585006	-2.1064818	2.4431148	3.8708515	2.9500618	4.300708	0.6116247	0.47030497	0.00323216	0.0275464	20.9136
ENSG00000113924	HGD	-1.6984882	-1.9958081	-1.8841491	-0.39257812	-2.0902581	-2.9155977	2.2538538	4.728709	2.2851906	2.653203	0.39257812	2.7857027	0.00116568	0.0180508	20.3368
ENSG00000196711	FAM150A	-2.0574503	-3.342657	-3.4247322	-0.9891262	-3.4889622	-1.9262025	1.0585113	2.591732	0.9891257	2.7963333	2.063365	1.1709414	0.00033	0.0116657	19.9252
ENSG00000115507	OTX1	-5.2167025	-2.1557422	-1.3046029	-2.2828135	-1.3022227	-3.0159116	1.3338242	1.9374084	1.3022227	1.6707597	2.5198693	1.7269387	0.000476	0.0128053	19.6279
ENSG00000159261	CLDN14	-2.1110907	-2.1658027	-2.7702274	-2.1567314	-1.9954188	-0.6423347	4.5707583	1.7140536	0.888546	0.64233494	3.2216358	2.796286	0.000719	0.0147075	19.4164
ENSG00000108176	DNAJC12	-1.2976732	-0.103550434	-2.220142	-1.9974394	-2.5735412	0.103550434	0.5631323	3.6089015	2.8168283	6.3030553	-0.5669117	4.3908477	0.00739458	0.0415854	18.3891
ENSG00000165376	CLDN2	-1.9145713	-2.6200213	-1.4061866	-3.3705764	0.8362913	-0.9535451	4.173644	-0.83629084	3.7140093	1.7104836	4.1463213	2.71766	0.00121997	0.0185104	18.0727
ENSG00000103460	TOX3	-1.9929981	-1.8535323	-2.3983917	-1.6189423	-2.9419432	-1.0725169	2.6281586	1.0725164	2.8800688	2.5992117	1.1635695	2.7077036	5.08e-05	0.00796239	17.8138
ENSG00000262880	RP11-104H15.7	-3.2211845	-4.476277	-0.28960562	-1.6222544	-0.59184337	-1.867449	0.3929243	2.2904773	0.28960562	1.8613882	4.3470473	3.3248472	0.00496764	0.0338422	17.0987
ENSG00000134258	VTCN1	-2.7575233	-0.29947805	-0.40719175	-1.2231169	-2.5005708	-0.82451963	5.4212394	0.29947805	3.2919831	1.6592045	2.3753352	3.3117242	0.0104536	0.049288	16.7014
ENSG00000158315	RHBDL2	-2.22861	-1.6795006	-1.0852408	-1.9942303	-1.5421128	-1.6585021	3.755404	1.0852408	2.151485	2.7032504	2.8814178	1.5690427	0.000432	0.0125641	16.6295
ENSG00000100558	PLEK2	-0.8040085	-2.510593	-1.9151101	-0.561975	-3.3968036	-1.07268	3.1164827	1.801033	3.3142452	3.3834276	1.7161703	0.5619745	0.000632	0.0140239	16.2881
ENSG00000088992	TESC	-1.7654505	-1.5164175	-1.9741411	-1.6736193	-1.0477104	-1.2736454	1.486021	1.4496317	1.0477114	3.8570347	3.7655516	3.2322674	0.000269	0.0110541	16.1657
ENSG00000189366	ALG1L	-1.4535832	-0.21654797	-2.307703	-0.13090277	-2.469655	-0.7061372	1.6239781	4.1302624	1.1348681	5.039317	0.13090229	4.682023	0.000355	0.0120339	16.0479
ENSG00000115718	PROC	-3.1621423	-1.5554855	-2.3953044	-1.1141255	-0.57136416	-1.0902574	2.9780278	1.6614814	3.056685	2.4605217	0.5713639	3.1426158	0.00276901	0.0257285	15.5614
ENSG00000116771	AGMAT	-2.1514597	-2.1189725	-1.7435935	-1.0235615	-2.6045113	-0.9663577	3.5842886	2.2244048	2.230002	2.8655624	0.9663582	1.2459478	0.000373	0.0122658	15.4997
ENSG00000135052	GOLM1	-2.4803324	-1.7509985	-2.121151	-2.3169756	-1.5367203	-1.6843462	3.374507	1.774662	1.5367212	1.619977	1.9173622	1.5630741	0.000168	0.0101149	15.4137
ENSG00000172818	OVOL1	-1.7177324	-1.4356022	-1.341063	-1.5827103	-3.9899712	-1.1766315	2.781712	1.1766315	2.249003	1.274725	1.7698922	3.1275506	0.000424	0.0124943	15.3185
ENSG00000245750	RP11-279F6.1	-1.9718745	-0.83363605	-2.9186764	-0.2745819	-0.99700165	0.2745819	1.7297254	1.227407	-0.47033215	6.246431	3.551023	4.5013976	0.00188901	0.0220096	15.1139
ENSG00000132744	ACY3	-2.1035774	-1.8121936	-3.1926649	-0.9138627	-2.099842	-0.99457407	2.2127337	1.7010117	2.3086762	3.2578354	1.8617091	0.9138622	0.000464	0.0127146	14.8812
ENSG00000049283	EPN3	-2.3527994	-2.0645485	-0.2548151	-1.3801608	-1.5017419	-1.2724986	3.5652208	2.9150305	2.859624	2.8693419	2.0453796	0.2548151	0.00157069	0.0205612	14.8185
ENSG00000124602	UNC5CL	-1.6531	-1.517304	-2.5087461	-2.254272	-0.807364	-3.1943817	2.4033818	0.807364	1.9074473	1.2598643	3.2601495	1.7173114	0.000125	0.00943429	14.7412
ENSG00000164932	CTHRC1	-1.1148081	-2.3557262	-1.2505398	-1.3995652	-0.09951496	-0.9170165	1.718543	4.4383507	2.7435293	3.4968357	0.09951496	3.6334314	0.00786649	0.0428557	14.7015
ENSG00000103089	FA2H	-2.0395608	-1.2421675	-1.2201686	-1.3419409	-1.7550788	-1.1261964	3.0840168	1.1261959	3.0997086	2.6807766	2.4312868	1.9024467	0.000213	0.0102847	14.3362
ENSG00000129173	E2F8	-2.2367954	-2.7408683	-1.7284274	-2.4997914	-0.45407915	-0.83706856	0.46176386	1.5738864	0.45407867	2.684657	4.7527	2.587679	0.000722	0.014736	14.2738
ENSG00000186193	SAPCD2	-2.5671835	-1.7672834	-1.8883238	-2.5357728	-1.9125953	-1.2068038	1.4396687	1.4078035	1.2068043	2.96272	2.1513186	1.9355783	0.000163	0.0100982	14.2245
ENSG00000198211	TUBB3	-0.54264545	-0.81778574	-0.22821331	0.22821379	-1.2500973	-0.50712204	1.595128	4.8372307	2.4945097	5.36248	-0.3626871	5.914156	0.00821186	0.0436771	14.1861
ENSG00000170439	METTL7B	-1.6412015	-2.436667	-1.7616935	-0.30207348	-1.8063836	-0.8727708	2.861412	2.3333492	2.8929768	2.6331186	2.692359	0.30207396	0.00136484	0.0193655	13.5105
ENSG00000175832	ETV4	-2.0486174	-1.2888699	-1.5445147	-1.4536705	-0.8023467	-1.1322255	2.329914	1.1892195	0.8023472	2.955943	4.3787575	2.4803581	0.000483	0.0128787	13.3102
ENSG00000121211	MND1	-1.9608958	-0.8801315	-1.6050482	-3.980639	-0.55273104	-1.2771885	0.9915991	2.150279	0.5527315	2.7330132	2.7050486	2.9799623	0.00237372	0.0241816	13.2527
ENSG00000148346	LCN2	-2.921205	-1.4784279	-0.6536808	-1.252717	-1.2152176	-1.79247	3.08245	0.65367985	2.6404066	2.2593288	0.7684412	3.6290903	0.00276459	0.0257285	13.2188
ENSG00000175874	CREG2	-1.2030241	-2.5384812	-1.4737351	-0.9298489	-3.7190204	-1.0992615	0.97075605	3.0878062	2.9839573	0.92984915	1.4091125	1.9046965	0.00225021	0.0237075	13.0706
ENSG00000181019	NQO1	-1.4631395	-0.7941179	-1.1450462	-0.4568882	-1.7590942	-1.4642057	2.5161724	3.9427147	2.3973904	2.650732	3.1975393	0.45688725	0.000463	0.0127146	13.0622
ENSG00000024526	DEPDC1	-2.3856957	-1.7683005	-1.4933662	-2.0821133	-2.3997078	-0.8087144	1.3572469	1.5845709	0.80871487	2.0385504	2.2956057	3.0387974	0.000101	0.00917516	12.7896
ENSG00000231106	AP000688.8	-1.8856497	-1.72608	-2.4668903	0.076636314	-0.5446067	-0.07663584	4.123929	3.1990786	-0.19164371	1.2952676	1.8496938	5.114483	0.00575078	0.0365524	12.7198
ENSG00000232803	RP11-93B14.5	-0.6322019	-1.4073205	-0.4556861	-3.2923644	-0.32399178	-3.507383	2.6868331	0.32399178	2.1986759	3.5231078	2.70734	0.9074547	0.00393452	0.0300727	12.6499
ENSG00000162849	KIF26B	-1.7639842	-2.1277046	-1.9528856	-3.151383	-1.0558529	-1.8410196	1.2857409	2.8226633	1.191103	1.0558519	1.25212	2.4362192	0.000264	0.011032	12.6064
ENSG00000120498	TEX11	-2.2166338	-0.67418003	-3.6667972	-1.139518	-3.6667972	-3.6667972	0.67418003	1.2957954	0.84650373	1.4418664	1.5424085	0.9942603	0.00109061	0.0177965	12.4461
ENSG00000158055	GRHL3	-2.577551	-0.58683276	-2.2762628	-3.1552787	-1.2117734	-1.1276226	0.586833	2.850244	1.9817986	1.842279	2.3271232	1.2948704	0.000173	0.0101157	12.4357
ENSG00000183010	PYCR1	-1.2496572	-1.6102867	-1.7881265	-1.0949273	-1.6144018	-1.9156146	1.9605856	1.9770374	1.0949268	3.1995049	1.9100685	2.2977371	1.72e-05	0.00796239	12.2849
ENSG00000158402	CDC25C	-3.0267901	-1.1570716	-1.5034611	-0.6766918	-1.4886274	-0.6744499	0.6744499	1.8705807	1.3029952	2.8048115	2.8860245	3.5173044	3.15e-05	0.00796239	12.1023
ENSG00000171124	FUT3	-1.1891751	-1.1319242	-1.2416563	-2.1353664	-2.1506057	-0.583601	3.606265	1.7019529	3.3259192	2.1608286	0.583601	1.7564983	0.000441	0.0126575	12.0801
ENSG00000263934	SNORD3A	-1.0831523	0.7778864	-0.5149064	-0.5400977	-3.2240682	-0.5356517	2.3550944	5.856098	0.07474661	5.524535	-0.07474613	2.5659976	0.00565399	0.0362793	11.8785
ENSG00000047457	CP	-1.5384388	-0.45394897	-0.97002506	-1.4714699	-3.1745048	0.24443245	3.4371748	4.59725	1.1508541	1.9685011	-0.24443245	3.1053782	0.000768	0.0151158	11.8196
ENSG00000260027	RP11-357H14.19	-1.5948174	-0.42007113	-2.5562308	-1.3732839	-1.5955269	-2.2980201	2.5994945	0.42007113	1.8565245	2.7774043	1.5668325	2.2942843	0.00167273	0.0210884	11.784
ENSG00000132746	ALDH3B2	-2.2700536	-0.07890701	-1.9674368	-1.1016889	-1.7851679	-0.363492	1.7947588	2.978714	0.07890749	5.2372932	0.40107346	3.2934198	0.00264884	0.0253553	11.7818
ENSG00000234380	AP000330.8	-0.4707322	-2.0177352	-2.1866755	-1.6963801	-1.6484637	-1.4197998	0.4707327	2.3341904	0.6233258	2.6610632	3.9289055	1.7458897	0.00296969	0.0265546	11.5834
ENSG00000171877	FRMD5	-0.8431306	-2.043583	-1.9960291	-2.2800727	-0.5491853	-3.1192331	1.1268802	2.1196208	1.5986786	3.2966557	1.6690993	0.5491853	0.00125715	0.0187133	11.5666
ENSG00000117394	SLC2A1	-1.944313	-1.5025444	-2.0982676	-0.66807175	-2.352048	-1.2109089	2.5695457	2.472003	1.872818	1.5677433	0.6680708	2.2359905	0.000127	0.0094956	11.5279
ENSG00000127129	EDN2	-2.369891	-0.5417769	-2.6224356	-2.7930472	-4.281362	-0.6032083	2.6009817	0.74049425	1.2664213	1.0573888	1.7206669	0.54177666	0.00696447	0.0405288	11.4975
ENSG00000168078	PBK	-2.2216702	-1.0166321	-2.1440175	-1.3800712	-1.4584603	-0.57928276	0.57928276	2.3130913	0.9560957	2.6224775	2.6134396	3.204049	1.43e-05	0.00796239	11.4301
ENSG00000225526	MKRN2-AS1	-1.2392514	-1.3959024	-2.2613697	-1.8617084	-1.063458	-0.27131176	2.9272418	1.587441	3.303741	1.7239232	3.1312952	0.27131128	0.00378814	0.0296023	11.3634
ENSG00000056998	GYG2	-1.2879686	-2.623332	-1.7985349	-1.5836673	-1.3906164	-0.29588556	1.536274	2.0629845	0.2958851	2.3377857	3.2352781	2.5550842	0.000485	0.0128842	11.318
ENSG00000100526	CDKN3	-1.2837768	-1.2733421	-1.3202829	-1.2837768	-1.313674	-1.1964316	1.5099216	2.4788399	1.1964321	2.8960304	2.295649	2.949994	6.24e-05	0.00811692	11.3113
ENSG00000158373	HIST1H2BD	-0.8533602	-0.7721467	-1.4139147	-1.149497	-0.8185954	-0.93054867	3.7422152	2.3301687	0.7721462	2.8121634	3.5474663	1.8050976	0.0003	0.0113307	11.2451
ENSG00000177459	C8orf47	-2.6278872	-0.13942146	-2.5811577	-2.2098856	-1.787107	-0.38468933	3.53755	2.6184063	2.0621042	2.221921	0.63720036	0.13942194	0.0077699	0.0426518	11.2443
ENSG00000135697	BCMO1	-1.2775581	-0.3829775	-2.3060057	-0.45749426	-1.8056116	-1.1172795	3.3414845	0.3829775	2.9882646	1.9941301	1.4757676	3.1937537	0.00375794	0.0295221	10.9578
ENSG00000181649	PHLDA2	-1.0876131	-1.9558907	-1.6833944	-1.0414786	-2.2032776	-1.3327937	1.924676	1.74401	1.8857365	2.687931	2.0733118	1.0414782	5.27e-05	0.00796239	10.8799
ENSG00000186007	LEMD1	-1.6973181	-3.2919292	-2.469338	-0.48264217	-1.2544253	-0.03840494	2.007865	0.30377674	0.03840494	3.4501777	2.7773151	2.7968779	3.9e-05	0.00796239	10.8134
ENSG00000175063	UBE2C	-1.7847891	-0.87167406	-2.3084445	-1.5819058	-1.4737234	-0.6636343	1.4731851	2.1219373	0.6636343	2.7307744	2.0343423	2.8252873	1.29e-05	0.00796239	10.7199
ENSG00000117650	NEK2	-2.198759	-0.8188276	-2.0214272	-2.5345392	-1.6429901	-0.26819086	0.65348005	2.1585689	0.26819086	2.451797	1.7889142	3.7275434	0.000322	0.0115916	10.7198
ENSG00000160161	CILP2	-3.0488718	-2.4617264	-1.9333048	-2.0847187	-0.5245719	-0.76326704	0.73881006	3.2977247	1.7414742	2.3828783	0.8552494	0.5245719	0.00522361	0.0345568	10.504
ENSG00000143228	NUF2	-0.9814496	-0.46359062	-2.1080992	-1.5747313	-1.2851043	-0.46514225	1.8708425	2.5521107	0.46359015	2.469946	2.1931763	3.8391476	7.04e-05	0.00844351	10.395
ENSG00000267077	RP11-127I20.5	-1.1037025	-1.6827855	-1.7363558	-0.6515565	-3.6660402	-1.7116728	2.11874	1.0426192	1.2115884	3.6918707	0.98252964	0.651556	0.000281	0.0110875	10.3759
ENSG00000159166	LAD1	-1.5146866	-1.208333	-1.6425714	-1.5855494	-1.9350481	-1.140562	1.7493458	2.580882	1.8630075	1.6040316	2.277113	1.140562	5.48e-05	0.00796239	10.3648
ENSG00000163082	SGPP2	-1.8565292	-2.7452812	-1.2706718	-1.8392496	-1.655077	-1.118413	1.5706997	1.5064707	1.118413	1.1810169	2.0600843	2.1988535	4.74e-05	0.00796239	10.221
ENSG00000127324	TSPAN8	-0.4828539	-0.6064291	-1.376852	-0.3616972	-0.8752346	-0.85919	4.7013674	1.1146946	4.7395697	3.0708447	1.4720125	0.3616972	0.00874159	0.0450075	10.1055
ENSG00000254827	SLC22A18AS	-1.7109218	-2.231565	-1.553031	-1.4415536	-0.4559207	-0.95848274	0.4992423	3.16648	0.70678043	3.054532	3.6856155	0.45592022	0.00354993	0.0286517	9.98669
ENSG00000232445	RP11-132A1.4	-1.4455991	-1.0255866	-2.05059	-0.21893072	-1.3526127	-0.94475675	2.0467968	0.21893072	1.1895471	2.4096231	3.2803793	3.4916706	0.00134356	0.0192381	9.70797
ENSG00000115641	FHL2	-0.56535435	-0.96127224	-0.3733158	0.05398178	-0.05398178	-0.35806656	3.5387201	3.365921	3.5880556	3.1819801	-0.12278175	3.7272959	0.00512347	0.0342827	9.55463
ENSG00000066248	NGEF	-2.298964	-1.9904041	-1.5936232	-1.509026	-1.8551269	-0.7143016	1.7533598	1.8178244	2.7843704	0.89243555	0.7143011	1.5725036	0.000362	0.0120964	9.50953
ENSG00000171320	ESCO2	-0.96044207	-1.298759	-1.9235382	-1.2253771	-1.5488367	-0.7391548	0.7391553	1.8808689	1.5469513	2.3773499	2.4836073	2.7328749	0.000183	0.0101157	9.46642
ENSG00000141934	PPAP2C	-2.235303	-1.3000679	-1.8787694	-1.4693613	-3.1183653	-0.5616112	1.6952782	1.3840685	1.4782696	1.9912062	0.5616121	1.748743	5.1e-05	0.00796239	9.42903
ENSG00000129195	FAM64A	-2.256617	-1.6566231	-1.7725103	-1.4043944	-2.4672012	-0.8083	0.8083005	1.3995781	0.8645053	2.1399107	1.3252773	2.514028	6.67e-06	0.00710054	9.42314
ENSG00000268310	AC087645.1	-1.4086351	-0.4250989	-1.6857808	-1.131273	-1.0573492	-0.59596825	0.947454	2.677445	0.42509842	3.2604856	2.2245784	3.5691843	0.000354	0.0120339	9.41346
ENSG00000158125	XDH	-1.138577	-2.2697005	-1.3300633	-2.5966766	-1.4443207	-0.7702637	2.6906147	1.8028431	1.8985767	1.6546345	1.0187035	0.7702632	0.000663	0.0143329	9.38836
ENSG00000126787	DLGAP5	-2.0463696	-1.284267	-1.8983517	-1.6724405	-1.5223618	-0.83961964	0.89097595	1.7856483	0.83961964	1.8794775	1.7763758	2.9426203	5.49e-06	0.00710054	9.38065
ENSG00000155066	PROM2	-2.1186438	-1.8338566	-1.3345861	-1.9090071	-1.5322285	-0.8083458	2.4520664	2.1087427	1.6426134	1.1361923	1.6245508	0.8083458	0.000531	0.0132864	9.30623
ENSG00000224287	MSL3P1	-1.3861828	-0.9736295	-1.4285812	-1.824234	-1.425137	-0.9588051	1.1659641	1.588623	0.9588051	2.335065	2.1585655	3.105504	0.000197	0.0101393	9.30614
ENSG00000267795	RP11-127I20.4	-1.2292504	-1.2071815	-1.6947289	-0.80006886	-3.557641	-1.3038568	1.7598267	0.8322201	1.2697096	3.42091	1.1704712	0.8000698	0.000867	0.0159252	9.02747
ENSG00000077152	UBE2T	-0.49965143	-0.42427588	-1.4976807	-0.40729094	-1.607656	-0.6010103	0.9304552	2.1453772	0.4072914	3.4896288	2.6660423	4.314457	0.00262334	0.025279	8.97017
ENSG00000152766	ANKRD22	-0.72226524	0.077777386	-2.441712	-0.5307026	-2.7932901	-1.2789602	3.4910955	2.5474892	2.036377	2.1586494	-0.07777691	1.0566025	0.000438	0.0126475	8.87819
ENSG00000042980	ADAM28	-0.35097694	-0.42301273	-0.85679865	-0.71044874	-0.66596174	0.06174946	4.349618	3.1608267	4.090932	3.0922747	-0.06174946	1.2637691	0.00824071	0.0437202	8.81638
ENSG00000196917	HCAR1	-0.537097	-0.69319105	-0.6598892	-0.927608	-0.09764719	-0.44276857	2.0656586	0.09764719	1.8453321	3.9851522	3.8755312	3.6100168	0.00342882	0.0281616	8.81274
ENSG00000135750	KCNK1	-1.3148708	-0.38392448	-1.199441	-1.6486163	-1.50559	-0.387681	2.624773	2.0004168	2.400013	2.5096025	0.38392448	2.4488697	0.000378	0.0122658	8.78243
ENSG00000137809	ITGA11	-1.5440722	-2.503665	-0.26134872	-1.4892364	-0.340693	-2.040454	1.7531557	3.5214844	2.0673304	1.1635542	0.26134968	1.8017082	0.00805223	0.0432751	8.7221
ENSG00000198807	PAX9	-2.0111952	0.25727177	-0.6893549	-1.1001854	-1.5534744	-0.3642373	-0.13560343	3.398569	1.9126177	3.24364	0.1356039	4.718829	0.00244298	0.0244841	8.70879
ENSG00000129810	SGOL1	-1.6377292	-1.6824403	-2.035138	-2.46277	-2.7452693	-0.2981243	0.67858934	1.444416	0.2981248	1.3166108	1.9213719	2.176643	0.000482	0.0128616	8.67104
ENSG00000211448	DIO2	-2.676096	-1.382976	0.5688276	-0.59578276	-1.1025286	-0.7069664	1.9243517	4.2888575	2.3082447	2.9320326	-0.5688276	1.915309	0.0097757	0.0476626	8.6693
ENSG00000101057	MYBL2	-1.674633	-1.4466219	-1.5706468	-2.2277818	-1.2166452	-0.8474889	0.8474884	2.4054508	0.881526	1.4109821	0.9401789	3.1712894	0.000241	0.0105184	8.61463
ENSG00000144354	CDCA7	-2.0417848	-2.2120967	-2.1566138	-0.5306039	0.09730816	-1.0257502	0.17693615	-0.097308636	0.6055784	2.496786	4.3347178	3.232501	0.00049	0.0128842	8.59278
ENSG00000166123	GPT2	-1.0259709	-1.049079	-0.55793667	-1.4272962	-0.28522015	-0.39150524	2.2179375	0.28522015	1.4041729	2.9570494	3.1307192	3.6600447	0.00147228	0.0198643	8.37076
ENSG00000269781	FLJ20306	-2.2997003	-1.4742699	-2.0021524	-1.6757872	-2.7571175	0.122908354	0.5862844	0.13689351	-0.122908354	2.3317506	2.379626	2.981025	0.002386	0.0241816	8.35785
ENSG00000163362	C1orf106	-1.6594486	-1.9292297	-0.69831467	-1.4904985	-1.6483774	-1.1400604	2.1124468	1.9838085	2.7040386	1.3299103	0.69831467	0.91431046	0.000191	0.0101393	8.2905
ENSG00000151012	SLC7A11	-1.2683764	-0.6886554	-1.6554575	-0.80596924	-2.0839915	-0.71815825	0.74786615	4.921786	1.7358918	2.1485848	0.8062377	0.6886554	0.00360617	0.0288964	8.25311
ENSG00000164855	TMEM184A	-1.549725	-2.7914543	-0.60587835	-1.633646	-0.936923	-2.6337905	0.97395945	0.60587835	0.96355295	1.7064805	1.9407449	1.8875127	0.000649	0.0142005	8.21498
ENSG00000170577	SIX2	0.13939428	-0.94986963	-1.4247131	-2.5427914	-0.6704798	-1.4568269	4.382539	-0.1393938	0.2873969	1.7564845	4.2240877	0.80097437	0.00655699	0.039268	8.20344
ENSG00000089685	BIRC5	-1.5016594	-1.30193	-1.6793346	-1.2382526	-2.126945	-0.4212265	0.69763374	1.9935751	0.42122698	2.5251245	1.497427	2.697997	0.000141	0.00989431	8.09514
ENSG00000178999	AURKB	-1.7072587	-1.4220469	-1.9636924	-0.73628926	-1.9680018	-0.6918042	0.6918044	1.9019885	0.8622818	2.265768	1.1699452	2.6819153	5.26e-06	0.00710054	8.05825
ENSG00000174371	EXO1	-2.4156835	-1.603692	-1.5406513	-1.4931197	-0.5788412	-1.6544933	0.5788412	1.7002764	0.5932431	1.3219433	1.6918826	2.8438845	0.00035	0.0120296	8.01531
ENSG00000166920	C15orf48	-0.002799034	-0.6383052	-2.646195	0.002799034	-2.3242078	-0.123122215	2.428646	2.3104572	2.3920574	3.287633	-1.1171427	2.9056568	0.00203194	0.0223308	7.94395
ENSG00000171004	HS6ST2	-1.255086	-1.1956916	-1.1817217	-0.1715374	-0.32657957	0.1893506	-0.27847672	3.135251	0.1715374	3.5272465	4.9283133	2.4850674	0.00792089	0.0430234	7.91744
ENSG00000114631	PODXL2	-2.0380383	-1.4791894	-1.3510103	-1.6056924	-0.9845481	-0.91874933	2.164546	1.7929926	1.5443792	1.1838036	0.9187498	1.8923845	0.000195	0.0101393	7.88447
ENSG00000138180	CEP55	-2.6285062	-1.7807131	-1.6989269	-2.0330691	-0.9784765	-0.70129347	1.0517807	1.7164812	0.701293	1.0272923	0.8626938	2.6174831	0.000152	0.00997217	7.81548
ENSG00000233818	AP000695.4	-0.78485155	-3.0172968	-2.3598762	-1.1848044	-1.1047602	-1.421885	1.6783276	0.78485155	1.744791	1.1448932	1.5083776	1.0400195	0.00024	0.0105184	7.7945
ENSG00000149260	CAPN5	-1.2788115	-0.93263245	-0.8436861	-1.3062458	-0.28698444	-0.5589371	3.8767567	0.28698444	2.964941	2.4648657	1.7987299	1.1686974	0.00496689	0.0338422	7.78868
ENSG00000143217	PVRL4	-1.6075583	-1.7412276	-1.3048935	-1.1380606	-1.6840506	-1.0604296	1.7442265	2.1700869	1.0604305	1.8174934	1.1674442	1.2024584	8.04e-05	0.00844351	7.72603
ENSG00000157456	CCNB2	-1.7109771	-1.4195771	-1.675117	-1.1394444	-1.8609366	-0.5480118	0.5480113	1.8787432	0.76047087	1.9937057	1.4048243	2.7344236	2.14e-05	0.00796239	7.70453
ENSG00000100290	BIK	-0.8557873	-0.605402	-1.485322	-0.48701	-2.2659311	-0.6201401	2.7578125	1.1292543	2.0740013	1.3287945	0.48700953	3.3581018	0.000718	0.0146966	7.51147
ENSG00000117399	CDC20	-2.0931044	-1.724647	-1.381896	-1.2046294	-1.4850483	-0.57467985	1.7045927	1.3060808	0.5746803	1.7036409	0.6698284	3.0215712	0.000208	0.0102268	7.50265
ENSG00000156970	BUB1B	-2.2785702	-1.5170312	-1.5144167	-2.1287818	-0.7927928	-1.2189474	0.894835	1.529108	0.7927923	1.0186238	1.847436	1.8728123	5.37e-06	0.00710054	7.46957
ENSG00000203812	HIST2H2AA4	-0.7059045	-0.36967182	-1.2371845	0.09361935	-1.4202633	-0.0936203	2.344183	2.9618444	-0.61675596	3.615571	2.7401905	2.6062317	0.00210577	0.0227789	7.45073
ENSG00000109674	NEIL3	-0.73343563	-0.8773992	-1.6708703	-0.52840877	-1.6731758	-0.89959764	1.0313358	2.9165	0.528409	1.9768867	2.2079558	2.260396	0.000454	0.0127146	7.38226
ENSG00000165304	MELK	-2.389566	-1.2828999	-1.897192	-1.6192737	-0.8590574	-0.24979973	0.8294606	1.3658361	0.24979925	1.5881805	1.5990782	3.3720474	5.33e-05	0.00796239	7.3804
ENSG00000238005	RP11-443B7.1	-0.27310228	-1.4369626	-2.8902774	-0.04071617	-3.8408275	-1.3762095	0.07278204	0.5907974	0.040715933	3.4151373	1.6172261	1.6770172	0.00857006	0.0446226	7.35451
ENSG00000134028	ADAMDEC1	-0.55807114	-0.017537594	-0.5273094	0.01753807	-4.9999022	0.69948196	0.81027126	4.4991894	-0.3779726	3.5741463	-1.4236212	4.7977104	0.00944297	0.0468411	7.3492
ENSG00000183558	HIST2H2AA3	-0.71745014	-0.4023242	-1.2007923	0.07316208	-1.4377565	-0.07316303	2.3042421	2.9161377	-0.57224274	3.5774288	2.712922	2.5597992	0.00212789	0.0229179	7.34164
ENSG00000171848	RRM2	-1.7365975	-1.3723536	-1.4076853	-1.3276825	-1.2265124	-0.6293187	0.62931824	1.9373579	1.1664696	2.0717592	1.6691837	2.06466	1.25e-05	0.00796239	7.32663
ENSG00000123485	HJURP	-1.6801353	-1.0522714	-2.0819778	-1.4667726	-0.8376508	-0.5804329	0.8892479	1.805265	0.5804329	1.3158255	1.8236508	3.0869193	1.17e-05	0.00796239	7.29427
ENSG00000225265	RP11-378J18.3	-1.07094	0.10625076	-2.1909113	-0.46362782	-1.0736377	-2.5339925	0.67820454	1.9665012	0.8891039	3.4984827	3.0441155	-0.106250286	0.00101837	0.0172177	7.29127
ENSG00000090889	KIF4A	-2.7444587	-1.3281269	-1.2547631	-1.8749967	-0.61473274	-1.6005883	0.9470072	1.4739084	0.6147332	1.0219336	1.0605764	2.5623379	0.000836	0.0157576	7.20847
ENSG00000182240	BACE2	-1.3362942	-1.0722046	-1.6863403	-0.7984066	-0.7269783	-0.72787	2.5111303	0.72697926	2.0441408	1.5910616	2.4515467	1.4129763	0.000462	0.0127146	7.19829
ENSG00000145247	OCIAD2	-0.84119606	-0.88085365	-1.6216822	-1.0398359	-2.1776943	-1.2381907	0.8411951	1.7863493	1.3484001	2.8522463	1.0413609	1.4054785	0.000215	0.0103043	7.18878
ENSG00000062038	CDH3	-1.5404019	-2.4392142	-1.079123	-1.5299168	-1.3928332	-0.2991972	0.2991972	1.7372551	1.598278	0.809659	1.2515383	2.96626	0.000363	0.0121157	7.08031
ENSG00000060140	STYK1	-1.1547623	-0.98481846	-1.1913214	-0.8814063	-0.75654745	-1.0797176	1.7592592	1.7432842	2.7171679	2.0930672	0.7565479	1.8058043	0.000281	0.0110875	7.06465
ENSG00000034063	UHRF1	-1.9690051	-1.4710135	-0.8301606	-2.780211	-1.0852637	-0.9881635	1.12778	1.3343391	1.4111166	0.9369879	0.8301611	2.109661	0.000129	0.0095122	7.02409
ENSG00000096696	DSP	-0.7913532	-0.8418226	-0.46887207	-2.376256	-0.004771233	-1.4505539	2.9557238	1.4064512	2.3763952	0.004771233	1.8266039	2.3377295	0.000377	0.0122658	6.99772
ENSG00000142583	SLC2A5	-2.2549248	-2.6496663	-1.4502649	-1.6252813	0	-0.20103598	0.65636206	1.9654512	1.180306	1.7429261	0	3.0782347	0.00652255	0.0391777	6.96799
ENSG00000137673	MMP7	-1.7174845	-0.82538414	-2.2370415	-1.3662615	-1.8044558	-0.73356724	1.6878023	1.3530579	1.9004459	1.662077	0.7646446	0.7335663	0.000762	0.0150537	6.95298
ENSG00000131747	TOP2A	-1.7962565	-1.5365047	-1.6907511	-2.0523367	-1.0615988	-0.5984793	1.2889309	1.0228004	0.5984802	0.8913784	1.5602226	2.6715345	8.15e-06	0.00710054	6.93973
ENSG00000072571	HMMR	-2.0673685	-1.548284	-2.1281662	-1.7857594	-0.96896935	-0.31646967	0.6117377	0.92680025	0.31646967	1.8174767	1.6608796	2.607761	1.84e-05	0.00796239	6.92921
ENSG00000146205	ANO7	-0.39177847	-1.794249	-1.45327	-0.8310399	-0.07786608	-2.9820447	2.788681	0.07786608	2.9553719	1.6519189	0.9966941	0.7118468	0.0025431	0.0248941	6.89446
ENSG00000035499	DEPDC1B	-2.3534122	-0.766757	-1.6472554	-1.4976888	-1.2057257	-0.676044	0.6760435	0.88734007	0.88829994	1.3674288	1.9003382	2.8443785	0.000126	0.00945217	6.89294
ENSG00000087494	PTHLH	-1.8839724	-0.08370876	-1.2424352	0.051338673	-1.4615333	-1.6339746	-0.051338196	2.8257723	1.2579722	2.9222703	0.40280724	3.0582323	0.00129446	0.0189819	6.86059
ENSG00000254726	MEX3A	-1.4550278	-0.29381657	-0.83982825	-1.2167196	-0.5128064	-1.0450041	0.29381657	2.7564893	0.6559806	2.1943045	2.755659	2.5677447	0.000681	0.0144681	6.79528
ENSG00000112984	KIF20A	-2.0970545	-2.5410318	-1.7290964	-1.5656319	-0.868505	-0.5885072	0.86799383	1.1942916	0.62455606	0.5885072	1.4351954	2.3949742	9.58e-05	0.00910507	6.72355
ENSG00000164251	F2RL1	-1.1302814	-0.9739189	-1.5074863	-1.3453932	-1.420249	-0.7748165	2.5424223	0.7748165	2.0829697	1.3212862	1.5019798	1.0910187	0.000444	0.0127146	6.70129
ENSG00000166803	KIAA0101	-1.6637611	-0.39583492	-1.7912402	-1.1832662	-1.7514248	-0.9775853	0.7044463	2.0860696	0.39583492	2.3970675	1.6136193	1.4830098	8.49e-05	0.00861261	6.68314
ENSG00000214215	C12orf74	-1.4403989	-3.1162095	-1.5593636	-2.7070127	-2.8162403	0.08860469	0.77505183	0.04459572	0.91517425	-0.04459572	1.5290363	1.6556246	0.000868	0.0159268	6.66953
ENSG00000009765	IYD	-0.70979595	-1.3261642	-1.0259376	-1.413414	0.009565353	-0.95942926	2.4453716	1.6365566	2.567892	1.3618822	-0.009565353	2.9806147	0.00517128	0.0344766	6.656
ENSG00000155265	GOLGA7B	-0.90239096	-0.13143063	-1.0759888	-0.15206957	-1.5729165	0.1314311	2.1133108	1.0429697	1.4302874	4.9839125	-0.8118315	3.9196434	0.00940171	0.0467236	6.63583
ENSG00000135094	SDS	-1.4157972	-1.4217372	-1.3846626	1.2129073	-3.4317594	-1.1721067	0.83402395	1.8639741	1.6862445	2.4858098	-0.83402395	2.7151608	0.000734	0.0148159	6.62257
ENSG00000165480	SKA3	-1.7750115	-0.9079037	-1.4051275	-1.3215017	-0.71341753	-0.64280367	0.96493244	1.6542287	0.64280415	1.9838524	1.8170109	2.5095148	2.72e-05	0.00796239	6.60253
ENSG00000204385	SLC44A4	-2.8127918	-1.8632154	-2.569006	-2.2760515	-0.025626183	1.5021124	1.80371	-0.73590183	0.7124891	0.025625229	4.122328	2.3497887	0.00792713	0.0430234	6.59072
ENSG00000146670	CDCA5	-1.4805517	-0.9517803	-1.1434398	-1.1949596	-1.2495623	-0.3671193	0.3671193	1.5052009	0.83525515	1.9831748	1.4095254	3.831348	0.000603	0.0137946	6.588
ENSG00000162062	C16orf59	-0.9526422	-0.3679409	-0.85703516	-0.26428437	-0.80425215	-2.1089077	0.26428413	1.9244294	0.96480274	2.7168694	2.1290188	2.9245505	0.00398688	0.0302461	6.55761
ENSG00000231806	RP11-342C23.4	-0.8241768	-4.278947	-1.8264563	-1.6917284	-0.32928443	-1.4216046	1.5681338	0.32928467	0.9252043	1.1068692	1.076808	0.87750053	0.00150329	0.0201101	6.54019
ENSG00000196754	S100A2	-0.41876554	0.094436646	-0.36164474	-0.48889494	-1.6592069	-1.4713306	1.1602025	3.4648552	1.5537896	4.650461	-0.094436646	1.2149706	0.0048875	0.0335644	6.53963
ENSG00000259153	RP6-65G23.3	-1.492744	-0.131742	-1.8489716	-1.1597435	-1.6883388	0.23927736	-0.55498433	2.4692369	0.13174248	3.671361	2.5623045	1.8892822	0.0074241	0.0416258	6.53657
ENSG00000123843	C4BPB	-1.1490102	-0.10655737	-0.60037994	-0.48984623	-0.48607588	-1.625349	2.9522095	0.10655689	1.0575948	2.5635796	2.86934	2.237527	0.00674739	0.0398979	6.53115
ENSG00000158406	HIST1H4H	-0.08868456	-0.8025174	-0.75936604	-0.56618834	-0.21117592	-0.52961683	3.0691414	1.9483995	0.088685036	2.1484985	3.5816355	2.4397364	0.00112937	0.0179576	6.52333
ENSG00000142945	KIF2C	-2.373117	-1.3961749	-1.2761235	-1.6334186	-0.5791764	-0.5215907	1.7886543	1.4892569	0.5215907	0.93257093	1.2838793	2.388235	0.000614	0.0138963	6.48586
ENSG00000094804	CDC6	-0.98077154	-0.6945739	-1.5516663	-1.8536935	-0.89616203	-0.5217819	1.6924067	1.3798981	0.5217819	1.3951979	1.7159853	2.9457846	9.22e-05	0.0089617	6.46037
ENSG00000109586	GALNT7	-1.201745	-0.9302845	-1.7208443	-1.6844063	-1.0264263	-1.1301937	1.3698101	1.558733	1.732378	1.6067743	1.2371607	0.9302845	7.93e-05	0.00844351	6.44497
ENSG00000162391	FAM151A	-0.9930692	-0.35589075	-0.91539574	-1.6804066	-1.3715835	-1.9410048	2.3719692	0.9760747	2.4580255	0.35589123	1.6856704	1.0105004	0.000498	0.0129427	6.43488
ENSG00000156510	HKDC1	-1.243433	-1.4627318	-0.6612878	-1.6447973	-0.9208622	-1.3999352	1.9147568	1.1629372	1.7319994	1.164257	2.1432676	0.66128826	1.82e-05	0.00796239	6.43196
ENSG00000189057	FAM111B	-2.0229936	-1.4959269	-1.6370969	-2.6778893	-0.75451994	-1.4073267	0.93528175	0.81500053	0.75451946	1.1027651	1.6192255	0.8512049	0.000108	0.00930884	6.40393
ENSG00000065328	MCM10	-1.7045267	-0.83837605	-1.0326715	-2.003932	-0.42815304	-0.30277872	0.9837284	2.3210626	0.30277824	1.5668917	1.9009452	2.6841774	0.000391	0.0123483	6.40118
ENSG00000104783	KCNN4	-0.31984472	-1.2614651	-1.3097358	-1.0056791	-1.6865125	-1.6771269	1.8967276	2.9487848	1.8266115	0.8634186	0.9252701	0.3198452	0.0007	0.0145951	6.37977
ENSG00000101443	WFDC2	-1.2057085	-0.53618336	-1.2375927	-0.6522646	-2.1418009	-0.22295856	0.22295761	2.0517015	0.31670284	2.812646	2.697176	1.8529253	0.00410495	0.0306313	6.31348
ENSG00000130768	SMPDL3B	-0.16960144	-2.2220917	-0.46342564	-0.8843746	-0.8775301	-0.57233334	0.16960049	2.1727219	0.8764076	2.888915	2.1789665	2.4701366	0.00802185	0.043239	6.31019
ENSG00000100196	KDELR3	-1.1384382	-1.6826649	-1.2085524	-0.8303747	-0.84478474	-1.1166677	2.2114582	1.2675467	1.1009111	1.9452267	1.7234821	0.83037376	4.49e-05	0.00796239	6.27702
ENSG00000011426	ANLN	-1.8419027	-1.980823	-1.5406032	-2.4184828	-0.67971325	-1.0002599	0.79975796	1.6323853	0.74239063	0.6797123	1.177371	1.3835754	0.000145	0.00997217	6.26
ENSG00000075218	GTSE1	-2.1420937	-1.7245455	-1.1045446	-1.4705634	-0.5552912	-1.3115497	0.5552907	1.4685068	1.0565262	0.97049046	1.7683735	1.712347	1.78e-05	0.00796239	6.2334
ENSG00000230479	AP000695.6	-1.1726999	-2.8492208	-2.4552674	-1.9601141	-0.07813573	0.042990685	2.38727	1.8372817	1.0791001	-0.042990446	1.0139956	1.0495014	0.00796139	0.0430472	6.20215
ENSG00000168528	SERINC2	-1.2093945	-1.2450857	-0.7599144	-0.5584736	-1.2930641	-1.3873854	1.1067667	1.28578	2.324936	2.0158339	2.0340872	0.55847454	5.24e-05	0.00796239	6.18969
ENSG00000167767	KRT80	-1.8078694	-1.3040962	0.11003113	-1.0742683	-1.5064335	-1.0194464	2.0095205	1.4764204	1.6589546	2.4621048	-0.11003208	1.6731768	0.00131174	0.0190799	6.1847
ENSG00000140832	MARVELD3	-0.9766531	-1.6342978	-1.2384505	-1.3625107	-1.7687035	-1.7703838	1.1941309	0.9766531	1.2631207	1.3646402	1.1347332	1.0706568	2.3e-06	0.00710054	6.17236
ENSG00000214736	TOMM6	0.02609253	-0.16903114	-2.1951075	-0.18088341	-2.767304	-0.80799294	0.8820286	1.3818054	-0.026093483	2.6725616	1.8301849	2.9202013	0.0056864	0.0363077	6.17235
ENSG00000237523	RP11-40F6.2	-1.755157	-1.8574338	-1.7509813	-1.0911436	-0.80396986	-1.5946798	1.7641277	0.90089893	0.95919895	1.2964506	0.8039694	1.1692533	0.000146	0.00997217	6.16689
ENSG00000101115	SALL4	-0.87957764	-0.85275245	-1.930886	-0.8780801	-0.29555154	-1.8428779	0.29555178	1.9411111	0.69267654	0.9324422	2.6007175	2.6033192	0.0021808	0.0232132	6.16567
ENSG00000177788	RP5-1061H20.4	-1.8814778	-3.875997	-0.9792962	-1.481782	-0.60949373	0.08030486	1.0633736	0.78769445	-0.0803051	1.6535397	2.220603	1.3487682	0.0053762	0.035179	6.16273
ENSG00000112699	GMDS	-0.9333868	-0.53159237	-0.8521013	-0.5984621	-1.2721853	-0.9167843	3.3186197	0.53159237	3.3336773	1.5592728	0.5902052	1.2532034	0.004456	0.0320742	6.127
ENSG00000260265	RP11-44F21.5	-1.860642	-2.1039805	-0.18689203	-1.5549648	-0.96304727	0.18689203	-0.7945657	0.25769043	2.0620694	3.9536042	1.9046097	1.8151183	0.0090758	0.0459643	6.11998
ENSG00000129521	EGLN3	-1.4351707	-0.16364479	-2.0325012	-1.0442009	-0.9954252	0.16364384	2.901247	1.9354563	1.0927515	2.181552	-0.8568163	2.8557482	0.00635128	0.0385352	6.07495
ENSG00000167105	TMEM92	-1.100318	-0.43837166	-0.783257	-0.38136148	-2.082323	-0.37158632	1.1440969	2.9152398	1.2925267	1.7221704	3.0022721	0.37158632	0.00751773	0.0418543	6.06645
ENSG00000115255	REEP6	-0.8409333	-1.4117651	-1.1814361	-0.18553877	-1.3804231	-0.9981375	0.18553877	2.0752125	1.5136814	3.2582235	2.1714697	0.39576483	0.00240597	0.0243084	6.06155
ENSG00000061656	SPAG4	-0.051007748	-0.675745	-1.2452741	-0.15799665	-1.5124016	0.051007748	1.1389198	2.8215852	-0.22282839	3.0544276	2.9799476	2.207419	0.00569617	0.0363299	6.04251
ENSG00000130701	RBBP8NL	-1.9571323	-1.8834767	-1.6091862	-1.7012987	-0.980659	-0.22837925	0.22837925	0.73535395	0.5209551	1.3862906	2.7778616	1.5513544	0.000326	0.0115916	6.03514
ENSG00000120087	HOXB7	-0.6692195	-0.6554222	-1.4113836	-0.30997705	-0.7821312	-0.48882914	2.1122446	0.30997753	1.7498388	3.3154068	1.434103	2.3207102	0.000993	0.0170161	6.03439
ENSG00000079462	PAFAH1B3	-0.85356283	-0.95698786	-1.1031842	-0.35882854	-1.5674224	-0.64637184	0.35882854	1.6294031	0.51494026	2.8915606	1.8268042	2.8086214	0.00124067	0.0186092	6.00467
ENSG00000088325	TPX2	-1.6963444	-1.4629741	-1.5815172	-1.7666607	-0.7699499	-0.667603	1.0615263	1.5647697	0.6676035	0.9209242	1.012043	2.3188963	4.53e-05	0.00796239	5.98687
ENSG00000100625	SIX4	-1.482089	-0.77923965	-1.3718514	-1.6610408	-1.9954505	0.013118744	-0.013118267	1.2674427	0.8089638	1.0561953	2.4602337	2.4974031	0.00167249	0.0210884	5.89277
ENSG00000118193	KIF14	-0.91820955	-1.3485761	-0.9631238	-1.8135915	-0.8391576	-0.48062038	1.1832147	1.7967267	1.0453992	0.4806199	1.8823538	2.6009598	5.47e-05	0.00796239	5.89201
ENSG00000115598	IL1RL2	-2.9101532	-2.0436175	-0.8767276	-1.2279043	-0.16713476	-2.1395788	0.3900156	0.9900799	0.88776445	1.0542765	2.3960438	0.16713476	9.89e-05	0.00917516	5.8229
ENSG00000163293	NIPAL1	-0.71005726	-1.0936852	-1.9919267	-0.7240119	-0.4101019	-0.9992323	2.2088547	0.41010237	3.0935488	0.79378605	1.7503681	1.0316024	0.0058741	0.0369739	5.80064
ENSG00000143578	CREB3L4	-1.1800637	-0.33618927	-1.0464272	-0.7027626	-0.5127096	-0.81294584	1.6897364	0.5289688	0.33618927	2.7226324	3.5720577	1.7738419	0.00378032	0.0295874	5.7988
ENSG00000256802	RP11-680F8.1	-1.2615991	-0.9093957	-0.33099937	-1.138607	-1.1693311	-0.5868449	0.8377018	0.3309989	1.5058045	4.158864	1.601685	1.3768835	0.00762783	0.0422068	5.79491
ENSG00000111012	CYP27B1	-1.5999069	-1.9127526	-1.5399113	-0.6340065	-2.109175	-0.11230898	1.5258226	0.1123085	0.94129944	1.4237986	2.022915	1.2424817	0.00144592	0.0198413	5.77351
ENSG00000161958	FGF11	-1.2398567	-2.1675122	-0.6691904	-1.313066	0.19898987	-1.6290722	0.11462641	1.7519917	-0.11462641	1.1949372	3.4365964	1.9361267	0.00552146	0.0357613	5.74866
ENSG00000114346	ECT2	-0.8894377	-0.7457371	-0.91054344	-1.3973379	-0.8189497	-1.0275812	1.604003	0.7457361	1.1169758	1.1726608	1.7100134	2.9701443	0.000715	0.0146622	5.72862
ENSG00000174939	ASPHD1	-1.8570609	-1.8292346	-1.7523317	-1.9651804	0.063482285	-1.2971449	1.3139949	0.33719587	0.4455862	2.3188515	-0.06348181	2.101163	0.00977826	0.0476626	5.71649
ENSG00000134690	CDCA8	-1.8621335	-1.2119608	-1.4205918	-1.2654657	-1.5040317	-0.73135614	2.190309	0.76738405	0.73135614	0.7333045	1.2419581	1.4290128	0.000602	0.0137946	5.71523
ENSG00000155792	DEPTOR	-1.6961341	-1.1081553	-0.83707523	-1.5636907	-0.57814884	-1.8522496	3.030178	0.67332554	1.3563108	0.57814884	0.83033276	0.8596811	0.00350053	0.0285069	5.63301
ENSG00000187123	LYPD6	-1.0603285	-0.4245844	-2.3920789	-0.05033779	-1.2450652	-0.6832299	2.5631552	0.05033827	1.0025873	1.694149	2.142705	1.6200037	0.00426182	0.031183	5.61036
ENSG00000183395	PMCH	-1.4278278	-2.1998153	-2.1476924	-1.2805707	-3.2045197	-0.012883663	0.030153275	0.67731905	0.20914698	0.012883663	1.5679026	2.128326	0.00484047	0.0334037	5.59126
ENSG00000131153	GINS2	-0.68450165	-1.0581684	-1.4563551	-0.7496071	-1.2081342	-0.24399662	0.24399662	1.5670376	0.35339975	2.0916138	2.2068968	2.9594269	0.00133516	0.0191813	5.54244
ENSG00000187801	ZNF643	-0.7210736	-1.7288892	-0.5924654	-1.3503146	-0.6658716	-0.63095236	2.0698934	1.0352912	0.5924659	1.3743668	1.7979441	2.2628298	0.000233	0.0105177	5.54195
ENSG00000261189	RP3-512B11.3	-0.88816595	-1.1932781	-2.039023	-0.27911806	-0.31644678	-1.5173216	1.5116944	0.66830444	0.27911854	1.3067236	2.4626384	2.3371263	0.000641	0.0141548	5.52699
ENSG00000188368	PRR19	-1.1144304	-0.77266645	-1.2012944	-0.14226627	-0.8516569	-0.95390844	0.14226627	1.688416	0.50568676	3.0229306	1.7822099	2.614555	0.000945	0.0165808	5.52273
ENSG00000151715	TMEM45B	-0.8317213	-0.5903282	-0.7187557	-0.51866245	-1.6842618	-0.010098457	1.1129789	1.2650614	2.017027	3.7226086	0.010097504	2.3020964	0.00140978	0.0196485	5.51725
ENSG00000166851	PLK1	-1.4126639	-1.223629	-0.7806263	-1.016171	-0.77037	-1.053124	1.0611153	1.3713179	1.119669	1.6277189	0.7703705	2.5658026	0.000383	0.0123263	5.51017
ENSG00000134057	CCNB1	-0.8597574	-1.0977774	-1.233254	-0.51867914	-1.3217397	-0.46193838	0.602396	1.7684832	0.46193886	1.7952051	1.4271727	3.195221	0.000697	0.0145951	5.49173
ENSG00000122952	ZWINT	-1.1194134	-0.689569	-0.63001394	-0.7112527	-1.0154433	-1.4790616	0.6300144	1.6737127	0.8738613	1.4759455	1.9506845	2.4924812	0.00112679	0.0179576	5.49039
ENSG00000185275	CD24P4	-0.4998331	-0.98308754	-0.67199516	0.073703766	-1.2108402	-0.073703766	2.7664537	2.3351326	2.9416494	1.8821917	-1.0837822	2.4726038	0.00599054	0.0373085	5.45155
ENSG00000106089	STX1A	-0.7171769	-0.85588694	-0.54249096	-1.1904511	-1.0570064	-0.8412285	0.54249096	2.8563466	1.3533616	2.7284245	1.0742059	0.9130745	0.00284717	0.0260431	5.4466
ENSG00000225556	C2CD4D	-1.3592277	-1.160645	-0.17421007	-1.3115773	-0.98209476	0.05746603	-0.057466507	1.7154264	1.4372506	2.9454966	1.2924829	2.2634034	0.00245551	0.0245843	5.35597
ENSG00000157399	ARSE	-0.40830803	-1.3797989	-1.8854837	-0.19715357	-1.0317516	-0.6575961	0.56897926	1.0845766	0.19715405	3.4420147	1.9012003	1.7492418	0.00114841	0.0179578	5.34137
ENSG00000121152	NCAPH	-1.5522566	-0.99053144	-1.6430445	-1.6443901	-1.0060682	-0.5962386	0.5962386	1.3486853	0.6445036	0.76011467	0.89164066	2.7856255	8.37e-05	0.00856258	5.31434
ENSG00000145194	ECE2	-0.620131	-1.0134349	-0.93805313	-0.45632362	-1.0683699	-0.6873803	1.3517342	1.3002577	0.45632315	2.724699	1.2359571	2.5981789	0.000446	0.0127146	5.30912
ENSG00000184661	CDCA2	-1.2427955	-0.70449734	-1.6016142	-1.1935272	-0.4163108	-0.090565205	0.09056568	2.2127185	1.2393022	1.1511621	1.8090696	2.693863	0.000181	0.0101157	5.30615
ENSG00000169607	CKAP2L	-1.649395	-1.5704627	-1.7962422	-1.0007672	-0.76146173	-0.54104996	0.5410495	1.4567366	0.5692463	1.2365928	1.4482975	1.8705549	8.21e-06	0.00710054	5.30361
ENSG00000093009	CDC45	-1.3328714	-0.15024805	-1.9163632	-0.5867834	-1.0624666	-0.17906332	0.15024805	1.7916808	0.8343549	1.7916808	2.0786176	2.530867	0.000193	0.0101393	5.28123
ENSG00000101213	PTK6	-1.0048413	-0.6966915	-0.6595764	-0.90307045	-0.6913643	-0.8979459	2.1920137	0.6595764	1.5641985	2.481347	1.3038301	1.3371468	0.000591	0.0137146	5.27291
ENSG00000259772	RP11-16E12.2	-1.7621429	-0.22474384	-1.8094773	-0.1384182	-2.207549	0.13841772	0.4320426	2.358036	-1.0246794	2.5412788	2.0976534	1.9742556	0.00387298	0.0298003	5.26737
ENSG00000137804	NUSAP1	-1.835669	-1.2923675	-1.2241912	-0.94096756	-1.2692037	-0.75393724	0.85410213	1.2366886	0.7539377	1.212534	1.158061	1.8145123	3.96e-06	0.00710054	5.24531
ENSG00000132749	MTL5	-1.7266638	-0.40596485	-0.9097657	-0.1748519	-1.0318394	-0.7450013	0.36032772	1.9402394	0.17485142	2.5035486	3.2271051	1.1042724	0.00274607	0.0257207	5.22008
ENSG00000105699	LSR	-1.197897	-0.84030914	-0.8095255	-0.54590034	-1.6540327	-1.2969036	1.916214	0.6339121	1.5240335	0.54590034	2.1278944	1.2029781	0.00208962	0.0226894	5.2147
ENSG00000146072	TNFRSF21	-1.8951397	-0.60603714	-1.1456833	-1.2662048	-1.0027895	-0.8118038	1.9224939	1.6308823	1.5215559	0.67927265	0.6060362	1.1953506	0.000703	0.0145951	5.20732
ENSG00000239672	NME1	-0.5446596	-0.63827896	-1.4637337	0.025608063	-2.3844	-1.7516813	0.77409935	1.8906708	-0.025608063	2.841978	0.7361603	1.3027582	0.000778	0.0151953	5.20369
ENSG00000164109	MAD2L1	-0.8605895	-0.21076345	-1.8109574	-0.98257685	-1.7527261	-0.3657651	0.29705906	1.7450228	0.21076298	2.0952168	1.3806353	2.5493813	0.000735	0.0148159	5.19423
ENSG00000243955	GSTA1	-1.7760959	0.40782356	-1.3468738	-0.5258055	-3.7155056	-0.40782356	1.379324	2.78368	2.1359386	1.2816086	-1.4154668	0.69606304	0.00113646	0.0179576	5.17265
ENSG00000173898	SPTBN2	-1.3891168	-1.9235835	0.0907011	-1.7675686	-0.8063383	-0.0907011	1.9269934	2.4570065	2.1240425	1.1634007	-0.32274342	0.9696121	0.0105782	0.0495187	5.16041
ENSG00000163435	ELF3	-1.6200504	-0.4546013	-2.293542	-0.46854973	-2.5910149	-1.2039576	1.2174244	0.67305374	1.3608446	0.89598846	0.4546013	0.96830463	0.00207327	0.0226089	5.15863
ENSG00000110944	IL23A	-1.1824696	-0.6623206	-1.3647928	-0.252131	-2.000406	-0.48194742	0.6071229	1.3515449	1.225285	2.2531872	0.252131	2.5333138	4.46e-05	0.00796239	5.13765
ENSG00000143590	EFNA3	-1.2338891	-0.8880048	-0.8656697	-1.1352081	-1.1825333	-0.86249447	0.900805	1.2922931	0.86249447	2.1603227	1.3051863	1.4460435	0.000108	0.00930884	5.11887
ENSG00000243364	EFNA4	-0.7689915	-1.3743982	-1.1938014	-0.72671556	-1.1368074	-1.1401811	1.4552794	1.4038811	0.72980404	2.1522102	1.3118687	0.7267151	3.91e-05	0.00796239	5.11042
ENSG00000164045	CDC25A	-0.66520834	-1.6488831	-0.6051755	-1.5406737	-0.67230797	-0.47373247	0.473732	1.3538046	1.2000122	0.83163977	2.4212627	2.2276554	0.000623	0.0139114	5.10655
ENSG00000186871	ERCC6L	-1.3474178	-1.3156033	-0.6794462	-0.74334097	-0.79965496	-0.59470654	0.59470654	1.6679416	0.6053138	1.6140852	1.5196223	2.6313434	0.00044	0.0126575	5.10601
ENSG00000120337	TNFSF18	-0.8173988	-1.8175316	-2.2540846	0.49015522	-0.121361256	-0.5680404	-0.56480503	2.1725574	0.12136173	2.2028866	2.0057359	3.025895	0.00806044	0.0432798	5.06999
ENSG00000162782	TDRD5	-0.3202982	-1.1454206	-0.49808002	-0.33672285	-1.9651022	-0.8272879	2.366037	1.7591691	2.0724244	0.32029867	2.0092463	0.42143965	0.00496362	0.0338422	5.06392
ENSG00000152669	CCNO	-1.7059698	0.05481386	-0.4972024	-0.6571202	-3.3706548	-0.054813385	1.730175	0.4918971	1.3200936	2.2223577	-0.92404556	2.95006	0.00320128	0.0274529	5.05221
ENSG00000111206	FOXM1	-0.8210468	-1.1762247	-0.5060377	-1.3379965	0.014629364	-0.4385867	-0.014629364	2.3361874	1.0153685	1.1961098	1.5265074	3.6925097	0.00680206	0.0400188	5.04978
ENSG00000143850	PLEKHA6	-0.4069729	-0.7823458	-0.58996105	-1.5536737	-0.8094311	-0.538188	2.1123724	1.2542448	2.1636038	0.40697193	2.5281267	0.70940304	0.000551	0.0134961	4.95614
ENSG00000180573	HIST1H2AC	-0.18397999	-0.4028921	-0.9834814	0.14953232	-1.5875273	-0.23271942	1.8080015	1.6022635	-0.14953327	2.1401176	2.9434767	2.2440434	0.00568473	0.0363077	4.94135
ENSG00000131187	F12	-0.18797684	0.06167364	-0.18838501	-0.061673164	-0.2618456	-2.2694197	2.247932	1.893424	1.3296895	4.018055	1.8714089	-0.45439625	0.00171976	0.0212288	4.9324
ENSG00000228288	KDM5B-AS1	-0.13311434	-1.4944732	-0.26875305	-0.5844064	-0.5771575	-0.12493706	0.6454973	2.2842445	0.12493658	2.4160318	2.736868	2.3783798	0.00995522	0.0481119	4.90686
ENSG00000185332	TMEM105	-1.4201458	0.45969772	-1.4978461	-0.000855923	0.000855923	-0.06017971	-0.06017971	2.427466	-0.28614044	3.3460875	2.8225174	2.9830132	0.00159269	0.0206668	4.89691
ENSG00000203811	HIST2H3C	-2.2013602	-0.8114853	-0.52949834	-1.464809	-1.5565588	-0.37644506	1.1820927	0.64363	0.37644482	1.7998161	2.1019096	0.70631266	0.00693311	0.0404998	4.89642
ENSG00000110492	MDK	-1.0354557	-0.49180698	-1.204279	0.032958984	-1.2151604	-1.0134706	-0.032959938	3.0589714	0.9904041	1.3816748	1.0977468	2.3159952	0.00274186	0.0257207	4.89002
ENSG00000160606	TLCD1	-0.7054219	-0.76317406	-1.1275702	-0.0770545	-1.9277477	-0.8314867	1.875164	1.5170908	0.07705498	2.3662539	0.7291074	1.7143946	0.000151	0.00997217	4.8745
ENSG00000203852	HIST2H3A	-2.3521485	-0.96152186	-0.6766112	-1.6133428	-1.701808	-0.26975846	1.0928128	0.48654008	0.26975846	1.6511786	1.9548681	0.67164254	0.0077575	0.0425973	4.86913
ENSG00000184669	OR7E14P	-0.7031584	-0.3850093	0.11246729	-0.29920006	-0.6657181	-0.11246681	2.9914885	-0.24698114	2.6170125	2.0128222	2.6077056	1.5874815	0.00697778	0.0405288	4.82469
ENSG00000101003	GINS1	-0.78719234	-0.5061259	-1.1729355	-0.32172823	-0.7091279	-0.4325261	0.83603525	1.4805403	0.32172775	2.2377052	2.2109232	2.5991936	0.000391	0.0123483	4.82087
ENSG00000117724	CENPF	-1.1306901	-1.108355	-0.3648014	-2.6098518	0.009173393	-0.2941513	1.2245235	1.8992052	1.1043558	-0.009174347	1.0750809	2.80443	0.00112527	0.0179576	4.81049
ENSG00000259352	RP11-109D20.2	-1.342483	-0.24190664	-1.6514721	-1.6900678	-1.7480912	-0.9382272	0.59567785	1.5068865	0.3599	1.8276968	1.4498606	0.24190664	0.00163678	0.0208458	4.80886
ENSG00000143153	ATP1B1	-0.7955246	-0.7157936	-1.5622969	-1.1386843	-1.0443392	-0.4549513	2.6033268	1.7168322	1.416914	0.75545216	0.8806505	0.45495033	0.00153843	0.0203129	4.7787
ENSG00000157470	FAM81A	-2.1529298	-0.35829735	-1.5964985	-1.4875536	-1.2104459	-0.717793	1.8152132	0.37060547	0.8380008	1.9057007	0.72151995	0.35829687	0.00739772	0.0415854	4.77492
ENSG00000224985	RP11-297K8.2	-0.50842667	-0.84961605	-1.3735538	-0.4767027	-1.8417077	-0.47252512	0.85787964	0.92253447	0.47252512	2.75388	1.5942864	1.3951411	0.00135403	0.0192922	4.76716
ENSG00000203499	RP11-429J17.6	-1.1441464	-1.0918765	-0.60544205	-1.1186152	-0.86902046	-0.4800949	1.5515156	2.1768703	0.48009396	1.0351286	1.5057316	1.4565353	0.000672	0.0143958	4.76512
ENSG00000111665	CDCA3	-1.0435634	-0.83254766	-0.38361502	0.16324472	-0.17885733	-0.61430836	-0.16324449	2.1545687	1.1867876	2.5899096	1.8909307	2.8800302	0.00217456	0.0231864	4.71777
ENSG00000175130	MARCKSL1	-1.7661562	-0.9138918	-1.1629763	-0.7760353	-1.031518	-0.6854868	0.9227953	0.6854868	1.4316158	1.1157322	2.0931797	0.838397	0.000403	0.0124901	4.71485
ENSG00000112742	TTK	-1.3296924	-0.22338152	-1.4716907	-1.3939695	-0.59878254	-1.44033	0.22338152	0.95290184	0.55731153	1.1092644	1.0343885	3.0485034	0.00599315	0.0373085	4.69329
ENSG00000087085	ACHE	-1.1355996	-0.74548864	-0.14883947	-0.30273247	-0.5936446	-0.53744316	0.6564603	0.2611246	2.5189857	2.9477434	0.14883947	3.3731747	0.00752523	0.0418623	4.68596
ENSG00000135069	PSAT1	-0.32303095	0.047039986	-1.5119839	-0.36768818	-0.96481705	-0.04703951	1.0536723	3.0055208	0.5917196	3.6267166	-0.2900877	2.1718473	0.0055164	0.0357501	4.66265
ENSG00000250784	RP11-540D14.6	-0.8769617	-0.83028173	-1.608387	-0.26581383	-0.91043043	-1.0130239	2.0063953	0.9705486	0.26581383	2.2291174	1.3520069	0.9928303	4.58e-05	0.00796239	4.6598
ENSG00000157613	CREB3L1	-1.0116091	-0.26293087	-0.9938364	-0.66672134	-0.616869	0.024598122	2.250783	-0.024598122	2.3574667	0.8699522	2.6475334	1.665494	0.00815794	0.0435637	4.64496
ENSG00000115226	FNDC4	-0.46984434	-0.73492384	-0.60458994	-0.30135155	-0.85580397	-1.0039492	1.496005	2.4047022	1.3580685	2.6982355	0.30135107	1.0526562	0.000744	0.0149406	4.63825
ENSG00000138160	KIF11	-1.6759663	-1.0607944	-1.4863095	-1.2312784	-0.6034832	-0.42408514	1.4343462	1.1353426	0.71577835	0.42408466	1.226841	1.8422813	0.00012	0.00940651	4.62707
ENSG00000249859	PVT1	-0.7821326	-1.3619757	-1.9110777	-0.19665337	-1.5107992	-0.4552412	0.6347022	1.388495	0.19665384	2.2416363	0.50052357	2.0469546	8.83e-05	0.00872906	4.60907
ENSG00000051180	RAD51	-1.0149813	-0.5118699	-1.1185613	-0.6942315	-1.8393769	-0.31488895	0.31488895	1.0041866	0.85114956	1.7660599	1.6254377	2.1365404	0.000952	0.0166556	4.59064
ENSG00000104522	TSTA3	-0.95991135	-1.1122999	-1.2848568	-0.20665455	-1.5972376	-1.2086191	1.8556166	0.2066555	0.9000578	1.8564234	1.2401457	0.70190334	0.000243	0.0105437	4.55799
ENSG00000185033	SEMA4B	-0.88529015	-0.37643147	-0.26992607	-0.5082636	-1.0305328	-0.5664177	1.2083416	2.0509796	1.182497	1.8251657	0.26992702	2.925953	0.00106658	0.0175788	4.54187
ENSG00000109805	NCAPG	-1.4321132	-0.5929885	-1.1656189	-1.3151255	-0.8071327	-0.31307554	0.80411863	1.1895576	0.31307554	1.4126353	1.3760896	2.304236	0.000103	0.00917516	4.50323
ENSG00000183048	SLC25A10	-1.0854664	-0.6701145	-0.9061718	-0.44463253	-1.324471	-0.97683144	0.9683609	1.6240244	1.1987495	2.182559	1.1817961	0.44463253	6.02e-05	0.00809629	4.4939
ENSG00000165591	FAAH2	-0.78319645	-0.16846085	-0.9954376	-0.8735032	-1.187973	-0.1850996	1.0418682	0.81203747	0.16846085	2.4656591	1.7661142	2.5472002	0.00296626	0.0265438	4.48726
ENSG00000260920	RP1-228H13.5	-0.9757948	-0.93109035	-0.3880334	-1.8371503	-0.2464652	-0.44947195	1.478507	1.1839075	0.2464652	1.5180192	1.0856786	2.636641	0.0037575	0.0295221	4.47805
ENSG00000132698	RAB25	-1.010046	-0.8857088	-1.1465111	-0.5557642	-1.8826675	-1.0128708	1.3716412	0.8953724	0.85278034	1.6819735	1.1145258	0.5557642	0.000136	0.00974847	4.47205
ENSG00000104147	OIP5	-0.707309	-0.27380705	-1.50125	-0.44264865	-0.23625231	-0.26587057	0.4647131	1.7228842	0.23625278	2.6662188	2.3916974	2.0499835	0.000569	0.0135739	4.46857
ENSG00000140284	SLC27A2	-1.7093601	-0.10600567	-1.6826158	-1.3897028	-3.1328855	0.106006145	0.3899479	0.4895687	0.8236418	2.648036	-0.48614216	1.1765671	0.00762253	0.0422045	4.46718
ENSG00000213886	UBD	-0.78831005	-0.54826355	-1.9119225	-0.9542556	-2.1376066	3.4299679	1.1158009	1.4350414	-0.46707773	0.79726076	0.4670782	6.6931343	0.000496	0.0129427	4.46483
ENSG00000161888	SPC24	-0.62689686	-0.83919907	-0.5743027	-0.53929806	-1.5738137	-1.1064525	0.53929806	1.1040006	0.7511802	1.1098852	1.8156457	2.3628998	0.0035478	0.0286517	4.46031
ENSG00000135451	TROAP	-0.8824372	-0.66572	-0.27453327	-0.39596653	-0.7213659	-1.0204558	0.4872799	1.9978027	0.27453327	1.4690089	1.6839933	3.0523677	0.00719927	0.0410621	4.45135
ENSG00000100985	MMP9	-1.6983085	-0.19140244	-0.9842062	-0.24321365	-2.339324	0.19140339	1.0932293	2.4873514	0.94662285	0.99640465	-1.3306837	3.4311342	0.00208165	0.0226342	4.4327
ENSG00000184363	PKP3	-0.9352808	-0.72709274	-0.0531559	-1.2154493	-1.3113441	-0.72222996	1.8514833	1.2684984	1.4811592	1.4396305	0.053154945	1.8224144	0.000336	0.0117909	4.42849
ENSG00000167513	CDT1	-2.086927	-1.3304601	-0.8589649	-0.88665867	-0.93335724	-0.3447256	0.3447256	0.9074087	0.66993093	1.3659182	0.8334222	2.2648497	5.23e-05	0.00796239	4.40118
ENSG00000116191	RALGPS2	-1.0575619	-1.185175	-1.0449152	-2.091507	-0.69075394	-0.33489323	1.0081177	1.131464	1.2063046	0.33489323	1.6423006	1.0971317	3.01e-05	0.00796239	4.4
ENSG00000115163	CENPA	-1.2222857	-0.8043232	-1.1002192	-0.54078627	-0.6391206	-0.5585704	0.54078674	1.087892	0.55331755	1.9714055	1.0938163	2.6903439	0.00041	0.0124901	4.38875
ENSG00000120756	PLS1	-0.38589	-0.43008423	-0.61858463	-0.6276436	-0.82744026	-0.16474247	3.0528069	0.73938274	2.4454288	1.1223879	2.2211666	0.16474342	0.00848366	0.0443731	4.38745
ENSG00000255863	AC073610.5	-0.11808491	-0.52525616	-1.0232677	-0.047449112	-1.2762351	0.04744959	1.1812162	2.7230244	-0.8184991	3.1405735	1.1603975	2.4333744	0.00684662	0.0401911	4.36855
ENSG00000154274	C4orf19	-0.24773598	-0.04942608	-1.006351	-0.11815977	-1.8711972	-0.23144627	3.2429538	0.17880249	2.6732364	1.9410787	0.04942608	1.1264234	0.0104831	0.0493001	4.3551
ENSG00000183856	IQGAP3	-1.134573	-1.701232	-0.4723854	-1.2101545	0.4723854	-1.1301098	2.4933138	0.8410897	1.9701147	-0.53937674	1.4082842	1.3685312	0.00552225	0.0357613	4.34595
ENSG00000140263	SORD	-1.0418768	-0.7830744	-1.3946848	-0.87818336	-1.3207979	-0.5765486	0.65172195	1.536027	0.5765476	2.089594	1.0926952	0.7587137	0.000285	0.01114	4.33714
ENSG00000198018	ENTPD7	-1.1418662	-1.6264482	-0.8416834	-1.4391656	-0.49554634	-1.0663671	1.6484308	0.8081646	0.6232376	0.8784208	0.49554634	1.6255875	0.000826	0.0156496	4.33213
ENSG00000076382	SPAG5	-1.2706318	-0.81431293	-1.0517302	-1.2376161	-0.6610651	-0.34322214	0.8366823	1.2593908	0.5270939	0.34322262	1.5840292	2.760872	0.000249	0.0106735	4.33183
ENSG00000174938	SEZ6L2	-1.2879305	-1.341919	-0.79647255	-1.4851055	-0.61805534	-0.46149254	1.2006273	1.2341204	0.4614935	0.6461954	2.0504293	1.0943279	0.000304	0.011345	4.32598
ENSG00000128242	GAL3ST1	-0.71645784	-0.47609615	-0.5516138	-1.2328944	-1.990859	-1.2548776	0.93768215	0.6152873	0.47609663	1.4075232	2.1066427	0.8779783	0.00654068	0.0392146	4.30895
ENSG00000135373	EHF	-1.1416101	-1.3165627	-1.0050688	-1.2177229	-1.2950659	-0.37975597	1.4191685	0.37975597	0.9205408	1.0513353	1.1444178	1.3526821	3.43e-05	0.00796239	4.29884
ENSG00000187837	HIST1H1C	-0.5752001	-1.0815058	-1.4035873	0.29150867	-2.067299	-0.29150772	1.6390448	0.989727	-0.8423948	1.4033442	2.2623997	2.0138874	0.0106019	0.0495894	4.28392
ENSG00000176945	MUC20	-0.8557377	-1.2886653	0.14529324	-0.8856993	-1.4347949	-0.3663845	1.6520748	1.694479	2.9582157	0.9088936	-0.14529419	0.82797813	0.00119681	0.0183436	4.27835
ENSG00000103257	SLC7A5	-0.8403759	-0.16875458	-0.80858135	-0.3191347	-1.0706129	0.0477705	0.75428486	1.9778385	-0.047771454	2.6509514	1.486229	2.5909662	0.00137781	0.0193862	4.27334
ENSG00000182600	C2orf82	-0.9681511	-1.3039286	-1.0073414	-0.76313996	0.19865513	-1.0433695	0.71587515	1.2740364	-0.19865465	0.7931199	1.987277	3.0387616	0.00631932	0.0384103	4.23672
ENSG00000119888	EPCAM	-0.92011166	-0.626523	-1.3385315	-1.4221287	-1.3741608	-0.8918638	0.75285435	0.626523	0.9074402	1.0826874	1.6574945	0.8737898	0.000514	0.0131363	4.2252
ENSG00000161267	BDH1	-1.3953123	-1.2448659	-1.3522582	-0.2179637	-2.1545734	-1.4720273	0.21796417	1.0056534	1.0143194	1.0539141	0.5553255	0.7763128	0.000209	0.0102268	4.21855
ENSG00000204618	RNF39	-2.6878405	-1.966527	-1.061224	-2.1880822	0.75425196	0.19716406	0.12566614	-0.76956034	0.41328812	-0.12566566	3.3894186	2.4492884	0.000498	0.0129427	4.206
ENSG00000264982	RP11-344B2.2	-0.523875	-1.4060009	-1.7837317	-0.7527251	-0.5714655	0.5997834	2.7576075	-0.570241	1.6576176	0.52387476	2.1631293	1.4450626	0.00887348	0.0453828	4.19647
ENSG00000198286	CARD11	-0.62183	-0.13725185	-0.3167734	-0.9545622	-0.53641415	-0.014760971	2.5745983	1.707756	1.8963785	0.014760971	1.6609211	1.9635592	0.000886	0.0160762	4.18897
ENSG00000163584	RPL22L1	0.21501064	-0.041664124	-1.2376547	-0.19905949	-1.4569316	-0.50328636	2.7270927	1.3374987	0.007614136	2.1912346	-0.007615089	2.914384	0.0019655	0.022152	4.18617
ENSG00000127564	PKMYT1	-1.0066309	-1.207531	-0.81741095	-1.0491972	-1.2821212	-0.61005783	0.89004135	0.9642668	0.6100583	1.6336403	0.8571696	1.4632673	6.07e-05	0.00809629	4.18501
ENSG00000175793	SFN	-0.86784744	-0.758399	-1.0395117	-0.3701496	-1.7452993	-1.0591478	0.7619314	2.4607868	0.91947556	1.2905474	0.7300339	0.37015057	0.000667	0.0143329	4.17627
ENSG00000186185	KIF18B	-1.9577298	-1.2202029	-1.4205766	-1.6734657	-0.00422287	-1.1052585	1.1067424	0.611156	0.5001483	0.00422287	0.7065058	1.9936781	0.00265227	0.025374	4.14293
ENSG00000139835	GRTP1	-1.3591623	-1.0118952	-1.3737578	-0.5729637	-0.68439484	-1.1338902	1.4175434	0.8047037	0.5729637	1.263134	1.3414497	0.7385521	3.75e-05	0.00796239	4.12884
ENSG00000254389	RHPN1-AS1	-0.49290943	-1.4074199	-0.7596495	-0.3104558	-0.19483995	-1.1149518	2.7235742	0.19483995	0.3337617	0.6201458	2.1925488	1.9261327	0.00377131	0.0295647	4.12732
ENSG00000100162	CENPM	-2.5334487	-0.4812398	-1.5793142	-0.73424816	-1.9338198	-0.05112791	0.05112791	0.6842804	0.5322571	1.627912	0.7765398	1.2543898	0.000625	0.0139456	4.11231
ENSG00000110400	PVRL1	-1.4955282	-1.4846315	-0.5932913	-2.094212	-1.1490088	-0.4838953	1.2179232	1.1122761	0.48389626	0.6232662	0.8294773	0.65807915	0.00129847	0.0189854	4.10557
ENSG00000092853	CLSPN	-1.3660331	-1.5448103	-0.38886595	-2.64002	-0.07153463	-0.36664152	0.20273066	1.5804973	0.9522877	0.07153416	1.2831817	1.7529173	0.0011604	0.0180072	4.10346
ENSG00000187583	PLEKHN1	-1.0636501	-0.27654076	-0.65436506	-1.2306318	-0.62178993	-1.0072012	0.27654028	1.7194123	2.3308077	1.1314073	0.7959671	1.0935664	0.000458	0.0127146	4.09438
ENSG00000117143	UAP1	-0.9098139	-0.47951794	-0.9679527	-0.7938204	-0.8090706	-0.7783575	2.0370789	0.4795189	0.7020407	1.3316727	1.929698	0.9652147	0.00107935	0.0176908	4.08582
ENSG00000237649	KIFC1	-2.1486607	-1.4177122	-1.0978088	-1.4298058	0.20122242	0.45023632	-0.07831955	0.41766167	0.04011202	-0.04011202	2.7479901	3.6520963	0.00124563	0.0186092	4.08497
ENSG00000127423	AUNIP	-0.7815728	-1.456954	-1.8247316	-0.80501795	-1.2384243	0.292531	-0.11629486	1.4670606	0.11629486	1.5498557	1.3709698	1.9562187	0.00163891	0.0208458	4.07381
ENSG00000163235	TGFA	-0.6161251	-0.97197723	-0.70913506	-0.64787006	-0.956913	-0.37112522	2.39439	0.863657	1.729744	1.3537378	0.37112617	1.1140709	0.000523	0.0131763	4.04642
ENSG00000179934	CCR8	-1.428014	-1.3141708	-1.0172441	-1.589073	-1.518054	-0.47961855	0.6125374	1.0128908	0.47961855	0.84136534	0.60840034	1.1782637	4.17e-05	0.00796239	4.03679
ENSG00000123131	PRDX4	-0.040595055	-0.41519165	-1.112462	-0.071131706	-1.2210617	-0.2004013	0.2343235	1.7929602	0.04059601	2.7776155	2.2141972	1.952939	0.00764319	0.0422513	4.0341
ENSG00000108187	PBLD	-0.24224138	-0.44937134	-0.5614753	-0.5735507	-0.9013667	-0.83809805	2.064845	0.24224186	1.4231167	1.2042513	1.7499962	1.8111753	0.00112088	0.0179576	4.02863
ENSG00000080986	NDC80	-1.8601785	-1.6393385	-1.8693318	-1.4574041	-1.0318079	-0.13703156	0.57154465	0.45986605	0.2557521	0.99132633	0.13703108	1.6270657	0.000155	0.0100982	4.01745
ENSG00000197506	SLC28A3	-0.3188529	-4.5523753	-1.370534	-0.7248554	1.216033	-0.72416925	0.99410725	-1.1535001	1.978508	0.39851618	3.023161	0.3188529	0.00642209	0.0388026	4.01593
ENSG00000188959	C9orf152	-0.5223837	-1.2240925	-0.36167908	-0.98881626	-0.8661146	-0.4244461	1.5112171	0.36167908	1.6099129	1.5160713	2.1046257	0.5379114	0.000905	0.0162693	4.0134
ENSG00000154839	SKA1	-0.9394474	-0.6951132	-0.90729666	-0.8509445	-0.5243802	-1.0755739	0.52437973	1.2304645	1.1145701	1.0632071	0.7762017	2.290564	0.00110795	0.0179576	3.99637
ENSG00000087586	AURKA	-1.2666993	-0.29778433	-1.4340644	-0.72941446	-0.7718544	-0.6144495	1.5243292	0.97826385	0.29778433	1.0070238	1.2577286	1.7391205	0.000262	0.011032	3.96252
ENSG00000066279	ASPM	-0.8343358	-0.57034636	-0.5215907	-1.5845165	-0.28400755	-0.26676083	0.7109437	2.0446792	0.7147026	0.26676083	1.4993768	2.618422	0.000606	0.0138015	3.96157
ENSG00000169679	BUB1	-1.1458488	-0.9177375	-1.3478913	-0.9367099	-1.1754498	-0.23729467	0.43239403	1.2206593	0.2372942	0.9809828	1.1069002	2.1772394	3.66e-05	0.00796239	3.96156
ENSG00000170417	TMEM182	-0.56775284	-0.6736212	-1.1135545	-0.7416582	-1.258009	-0.53929853	0.5626688	1.3868475	0.539299	1.5098591	2.1642265	0.8551674	0.00190589	0.0220362	3.95952
ENSG00000182217	HIST2H4B	-0.6240349	-0.25017166	-1.0585647	-0.18956757	-1.378593	0	2.0652647	0.83546543	0	2.6253338	1.1533613	1.7302027	0.0017618	0.0214462	3.95888
ENSG00000153363	LINC00467	-0.26522112	-0.7095356	-1.5175996	-0.50515175	-0.5612626	0.19153261	-0.19153309	1.5260115	0.4408908	2.4474697	2.1433735	2.1761408	0.00496574	0.0338422	3.95844
ENSG00000224081	RP11-86H7.1	-0.1665926	-0.5046406	-0.81567764	-1.102932	0.16659212	-0.5157995	-0.22544146	1.3458738	1.2320919	2.038629	2.3696446	2.1623034	0.00704042	0.0406466	3.93681
ENSG00000099812	C19orf21	-0.85022163	-1.6237364	-1.5978699	-0.93174267	-0.94780827	-0.039391518	2.0169992	0.4057846	1.4480858	0.8861437	0.039391518	1.0649729	0.00246632	0.0246142	3.93226
ENSG00000183941	HIST2H4A	-0.6379342	-0.25460672	-1.0416818	-0.1982851	-1.3948264	0.01655674	2.0773726	0.8046875	-0.01655674	2.6152048	1.146018	1.71383	0.00202563	0.0223308	3.93189
ENSG00000169241	SLC50A1	-0.21104813	-0.4914074	-1.1277599	-0.1077013	-1.6333275	-0.8751364	1.9060392	1.0812178	0.10770035	2.2379131	0.930954	1.1088314	0.000189	0.0101393	3.91724
ENSG00000128886	ELL3	-0.5218544	-0.47280598	-0.29545403	-0.21555471	-0.67395616	-1.4081471	2.6251416	0.3543229	1.0310655	1.8750153	2.1263585	0.21555519	0.00284628	0.0260431	3.91552
ENSG00000241181	AC093734.13	-1.1551042	-1.7301455	-0.1433239	-1.6255693	-0.32523298	-1.2879725	1.2105589	0.405025	1.17099	0.1433239	2.429716	0.17885685	0.000326	0.0115916	3.91127
ENSG00000076604	TRAF4	-0.9966221	-1.0789766	-1.2470484	-0.059521675	-2.1091294	-1.6501036	0.9940996	1.0933542	0.059521675	1.2101288	0.25497913	1.0511723	0.000401	0.0124901	3.91074
ENSG00000214530	STARD10	-0.4244604	-0.35148907	-1.184782	0.03448677	-2.4844365	-1.2040596	1.4879055	0.44254684	1.1697216	2.842122	-0.034485817	0.24205971	0.00129747	0.0189854	3.89269
ENSG00000182584	ACTL10	-0.33627844	-1.3254285	-0.24548578	-0.7673855	-0.5250473	-0.34973574	2.1318693	0.24548626	1.3302464	2.4737825	1.0619154	0.92980146	0.0013859	0.0194255	3.87378
ENSG00000133195	SLC39A11	-0.49306965	-0.60620594	-0.7562103	-1.1685619	-1.1299753	-0.8581238	1.610528	1.143547	1.2580767	1.2315292	0.49306965	0.9308853	1.37e-05	0.00796239	3.85473
ENSG00000152422	XRCC4	-0.40006256	-0.7908006	-1.1615314	-1.2574592	-0.99887514	-0.7786412	1.122427	0.6281395	1.7035894	0.8794775	0.40006256	1.5576248	0.000502	0.0129815	3.85425
ENSG00000165238	WNK2	-1.7536011	-0.9949198	-0.13254547	-1.4768567	-1.3130741	-1.2010312	0.13254547	1.559156	0.5956254	0.13254547	0.25778055	2.0911422	0.00302565	0.0267833	3.83742
ENSG00000197723	HSPB9	-2.20018	-1.5917871	-0.6876967	-0.9767287	-0.8911135	0.038067818	0.748188	1.3033309	-0.038068056	0.31143808	2.1447668	0.86113024	0.00866896	0.044795	3.83716
ENSG00000167900	TK1	-1.0954185	-0.3832779	-0.50883293	-0.17040014	-1.2322392	-1.4372277	0.17040062	1.6845932	0.7074156	2.1524582	0.8198242	1.263422	0.000475	0.0128053	3.83064
ENSG00000059573	ALDH18A1	-1.0150671	-1.1027718	-0.74626255	-1.3781538	-0.91906834	-0.66224957	1.0438814	0.8055639	0.6622505	0.9861164	1.0449162	1.2303867	2.18e-05	0.00796239	3.81791
ENSG00000003249	DBNDD1	-0.8431153	-0.86305904	-0.19031334	-1.170054	-1.1737485	-0.7366142	0.57949734	1.7711391	0.1903143	1.1457424	1.1385422	1.783535	0.00287758	0.0262104	3.81305
ENSG00000100522	GNPNAT1	-0.5876856	-0.7599087	-0.81509495	-0.8449335	-0.6598444	-0.62059116	1.1282043	1.1271753	0.58768463	2.2010317	0.7762499	1.4615421	0.000558	0.0134961	3.80613
ENSG00000105011	ASF1B	-1.2762012	-0.7919264	-0.65448666	-0.44209576	-1.3291359	-0.2306962	0.23069668	1.0845261	1.072401	1.633955	1.584569	1.2111864	0.000323	0.0115916	3.79381
ENSG00000123473	STIL	-1.0058513	-0.90239763	-0.9318943	-1.6340351	-0.7296257	-0.58421373	1.1032448	0.6270318	0.8437433	0.58421373	1.187087	1.3861637	7.11e-06	0.00710054	3.78401
ENSG00000151725	MLF1IP	-0.5571947	-0.6282096	-1.0141773	-0.8586855	-0.64879465	-0.33803225	0.82896566	1.0834422	0.33803225	1.4282784	1.8907657	1.8995728	0.000239	0.0105184	3.78167
ENSG00000153531	ADPRHL1	-1.2986755	-0.2757392	-0.97702074	-0.046390057	-1.1886473	-0.29216814	0.5340295	1.4575853	0.04638958	2.027357	2.65658	0.6887388	0.006463	0.0389378	3.77084
ENSG00000148773	MKI67	-1.5605273	-1.9328008	-0.18524551	-2.2222314	0.069496155	-0.069496155	1.6152325	1.0378876	1.4835701	-0.7795105	0.2967682	1.9245806	0.00746089	0.0416966	3.76649
ENSG00000235837	AC073333.8	-0.30706215	-0.15964651	-1.4160657	-0.36828327	-1.032404	-0.2628374	0.9051981	1.2215881	0.15964699	1.4450274	2.1212416	2.0741367	0.00130945	0.0190799	3.7638
ENSG00000170312	CDK1	-0.7511282	-0.37770748	-1.0884337	-0.79523325	-0.9761143	-0.37281418	0.50325584	1.4231405	0.37281418	1.2807369	1.4620132	2.049755	0.000219	0.0103043	3.75512
ENSG00000124787	RPP40	-0.00965929	0.009658814	-1.2087922	-0.36858654	-0.6355448	-0.73758316	0.66444635	1.8975849	-0.04485655	2.1484337	2.1456976	1.667407	0.00248558	0.0246142	3.74475
ENSG00000173156	RHOD	-0.7015972	-1.2972908	-1.0352793	-0.120532036	-1.4901376	-0.5290594	1.1874828	1.6022081	0.57894135	1.763094	0.120532036	0.97867966	0.000273	0.0110541	3.73422
ENSG00000130762	ARHGEF16	-1.2250834	-1.0438843	-0.4873581	-0.92449856	-1.20088	-0.735507	0.8334694	0.7105789	1.6469946	1.1580248	0.48735905	0.9376383	3.91e-06	0.00710054	3.72837
ENSG00000131941	RHPN2	-0.7020941	-0.8577528	-0.51130104	-0.62762547	-0.966095	-0.16708565	2.9289436	0.69341755	2.0807076	0.29118156	0.16708565	1.3807163	0.00627042	0.0382573	3.72094
ENSG00000137331	IER3	-2.3432055	-2.3650222	-2.696465	-0.7233553	1.0223141	1.8301706	0.18297482	-0.6491394	0.10740757	-0.107406616	3.8509512	2.6970844	0.00523377	0.0345833	3.71382
ENSG00000163808	KIF15	-1.5367312	-1.3364744	-1.0838223	-1.6155558	-0.4732828	-0.35442019	0.5956626	0.5286608	0.35442019	0.3847432	1.5622883	1.5306168	7.39e-06	0.00710054	3.7135
ENSG00000008323	PLEKHG6	-1.0587134	-1.0073476	-0.02524805	-0.5710211	-0.57632256	-0.34821224	1.2453575	1.5461826	2.1206923	0.8290138	0.02524805	1.9963446	0.00158234	0.0206132	3.71051
ENSG00000215045	GRID2IP	-1.549931	-0.43334007	-1.0100203	0.29381752	-2.3586652	-0.52664375	-0.00527525	0.72675276	0.005274773	2.1466904	1.7595558	1.0983696	0.00966838	0.0473819	3.69615
ENSG00000138778	CENPE	-0.3001771	-1.076457	-0.42299032	-2.3158164	-0.13704729	0.13704681	2.4273968	1.0178118	0.8420391	-0.56645775	1.527503	1.9358568	0.000234	0.0105177	3.68909
ENSG00000101276	SLC52A3	-1.1003222	-0.765852	0.13825274	-0.38955307	-0.73927116	-0.27088308	1.6840429	1.6962566	1.3235064	2.1655884	1.4006357	-0.13825274	0.00639687	0.0387283	3.672
ENSG00000265474	AC010761.9	-1.1224604	-0.8827567	-1.4574809	0.0078125	-1.1904421	-0.5399909	0.9847703	0.7763734	-0.0078125	1.1919546	1.4382954	1.6729951	0.000361	0.0120964	3.66458
ENSG00000205336	GPR56	-1.3047447	-0.47584343	0.060201645	-1.6768713	-0.7254629	-0.8360529	2.5949087	1.0243387	1.1374588	0.480237	-0.060201645	1.1056709	0.00983645	0.0478059	3.66428
ENSG00000175643	RMI2	-1.0128255	-0.21762037	-0.8512621	-0.8012357	-1.4878016	-1.1802144	0.21762085	1.0840063	0.2311492	1.0914183	1.9612398	1.09375	0.00370774	0.0293648	3.65961
ENSG00000187017	ESPN	-0.80270433	-0.008286953	-0.020035744	-0.14957428	-3.5749755	0.008286953	0.09109974	1.9318495	1.3582616	1.3336749	-0.29979134	2.2607422	0.00271527	0.0256225	3.65665
ENSG00000147536	GINS4	-1.1809735	-1.1215339	-0.8264289	-0.5875087	-0.37537336	-0.4447775	0.7094307	1.0653496	0.37537384	0.834157	1.9677534	1.7249966	0.000177	0.0101157	3.65265
ENSG00000197930	ERO1L	-0.7378273	-0.7681303	-0.91057014	-1.3895369	-0.52000237	-0.52219677	0.7177315	1.5324268	0.52000237	0.9853363	0.6828623	1.913002	0.000449	0.0127146	3.64673
ENSG00000136261	BZW2	-0.4401598	-0.46382904	-1.1520662	-0.38319492	-1.0813036	-0.56348705	0.712409	1.2239218	0.38319588	1.4620876	1.5446663	1.7850685	0.00038	0.0122833	3.64495
ENSG00000175305	CCNE2	-0.24238682	-0.001909256	-0.87265253	-0.87821245	-0.5531459	-0.5146384	1.0978894	1.2572045	0.001909256	1.5304141	1.5077839	2.7169762	0.00342079	0.0281357	3.63642
ENSG00000159173	TNNI1	-0.84726286	-0.18898153	-0.32555914	-1.298482	0.18898153	-0.96111965	1.3346329	1.3067598	1.6503601	0.7938638	2.9576645	-0.31686926	0.00147354	0.0198658	3.62959
ENSG00000145386	CCNA2	-0.984293	-0.69295263	-1.3744183	-0.89262295	-0.39269257	-0.32561684	0.32561588	1.4351206	0.45090294	0.9158287	1.1625547	2.172267	0.000116	0.00937738	3.61538
ENSG00000135549	PKIB	-0.7461734	0.013418675	-0.97855043	-0.3654065	-0.7606306	-0.3680706	-0.013418675	2.2135596	2.19943	2.6340775	0.5913191	0.2881422	0.00935615	0.0465573	3.61272
ENSG00000259049	RP11-589M4.1	-0.6369872	-0.44973087	-1.081161	-0.688591	-0.42790318	-1.1263685	1.0367599	0.9257121	0.42790318	2.3453088	0.8322797	1.1203494	0.00111234	0.0179576	3.60461
ENSG00000005001	PRSS22	-0.6871004	-0.21929216	-0.34744024	0.13215637	-1.6912751	-1.2931457	1.2309976	0.7186065	2.4586835	2.0520244	0.6532283	-0.13215637	0.00134788	0.0192804	3.59979
ENSG00000185090	MANEAL	-0.40059423	-1.086124	-0.47137785	-0.68465567	-0.8461771	-0.23937225	3.2361202	1.0847464	0.9367094	0.9207592	0.8853712	0.2393713	0.00759943	0.0421171	3.57654
ENSG00000125869	LAMP5	-1.2084246	-1.1874905	-2.4577813	-1.1886067	0.2105465	-0.9128351	-0.05319166	0.9102521	0.05319166	0.8506274	2.2856555	0.2105465	0.000506	0.0130466	3.56428
ENSG00000167799	NUDT8	-0.29767323	-0.26306963	-0.78371143	-0.16237068	-1.6504593	-1.6643691	0.4090662	0.8924351	0.32703066	2.5917149	1.7967501	0.16237068	0.00844752	0.0442339	3.56402
ENSG00000076554	TPD52	-0.56205654	-0.2170496	-1.1718044	-0.76813984	-1.2490225	-0.4545622	2.136096	0.21705055	1.6619215	0.55934334	0.8888655	1.0878849	0.00438383	0.0317003	3.55282
ENSG00000261687	RP11-473C18.3	-0.5231981	-0.2356615	-0.71919966	-0.117658615	-1.0598345	-0.27734518	1.4316311	1.3367057	0.117658615	2.228115	1.6060729	1.3117237	0.000965	0.0167632	3.54914
ENSG00000137309	HMGA1	-0.93992233	-0.835269	-0.9726696	-0.47558212	-1.349514	-0.4648342	0.4648342	0.9794378	0.9801197	0.79133224	0.645627	2.0588198	0.00018	0.0101157	3.54633
ENSG00000128039	SRD5A3	-0.76441574	-0.6208019	-0.5144787	0.16892624	-1.0979137	-0.3974867	1.2449799	2.5688858	1.2820721	2.1812143	-0.1689272	0.5963812	0.00296352	0.0265438	3.53521
ENSG00000071539	TRIP13	-1.7757864	0.027655125	-1.2381978	-0.94553185	-0.8671093	-0.85420895	-0.027655125	1.3287129	0.28818178	0.8215561	0.7555728	2.1011229	0.000602	0.0137946	3.53109
ENSG00000258725	AC068831.8	-1.3541672	-0.32182312	-0.51120424	-1.3654668	-0.5245781	-0.8640413	0.6962347	0.9589629	0.5638399	0.32182312	1.4768882	1.9545264	0.000836	0.0157576	3.52818
ENSG00000112312	GMNN	-0.30891895	-0.6871643	-1.180172	-0.6044655	-1.4236479	-0.8088422	2.374199	0.3775797	0.31640434	0.308918	1.0715866	1.443841	0.00204946	0.0224649	3.525
ENSG00000134285	FKBP11	0.07421017	-0.4308176	-0.41022682	-0.07421017	-0.8366394	-0.32343578	1.274209	2.5966148	-0.4181404	2.6305666	0.9970646	1.8051586	0.00995689	0.0481119	3.51721
ENSG00000176124	DLEU1	-0.27577972	-0.9484415	-1.2433915	-0.6120491	-1.0759864	0.017544746	0.71525955	1.1951876	-0.017545223	1.7413511	2.0960503	1.0088549	0.00410482	0.0306313	3.51342
ENSG00000184678	HIST2H2BE	-0.46184158	-0.18567657	-0.6452141	0.041002274	-0.56770134	-0.041002274	2.0059156	2.496686	-0.31447506	1.9590454	1.2642708	1.6019897	0.00302424	0.0267833	3.51204
ENSG00000246582	RP11-1149O23.3	-0.21525049	-0.39345312	-0.59761	-0.7038865	-0.7475643	-1.6400394	0.21525097	1.2859473	0.8730769	1.6512108	1.7006664	0.8190217	0.00257356	0.0250433	3.49953
ENSG00000222041	LINC00152	-0.25271702	-0.6784935	-0.93750906	-0.22252464	-1.3281126	-1.054441	0.5365257	1.6242571	0.22252464	1.795888	0.9038925	1.2836351	0.00115137	0.0179578	3.49854
ENSG00000065361	ERBB3	-0.6834154	-0.44272518	-0.32834435	-0.8466072	-0.7464838	-0.20294666	2.0107584	1.3408098	1.2902403	0.20294762	1.4996014	1.2419748	0.000649	0.0142005	3.49706
ENSG00000171241	SHCBP1	-1.117444	-1.0883951	-0.5600352	-1.7142572	-0.2290225	-1.2646127	0.44140863	1.2061343	0.2290225	0.696146	0.8480339	1.4350886	0.00235584	0.0241321	3.49413
ENSG00000221955	SLC12A8	-0.55796146	-1.4155078	-0.08061123	-0.7896657	-1.1015606	-1.2499657	0.72043324	1.4162493	0.08061218	1.1921425	0.6265621	1.5885181	0.00731015	0.0413756	3.49017
ENSG00000085840	ORC1	-1.0832725	-1.052136	-0.81375027	-0.9621153	-0.56183434	-0.3156767	0.36324072	1.3245897	0.3156762	0.80334616	1.8237624	1.3974342	0.000314	0.0115199	3.48898
ENSG00000149418	ST14	-0.92546654	-0.7509537	-1.0085678	-1.1699572	-1.4566345	-0.46510696	0.46510696	0.69800663	1.4458084	0.60995483	0.50083256	1.3075743	8.99e-05	0.00878514	3.4838
ENSG00000115541	HSPE1	-0.004454613	-0.22267818	-0.92314243	-0.3119049	-1.583643	-1.1241379	0.95711327	1.0171509	0.004454613	2.4270382	0.18026447	2.0444736	0.00568179	0.0363077	3.48239
ENSG00000198901	PRC1	-1.1798506	-0.7139487	-0.8141351	-1.213201	-0.33071375	-0.67594194	0.6445055	0.8859825	0.53231335	0.33071327	1.4220247	2.0428448	0.000261	0.011032	3.47665
ENSG00000152256	PDK1	-0.052449226	-0.724123	-1.4483438	-0.8985443	-1.4668455	0.05245018	0.18666649	1.651433	-0.5533886	1.2306118	1.377801	2.3519115	0.0071116	0.0408397	3.47533
ENSG00000167695	FAM57A	-0.72943974	-0.68325615	-0.18442059	-0.56073284	-0.6997299	-1.1627984	1.0448198	1.4113798	0.98040485	1.4278812	1.6993427	0.18442059	0.000228	0.0105177	3.4696
ENSG00000170421	KRT8	-0.9147625	-0.6492357	-0.7469549	-0.5280733	-1.1831026	-0.37018967	1.6013737	0.5110426	2.067048	1.3006134	0.3701887	0.49384975	0.00220093	0.0233698	3.45673
ENSG00000006625	GGCT	-0.3842554	-0.19760227	-0.47772026	-0.7758856	-0.77409935	-0.59834766	0.44532108	1.0071974	0.19760227	2.1616478	1.7999372	1.8931131	0.00699557	0.0405482	3.44727
ENSG00000126249	PDCD2L	-0.4351573	-0.6078348	-0.57297516	-0.08587408	-0.9908743	-0.66641617	0.3877163	1.0589495	0.08587408	2.949872	1.6778402	1.1839247	0.00596459	0.0372318	3.44352
ENSG00000176890	TYMS	-1.5242338	-0.88803816	-0.8994584	-0.61496973	-0.86226845	-0.11550522	0.11550522	1.0464592	0.41013813	1.7223749	0.41102886	2.0891027	0.000197	0.0101393	3.44184
ENSG00000249992	TMEM158	-1.4205046	0.11016989	-0.32628107	-0.31770706	-0.11016989	-0.8872328	1.047297	3.182117	1.5322447	1.1192431	-0.24845219	1.10073	0.0104717	0.0493001	3.43621
ENSG00000127688	GAN	-0.46607018	-1.6179557	-0.625968	-1.9466405	-0.16627741	-0.7177911	1.9047022	1.1352372	0.87578535	0.16627693	0.60940933	0.4510951	0.0022141	0.0234665	3.43553
ENSG00000143179	UCK2	-1.0046968	-1.1732092	-0.21016121	-0.64875126	-0.1845665	-0.6314516	2.4169455	0.6068983	1.1105766	1.3108034	0.18456745	1.1574306	0.00718704	0.0410414	3.41845
ENSG00000130707	ASS1	-0.13298416	-1.0214729	-1.0605984	0.13298321	-1.5914478	-0.8892231	0.9546623	-0.36840534	1.1959133	1.3051128	1.0369501	1.8792248	0.00489	0.0335644	3.38941
ENSG00000166557	TMED3	-1.5022707	-0.5032902	-1.2136536	-0.23261929	-1.2320871	-0.35350513	0.25496006	0.57199097	0.23261833	1.3480301	2.023015	1.089242	0.00245932	0.0245843	3.38592
ENSG00000162390	ACOT11	-0.32921553	-0.6184268	-0.30144072	-0.4665556	-0.09342861	-1.3096609	2.3252983	0.47639847	2.5725727	0.8021021	1.1476603	0.09342909	0.00284009	0.0260334	3.37768
ENSG00000251279	CTC-436P18.1	-0.76927805	-0.91647387	-0.104132175	-1.4285293	-1.6380363	-1.2668157	0.5991764	0.10413265	1.0335441	1.2893705	0.8982034	0.46032047	0.00193126	0.022152	3.3667
ENSG00000136492	BRIP1	-0.79185057	-0.046153545	-0.8120003	-0.85853434	0.046154022	-0.6102905	1.1300077	0.92037964	1.2049704	-0.1657691	2.2049732	2.1196594	0.00257945	0.0250796	3.3585
ENSG00000188643	S100A16	-1.0619211	-0.8102617	-1.163662	-0.3398552	-1.4064837	-1.1136141	0.83004093	0.66001797	0.6888046	1.3499956	0.7217245	0.33985424	1.57e-05	0.00796239	3.35824
ENSG00000118939	UCHL3	-0.42811394	-0.45438766	-1.3393741	-0.55692005	-1.2121968	-0.67192554	0.847806	0.71542263	0.42811298	1.7952576	0.696208	1.3356533	0.000219	0.0103043	3.35636
ENSG00000105173	CCNE1	-1.2534275	-0.5308461	-1.3718958	-1.1738706	-1.2476711	-0.07708073	0.35753775	1.5182238	0.2556181	0.76461315	0.07708073	1.8484459	1.9e-05	0.00796239	3.35439
ENSG00000104413	ESRP1	-0.5756235	-0.30545616	-0.64267635	-0.7167978	-0.72869205	-0.31607723	1.9537725	0.58301544	0.82062244	0.30545712	1.5416546	1.9447622	0.00180071	0.0215756	3.33827
ENSG00000258232	RP11-161H23.5	-0.7630749	-0.9529724	-1.2084036	-0.2079935	-1.3734426	-0.6304388	0.48330593	1.0221634	0.20799446	1.402956	0.6860533	1.4851351	8.07e-05	0.00844351	3.33416
ENSG00000134333	LDHA	-0.248003	-0.36572075	-0.8595152	-0.24415779	-1.1665812	-0.70337486	1.0844526	1.2213297	0.24415779	1.7454853	0.88998604	1.6024961	0.000264	0.011032	3.31546
ENSG00000168032	ENTPD3	-0.7952647	-0.51951694	-0.67601347	-0.26431847	-0.4218464	0.058442116	0.9389601	1.8133669	1.2477226	-0.058442116	2.7365131	1.0578175	0.00929443	0.0464238	3.3075
ENSG00000253313	C1orf210	-0.37318325	-0.4156084	-0.78541756	0.08217907	-1.7329645	-0.3135605	1.9422407	-0.08217907	0.4383726	1.5779228	1.6085691	1.3130808	0.00905582	0.0459461	3.30067
ENSG00000111247	RAD51AP1	-0.4541402	-0.051641464	-1.022707	-0.80369234	-0.27733278	-0.06608057	0.051641464	1.5761752	0.39604664	1.3801632	1.5125599	2.7414541	0.00278564	0.0257285	3.29956
ENSG00000109814	UGDH	-0.31231213	-0.3684578	-0.663352	-1.0430031	-0.74127007	-0.45838547	1.0510597	2.9877415	0.44028664	0.7633047	1.1823053	0.31231308	0.00565827	0.0362793	3.29581
ENSG00000177054	ZDHHC13	-0.58708954	-0.6058378	-0.60149384	-0.61925316	-0.8676338	-0.5043421	0.93591595	0.50434303	0.5496931	1.1939535	1.7430124	1.5956564	0.000775	0.0151703	3.28989
ENSG00000125247	TMTC4	-1.3879137	-0.55123806	-0.41212082	-0.7992697	-0.120741844	-0.61696434	0.12074089	1.0462217	0.7812586	1.6864204	1.1894159	1.5740042	0.00044	0.0126575	3.28157
ENSG00000173457	PPP1R14B	-0.28144836	-0.5938387	-0.48767567	-0.09195614	-0.7163639	-0.24852753	0.09195614	2.1553602	0.6595583	2.5163746	0.63151836	1.8046484	0.00606998	0.0375778	3.27888
ENSG00000129235	TXNDC17	-0.060420036	-0.7859459	-1.1756954	-0.35984802	-1.3432388	-1.195529	0.060419083	1.6684284	0.06377983	2.234787	1.141118	0.18592644	0.00782386	0.0427176	3.27733
ENSG00000247373	RP11-486O12.2	-0.6735096	-1.6204262	-0.6076307	-0.054024696	-0.86139774	-0.42107487	0.43051052	0.5392456	0.05402565	1.7393713	1.350481	1.9121561	0.00164393	0.0208458	3.27306
ENSG00000249042	CTD-2015H6.3	-0.22508907	-0.78069496	-0.6640067	-0.357872	-0.6640067	-0.40198278	0.6498909	0.22508907	0.67776346	2.231195	2.2242312	1.1590433	0.00411087	0.0306618	3.27194
ENSG00000164611	PTTG1	-0.9725652	0.05970764	-1.9552999	-0.7461939	-1.4275889	-0.48022938	0.15166855	0.5270138	-0.05970764	1.1637297	1.186677	1.7548904	0.00306092	0.026947	3.26649
ENSG00000162851	TFB2M	-0.04365349	-0.16929436	-0.8038988	-0.117679596	-0.5576086	-0.46294117	0.5728388	1.3177662	0.04365349	2.113224	2.1417484	1.8956289	0.00452877	0.0323631	3.26403
ENSG00000105523	FAM83E	-0.7574663	-0.84456444	0.078956604	-1.3481064	-1.0092487	-0.71254444	1.8470926	0.87479496	1.9182673	0.579834	-0.078956604	0.48750496	0.000865	0.0159252	3.25709
ENSG00000171951	SCG2	-0.3381281	0.027025223	-1.107379	-1.2382817	-0.0270257	-1.0479445	1.5278378	2.116703	0.6525402	1.9240265	0.4443879	-0.22456837	0.00749797	0.0418228	3.23876
ENSG00000164695	CHMP4C	-0.95538807	-0.48422432	-1.2484779	-0.91626644	-1.6314583	-0.47316837	1.3032179	0.5996666	0.47316837	0.60933685	0.85217667	0.622056	0.000851	0.0158812	3.23725
ENSG00000149328	GLB1L2	-1.280724	-1.2132626	-1.5353208	-1.0268769	-1.3921547	0.03821659	-0.03821659	0.57869434	0.5145521	1.167448	0.13952446	1.3882561	0.000117	0.00937738	3.23417
ENSG00000155660	PDIA4	-0.62839794	-0.66389465	-0.7044859	-0.3835268	-0.7590599	-0.45865536	0.3835268	1.148427	0.41637516	1.2552814	0.8979006	2.4337893	0.00162935	0.0208453	3.22408
ENSG00000003147	ICA1	-0.84987926	-0.37206745	-0.5214033	-0.38626003	-0.8137617	-0.40264797	1.0678205	0.37206745	0.9054127	1.7013588	1.5509825	1.1835222	0.000795	0.0153181	3.22179
ENSG00000171236	LRG1	-0.58554363	-0.21323395	-0.8764019	-0.4708004	-1.795639	-0.63802814	1.1086569	0.26472664	0.21323395	1.1947308	1.3324862	1.433466	0.00585522	0.0368954	3.22171
ENSG00000137807	KIF23	-0.8129635	-0.97905445	-1.1006303	-1.1611018	-0.37066746	-0.3537221	0.5194392	1.2385674	0.36095333	0.35372162	0.9795599	1.8591366	0.000185	0.0101157	3.2078
ENSG00000242114	MTFP1	-0.33220243	-0.14690828	-1.0030398	0.1573267	-1.715106	-2.9318707	0.075125694	1.2490025	0.004135132	2.4928293	-0.004135609	0.28734493	0.00905799	0.0459461	3.20284
ENSG00000181885	CLDN7	-0.41628647	-0.12964535	-0.51858044	-0.13593769	-1.8402786	-0.7208662	1.7049465	1.2301311	1.1457376	1.8309002	0.12964535	0.24990177	0.000238	0.0105177	3.19425
ENSG00000117595	IRF6	-1.2356796	-0.29208565	-0.64752483	-0.97710323	-0.98815155	-0.5998516	1.3864717	0.38335705	1.2601566	0.2920847	1.3461685	0.63476086	0.00264031	0.0253265	3.19076
ENSG00000173848	NET1	-0.6417246	-0.61338615	-1.1479149	-1.3261528	-1.0153608	-0.26181412	0.7295389	0.5891981	1.0136166	0.97974396	1.4455433	0.26181412	0.00298903	0.0266776	3.18428
ENSG00000132623	ANKRD5	-1.1026535	-0.5234132	-0.783432	-0.92658234	-1.2484417	-0.3923931	0.8064976	0.7571697	0.39239216	1.6129103	1.0629044	0.40872478	0.00194054	0.022152	3.18123
ENSG00000233493	TMEM238	-1.061986	-0.32156372	-0.7760415	0.32156467	-2.1075654	-1.4217577	0.70025253	0.98783016	0.87838554	2.3884468	0.32207012	-0.6383648	0.000864	0.0159252	3.17699
ENSG00000203819	HIST2H2BC	-0.28204727	-1.2110577	-0.37960386	0.109416485	-0.74927235	-0.109416485	1.3170276	0.9743781	-0.28804445	1.8707027	1.7280874	1.7715349	0.00447165	0.0321212	3.17321
ENSG00000101084	C20orf24	-0.04845047	-0.34514713	-0.97706604	-0.0720005	-1.4643326	-0.52420235	0.048449516	1.7885103	0.20909977	2.4810963	0.76889133	1.2604389	0.00617088	0.0379445	3.17029
ENSG00000171345	KRT19	-0.5012455	-0.40024567	0.23197174	-0.28052998	-1.2494392	-0.74242306	2.459157	0.24450302	2.4234514	1.4459686	0.7005682	-0.23197079	0.00744411	0.0416743	3.16879
ENSG00000079385	CEACAM1	-1.0205269	-0.5198736	-0.87774944	-0.33323097	-0.91797733	-0.5186424	0.33323193	1.3963718	0.67346	1.0202084	1.1473083	1.2217255	3.59e-05	0.00796239	3.16759
ENSG00000144120	TMEM177	-0.478889	-0.71749973	-0.688962	-0.319232	-1.3255281	-0.7581997	1.093812	1.1479168	0.6438465	1.3102779	1.1748648	0.31923246	0.000414	0.0124901	3.16684
ENSG00000215784	FAM72D	-0.5376339	-0.032518864	-0.35141087	-1.0913672	-0.22899485	-0.8975563	1.322216	1.4047575	0.032518864	1.7201691	0.46138144	1.8923044	0.0106442	0.0496965	3.16485
ENSG00000140650	PMM2	-0.3665638	-1.3534088	-0.8137064	-0.21495819	-1.0837193	-1.2229571	1.2979317	0.25047493	0.21495819	1.4806557	0.7199812	0.93820477	0.000105	0.0092199	3.15926
ENSG00000137812	CASC5	-1.129972	-0.5608907	-0.7090168	-1.6669464	0.1644578	-0.4071107	0.9258952	0.8372178	1.3013878	-0.16445732	1.1454229	1.5993404	0.000241	0.0105184	3.15808
ENSG00000171302	CANT1	-0.8472023	-0.7655821	-0.57821274	-0.2827568	-1.0570393	-1.0009422	0.44335842	0.43457317	1.0869217	1.3728666	1.7998352	0.28275776	0.00124006	0.0186092	3.15726
ENSG00000188706	ZDHHC9	-0.4654007	-0.66878223	-0.2223854	-0.6100149	-0.53535557	-0.1995573	0.7942648	1.5758934	0.1995573	1.1161833	1.9086428	1.6413174	0.00264144	0.0253265	3.15191
ENSG00000225410	AC107016.1	-0.53918076	-0.26180458	-0.22605848	-0.36687136	-1.2702193	-0.36920738	1.3562403	0.226058	0.93623066	2.2491026	1.2636309	0.8521757	0.00485369	0.0334469	3.14443
ENSG00000249590	RP4-539M6.19	-0.3846388	-0.76574564	-1.0309272	-0.18865299	-1.3502197	-0.41776562	0.18865299	0.73504925	0.57235146	1.8408222	1.1899099	1.2343283	0.00158621	0.0206136	3.138
ENSG00000265039	AC107016.2	-0.6547084	-0.40549135	-0.110805035	-0.35908508	-0.9964495	-0.2879548	1.5023184	0.11080551	1.1838541	2.029642	1.3671036	0.87124634	0.00335889	0.0279058	3.1309
ENSG00000140534	TICRR	-0.9763036	-1.1774049	0.1404357	-2.0360994	-0.5905876	-0.14043522	0.60482883	1.2322822	0.62281656	-0.7940283	1.3921223	2.037582	0.00231823	0.0239635	3.12965
ENSG00000085831	TTC39A	-0.66924286	-0.111026764	-0.87537956	-0.6254482	-1.0997458	-0.3446436	2.205392	0.8636255	0.97170067	0.111026764	1.1092472	0.84146976	0.00448475	0.0321212	3.11232
ENSG00000162757	C1orf74	-0.43387747	-0.31795788	-0.8598795	-0.30752945	-0.64254427	-0.8818922	0.49073315	0.9183192	0.30752945	1.6342835	1.6707368	1.3598332	0.00113865	0.0179576	3.1113
ENSG00000186212	SOWAHB	-1.6021442	-0.71348906	-1.1260371	-0.607069	-1.107893	-0.17544079	1.1388874	0.26154518	1.1970291	0.31996536	1.3922586	0.17543983	0.0103696	0.0490867	3.10846
ENSG00000085999	RAD54L	-1.5881214	-0.4007988	-0.53999186	-0.7824292	-0.25134325	0.10585737	-0.10585737	0.71797085	0.64214134	0.7845864	1.7257352	2.5763369	0.000555	0.0134961	3.10148
ENSG00000119969	HELLS	-1.1986704	-0.65303993	-0.3032794	-1.543025	0.27983046	-0.27983046	1.1756968	1.0614734	0.44578075	-0.44256878	2.258338	1.5993032	0.00114925	0.0179578	3.10087
ENSG00000065911	MTHFD2	-0.17239475	0.06289387	-0.87070656	-0.35548973	-1.0446835	-0.06289482	0.8532295	1.1896324	0.5476093	2.4684305	-0.20271778	2.4960814	0.00519232	0.0344766	3.10069
ENSG00000197299	BLM	-0.5149007	-0.22150755	-0.8501091	-1.040566	-0.52419615	-0.63020897	0.9434905	0.77405834	0.22150707	0.48043966	1.1147742	2.4592	0.00331798	0.0277788	3.09333
ENSG00000230408	AC007163.6	-0.2811203	-0.60554075	-0.21837568	-0.4009881	-1.5504217	-1.3356161	0.2183752	1.0759115	0.5722337	2.097972	0.2636466	1.1422291	0.00502222	0.0339933	3.08885
ENSG00000183605	SFXN4	-0.2845602	-0.026952744	-1.1198349	-0.33793354	-1.1637211	-1.0856256	0.91127396	0.7938137	0.026952744	2.081277	1.0709038	0.8568764	0.00176822	0.0214901	3.08789
ENSG00000137842	TMEM62	-0.30568504	-0.5173416	-1.0308838	-0.0742321	-1.1207008	-0.7053776	0.8592224	1.15063	0.0742321	1.7549114	1.0311413	1.1292763	0.0002	0.0101612	3.08572
ENSG00000065923	SLC9A7	-0.049705505	-1.8813825	-0.7307377	-1.697936	-0.5360861	-0.5705557	0.5163374	0.70120716	0.75034904	0.049705982	1.5998259	0.6619978	0.0024326	0.0244064	3.08293
ENSG00000164087	POC1A	-1.0085945	-0.9267478	-0.64385796	-0.2715621	-1.3206606	-0.036697865	0.051182747	0.62943983	0.036697865	1.0794353	1.5068235	2.207388	0.00402596	0.0304225	3.07343
ENSG00000184860	SDR42E1	-0.665771	-1.080131	-0.9251065	-0.21091843	-1.0522466	-0.118406296	0.11840534	0.48160934	0.40633202	1.6253939	1.4397202	1.5715113	0.000915	0.0163083	3.06508
ENSG00000102384	CENPI	-1.0955396	-0.30806684	-0.5337677	-0.59575653	0.07215023	-0.07214975	-0.27665758	1.3697777	0.16022348	1.9751735	1.5941114	2.3392286	0.00385482	0.0297399	3.06488
ENSG00000128050	PAICS	-0.40391064	-0.6426897	-0.4977703	-0.5735884	-0.29099846	-0.42565155	0.6214113	1.165535	0.29099846	1.6984167	1.5702515	1.504241	0.00100314	0.017101	3.06151
ENSG00000189159	HN1	-0.22107697	-0.10311031	-0.88577366	0.10311031	-1.2735548	-0.23672009	1.6556015	1.3234138	0.8905325	1.4530258	-0.3353014	2.0698328	0.000418	0.0124901	3.05754
ENSG00000182481	KPNA2	-0.575449	-0.46693707	-0.45745373	-0.43282032	-0.7374754	-0.51341534	0.5131521	1.6669321	0.43281937	1.0672169	0.5202503	2.273652	0.0027537	0.0257207	3.05166
ENSG00000108179	PPIF	-0.7089939	-0.4751072	-0.845973	-0.30926418	-1.2232323	-0.7262268	1.2262897	0.41862774	0.46736813	1.3442392	0.30926514	1.5839024	0.000488	0.0128842	3.04494
ENSG00000156127	BATF	-0.60100174	-0.23202562	-1.041676	-0.14078712	-1.4999146	-0.030820847	0.5859513	1.7800679	0.7513795	2.0556912	0.030820847	0.8873925	0.000487	0.0128842	3.0446
ENSG00000189143	CLDN4	-0.5268984	-0.22800922	-0.88320255	0.15703964	-1.4106655	-0.15868759	-0.15703964	0.8145771	1.634964	1.6605644	1.2988596	1.332017	0.00674837	0.0398979	3.04349
ENSG00000269397	CTB-92J24.2	-0.6869457	-0.4475131	-0.6065309	-0.61713815	-0.16904426	0.16904402	0.8053241	-0.31371713	0.43207932	1.3168063	2.4352484	2.5990143	0.00810806	0.0434195	3.04297
ENSG00000198937	CCDC167	-0.02498436	-0.45878983	-0.692543	-0.008276939	-1.0113201	-0.110723495	0.16271114	1.3927755	0.008277893	1.7468033	1.2769423	2.7361517	0.010701	0.0498238	3.04206
ENSG00000236008	AC011747.4	-1.0540118	-2.1016757	0.07250357	-1.0703402	0.2952509	-1.5335596	-0.07250357	-0.23736143	0.88790226	1.566567	1.3950415	0.69126797	0.00328534	0.0277067	3.03941
ENSG00000198648	STK39	-0.6299696	-0.51322937	-0.83585167	-0.66192627	-0.66237926	-0.55142975	1.0169477	0.75534344	0.6875763	0.5132284	2.1314354	0.6595278	0.00136805	0.0193655	3.03804
ENSG00000203814	HIST2H2BF	-0.65062237	-0.8719325	-0.50329876	-0.16738462	-0.4284935	-0.65062237	0.4385357	1.402379	0.16738462	1.3883662	1.7813344	1.1477332	0.00158506	0.0206136	3.03076
ENSG00000117593	DARS2	-0.5050888	-1.0841112	-0.5517235	-0.82529926	-0.45089722	-0.6813574	1.4924784	0.94209385	0.45089626	0.9715872	0.8541956	0.77155876	0.000216	0.0103043	3.02489
ENSG00000138794	CASP6	-0.4274454	-0.49995995	-0.91023254	-0.41941357	-1.1693168	-1.0779676	0.4357977	1.2268515	0.4411621	1.2990227	1.2486429	0.41941357	0.000617	0.0138963	3.02277
ENSG00000096063	SRPK1	-0.70549965	-0.43363	-0.6217718	-0.72202206	-0.4986086	-0.6700983	0.7118368	1.0558424	0.46725082	0.43363	1.7319489	1.5193701	0.000549	0.013488	3.02147
ENSG00000218537	AP000350.4	-0.47605705	-0.5053129	-1.0267334	0.24063015	-1.3120661	-0.45705032	-0.10409355	1.262433	0.10409355	2.0717	1.1439953	1.5436001	0.00317268	0.027316	3.01687
ENSG00000112578	BYSL	-0.56754875	-0.2051611	-0.67812014	-0.67130756	-0.96188116	-0.89005184	0.6110735	0.7243042	0.2051611	1.1356239	1.335515	1.570262	0.00247025	0.0246142	3.01607
ENSG00000258677	RP11-463D19.2	-0.42253733	-0.65441513	-0.39450026	-0.3446288	-0.65582657	-0.1251235	0.95919037	0.7735634	0.12512398	1.5342941	1.6047907	1.9485245	0.00160868	0.0207005	3.01137
ENSG00000225083	GRTP1-AS1	-0.56097984	-1.648871	-1.8764472	0.04072714	-1.2140379	-1.0089879	0.8443961	-0.040727615	0.12531376	0.85095644	1.1730447	0.28356886	0.000915	0.0163083	2.9984
ENSG00000198856	OSTC	0.058229446	-0.29846	-1.3657045	-0.35703087	-1.2648888	-0.8203392	0.73272324	1.1299934	-0.058228493	1.5569801	0.79188347	1.2912674	0.000925	0.0164075	2.99413
ENSG00000241360	PDXP	-0.896585	-0.8597636	-0.67735624	-0.107483864	-1.1198559	-1.0829401	1.4411211	0.10748339	0.9278641	0.6157937	1.1017947	0.5497613	0.00187583	0.0219754	2.99239
ENSG00000006118	TMEM132A	-1.3049345	-0.68600464	-0.09778881	-0.6300669	-0.50981045	-1.0177546	0.09778881	0.97165775	0.19689655	1.6578703	1.0829363	1.2199764	0.00309104	0.0269682	2.98745
ENSG00000259399	TGIF2-C20ORF24	-0.004522324	-0.31390285	-0.82480526	-0.34879017	-0.7843561	-0.056051254	0.39438248	1.8043804	0.004523277	2.197608	1.199482	1.5301247	0.00522846	0.0345706	2.98381
ENSG00000128228	SDF2L1	-0.23059177	-0.2544737	-0.34496975	-0.26113033	-1.1670017	-0.54738903	0.3915434	1.4642315	0.23059177	2.2527113	0.38284302	1.922967	0.00616987	0.0379445	2.97951
ENSG00000089723	OTUB2	-0.48579407	-0.85909367	-0.42239952	-0.5645089	-1.1060405	-0.5573411	1.3265505	1.1126595	0.42239904	0.92191696	0.6371746	1.0180168	0.000195	0.0101393	2.97382
ENSG00000165434	PGM2L1	-1.1164532	-0.53107834	-0.74278355	-1.8498454	-0.10518551	-0.35307884	1.5244398	1.4209661	0.8633995	0.5102987	0.30710506	0.105184555	0.00972561	0.0475734	2.97242
ENSG00000257921	RP11-571M6.15	-0.22070074	-0.89867926	-1.2286496	-0.3841734	-0.9441054	-0.8590789	0.4626937	1.6398468	0.22070074	1.5556722	0.4649744	0.55023813	0.00159259	0.0206668	2.97231
ENSG00000143942	CHAC2	-0.20963764	-1.0894699	-1.5430012	-1.0189428	-1.9576006	0.11846256	0.76904726	0.8778062	-0.11846256	1.3163447	0.40429115	0.45948696	0.00504602	0.0340173	2.96517
ENSG00000134709	HOOK1	-0.44285393	-0.38519764	-0.3804636	-1.5181265	-0.3989582	-0.34331322	1.4495449	0.6566477	0.34331226	0.7572088	1.2983665	1.4300556	0.00113994	0.0179576	2.96358
ENSG00000162366	PDZK1IP1	-0.96072197	-0.83574104	-0.70637035	-0.21949291	-1.1603489	-0.82762337	1.1510515	0.5582323	0.21949387	1.3543043	0.58339024	0.8212023	0.000194	0.0101393	2.9615
ENSG00000117122	MFAP2	-0.7942343	-0.651186	-1.7347755	0.18563175	-0.5589247	-0.1856327	0.29333973	2.2970734	0.38581276	2.0627813	-0.29496193	0.8929033	0.00987126	0.0478809	2.95402
ENSG00000033170	FUT8	-0.81368446	-0.53499985	-1.3470736	-0.48688793	-1.0261297	-0.20097065	0.5869789	0.90317154	0.6302433	1.3643017	0.20097065	1.2801867	4.35e-05	0.00796239	2.95386
ENSG00000081923	ATP8B1	-0.5401354	-0.85245895	-0.19311142	-1.0470314	0.041635513	-0.2318821	1.1902647	-0.041635513	1.7984085	1.3674479	0.27943325	1.9502525	0.00651408	0.0391637	2.95098
ENSG00000129514	FOXA1	-0.6335201	-0.18182659	-0.53808117	-0.59570885	-0.9545517	0.18182755	0.7923403	1.8015518	0.93553257	1.524992	-0.9973583	2.541336	0.00697525	0.0405288	2.93503
ENSG00000162073	PAQR4	-0.874341	-0.5580082	-0.2905779	-0.4663248	-1.1308384	-0.89811134	1.1293974	0.44759178	0.29413986	1.813323	0.29057693	1.1215134	0.00226921	0.0237594	2.93316
ENSG00000107833	NPM3	-0.37795353	-0.43597603	-1.0203271	-0.048327446	-1.0488954	-0.20675278	0.0483284	1.1818485	0.065880775	2.4383898	0.9445381	1.4965296	0.00320969	0.0274974	2.93283
ENSG00000104738	MCM4	-0.7596884	-0.6079073	-0.5284147	-1.0148621	-0.64312935	-0.3471279	0.5650854	1.0649776	0.34712696	0.41985416	0.76759243	2.2305326	0.00112897	0.0179576	2.92692
ENSG00000113368	LMNB1	-1.7115321	-0.115911484	-1.2290373	-1.2785349	-1.2555289	-0.6663847	0.43292904	0.11591244	0.21051884	0.24506855	0.48367214	1.5495043	0.00324705	0.0276122	2.92632
ENSG00000077348	EXOSC5	-0.57039213	-0.624207	-0.8837342	-0.12344742	-1.5918403	-0.56415224	0.60739326	1.0314503	0.12344742	1.3121758	0.9265928	0.93563366	0.000817	0.0155529	2.9263
ENSG00000171084	FAM86JP	-0.36120224	-0.13752508	-0.7352295	-0.102982044	-1.3702598	-0.2915163	1.2252555	1.2613292	0.102982044	1.785717	0.58606625	1.3100204	0.000232	0.0105177	2.91807
ENSG00000173207	CKS1B	-0.28837395	-0.17285633	-1.2460337	-0.32414818	-1.6944242	-1.1006708	1.4161224	0.66441345	0.17285728	1.3666878	0.30350685	0.49988747	0.000207	0.0102268	2.9113
ENSG00000000003	TSPAN6	-0.40555382	-0.12517452	-0.87634563	0.10229492	-0.617362	0.041502	-0.041502	1.4101219	-0.07776165	1.8007383	2.4758167	1.8002548	0.0101544	0.0485864	2.91074
ENSG00000203697	CAPN8	-1.1970472	-0.6713486	-1.0282927	-0.100580215	-0.7518587	-0.94038963	1.2284565	0.10057926	1.0022287	0.29604435	1.3518515	0.56686497	0.00541789	0.0353501	2.90645
ENSG00000006634	DBF4	-0.06955099	-0.077637196	-0.9324784	-0.5926652	-0.87099504	-0.17867708	0.06955147	0.8708582	0.1867075	1.9697208	1.3420019	2.05192	0.0105277	0.0493893	2.89881
ENSG00000143315	PIGM	-0.46377373	-0.6388025	-0.37146664	-0.72672176	-0.17079449	-0.48227978	1.5875025	0.8137703	0.17079353	1.3752012	1.4398956	0.942688	0.00117417	0.0181498	2.88909
ENSG00000165506	DNAAF2	-0.2052288	-0.35234737	-0.9078436	-0.12587643	-0.7447767	-0.113414764	0.40619278	0.86590385	0.11341381	1.8464422	1.0330391	2.466528	0.00335674	0.0279058	2.88819
ENSG00000112667	C6orf108	-0.81191635	-0.7338295	-0.81265926	-0.04914093	-2.0240602	-0.9641981	0.51444244	0.77161026	0.23303223	1.0195589	1.1941357	0.049139977	0.00694533	0.0405227	2.8871
ENSG00000119630	PGF	-1.132658	-0.5777755	-0.48278666	-0.52939796	-0.32710886	-0.5826268	0.32710886	0.8757348	0.35947466	1.0887208	0.99402857	1.8949771	0.00092	0.0163565	2.88532
ENSG00000204588	AC013268.5	-0.9173994	-1.6776915	0.016460419	-1.5816755	0.16372061	-0.7948551	1.1241994	-0.2581663	0.63248634	0.40214682	2.4802551	-0.016459942	0.00322487	0.0275464	2.87983
ENSG00000259288	RP11-133K1.2	-0.53754044	-0.8852215	-0.38509846	-0.6066694	-0.4402027	-0.29393578	0.33473253	1.3755946	0.29393578	1.116838	1.7423368	1.1364732	0.00236071	0.0241617	2.87739
ENSG00000156026	MCU	-0.8757181	-0.76185036	-0.7167072	-0.6469593	-0.42984486	-0.17903042	1.9510183	0.17903137	0.956377	0.9375143	0.57615376	0.9375143	0.00323372	0.0275464	2.87711
ENSG00000233033	CASK-AS1	-0.34191704	0.15222359	-0.5957751	-1.9464564	-1.5483367	-0.71000385	1.5434289	1.1979971	0.3621006	0.79392004	-0.15222406	0.40666962	0.00281734	0.0259033	2.87526
ENSG00000169258	GPRIN1	-1.0092273	-0.06208849	-0.6112957	-0.7030411	-0.9515424	0.06208849	0.6193261	1.9248586	0.6702895	1.002922	-0.48570347	2.1348224	0.00145075	0.0198413	2.87508
ENSG00000135916	ITM2C	-0.9519644	-0.7569294	-1.2202463	-0.43636322	-0.8801575	-0.5220804	0.98468685	0.757576	0.87232494	0.51478386	0.43636417	0.8064852	0.000318	0.0115916	2.87453
ENSG00000100744	GSKIP	-0.14264584	-0.6518192	-1.1222124	-0.2765293	-1.0910702	-0.6842127	0.20216465	0.8924656	0.51419353	2.3491821	0.14264679	1.0650234	0.00401414	0.0303874	2.87261
ENSG00000165816	VWA2	-1.50142	-1.8693662	-0.16356373	-1.3727274	-0.6174879	-0.6789799	0.32170963	0.16356373	0.37573433	0.5726967	1.2104616	0.28438187	0.00178663	0.0215504	2.87192
ENSG00000269749	AC005614.5	-0.18750381	-1.123158	-1.2610779	-0.30156136	-1.2680464	0.18750381	1.0127401	0.45473242	-0.7621131	2.0397124	0.8617573	1.5703726	0.00250243	0.0246917	2.87157
ENSG00000131037	EPS8L1	-1.0135698	-0.30239296	-0.060408592	-1.0458403	-0.49526882	-1.1347609	1.6830006	1.1662731	1.7704821	0.06678772	0.32066917	0.060408592	0.00261087	0.0251869	2.86786
ENSG00000265818	EEF1E1-MUTED	-0.006863594	-0.9762244	-0.76898575	-0.76207924	-0.71986485	-0.7340455	0.006863117	0.5420227	0.2573309	1.3155794	1.5060205	1.5042057	0.00816535	0.0435779	2.86132
ENSG00000167536	DHRS13	-0.34176445	0.06734848	-0.3004408	-0.06734848	-0.7049422	-0.093655586	2.0652285	1.0892572	-0.36884308	1.6245089	1.3058729	1.9410181	0.00930854	0.0464407	2.86058
ENSG00000109654	TRIM2	-0.8973551	-0.72254753	-0.5363426	-1.1310606	-0.3687563	0.07524586	1.3007135	0.7314329	0.6779461	-0.0752449	2.4100628	0.46775627	0.00730601	0.0413756	2.85914
ENSG00000261801	LOXL1-AS1	-0.40532112	-0.25265932	-1.0849676	-0.6450658	-0.9675851	-0.040944576	1.5171862	1.332376	0.040944576	0.9218688	1.1843944	0.690187	0.000832	0.0157099	2.85584
ENSG00000141198	TOM1L1	-0.4159584	-0.7416754	-0.73172855	-0.37529755	-0.9781809	-0.62960815	0.61608315	0.3752985	0.58481884	1.2081614	1.6110134	0.81241703	0.00123102	0.0185775	2.85477
ENSG00000248980	RP11-87F15.2	0.030580044	-0.97246885	-0.6076932	-0.08252573	-1.906513	-0.91822624	0.3146963	1.0945721	-0.03058052	1.8030667	0.6142125	0.8239255	0.00852394	0.044503	2.85361
ENSG00000214248	AC010336.1	-0.8669615	-0.14366674	-0.46906757	-0.49290705	-0.92597914	-1.2704425	0.706028	0.5335574	0.14366674	0.53768015	1.9293756	1.0490456	0.00991774	0.0480255	2.85086
ENSG00000141696	LEPREL4	-0.5152788	-0.32517815	-0.4665537	-0.22167397	-0.7533889	-0.45013428	1.4182816	0.9911423	0.8285446	2.3318138	0.22167397	0.5227337	0.00191708	0.0220917	2.84363
ENSG00000240342	RPS2P5	-2.1318498	-0.7649007	-1.4046369	-0.88529253	1.1640015	1.270874	-0.82154465	-0.017905712	0.017905712	1.0087118	3.6524682	2.4534698	0.00173439	0.0213369	2.84314
ENSG00000114686	MRPL3	-0.14732838	-0.4376278	-0.7900076	-0.47899342	-0.9671974	-0.5581875	0.8534088	1.1000938	0.14732933	1.3146162	0.8132334	1.4199581	0.00039	0.0123483	2.83758
ENSG00000188060	RAB42	-0.39291143	-1.3231826	-0.6422963	0.3249731	-0.4829812	-0.49470663	0.8772335	0.6555872	1.8037376	1.3013105	-0.32497358	1.6523342	0.00788669	0.0429382	2.82071
ENSG00000163468	CCT3	-0.4587736	-0.4877348	-0.7640867	-0.15950489	-1.1064138	-0.7367487	1.5861635	0.7362814	0.15950394	1.3656273	0.27390766	1.1149864	0.000299	0.0113307	2.81205
ENSG00000093217	XYLB	-1.1113052	-0.6052551	-0.21771812	-0.94195414	-0.19457483	-0.46777534	1.2205563	0.19457483	1.413455	1.157465	0.35165215	1.0713706	0.00347358	0.0283944	2.81138
ENSG00000261071	RP1-223E5.4	-0.32716656	-0.46655607	-0.5541563	-0.14115477	-0.16703558	-0.8576474	0.70301294	0.33618832	0.14115429	1.8278465	2.269402	1.1424193	0.00423864	0.0310924	2.80686
ENSG00000137168	PPIL1	0.023550034	-0.40858555	-0.8378172	-0.023550034	-0.90711117	-0.26282787	0.320076	0.8496065	-0.040293694	1.5256042	1.553359	2.2884836	0.00979141	0.0476675	2.8002
ENSG00000165209	STRBP	-0.4630518	-0.36463547	-0.79067993	-0.97082233	-0.7321396	-0.12819576	0.8495388	1.3513813	0.12819576	0.7060013	1.430912	0.9694357	0.000518	0.0131618	2.7911
ENSG00000257913	RP11-386G11.5	-0.5949025	-1.2588346	-0.44672942	-0.204077	-0.6495662	-0.7620945	0.49781585	0.7022984	0.204077	1.1300728	1.3081739	1.1215527	0.00115163	0.0179578	2.78955
ENSG00000110628	SLC22A18	-0.47631836	-0.69418144	-0.6518717	-0.3404827	0.3404827	-0.87960005	0.8865614	1.279624	1.1019735	1.6602421	1.6573248	-0.42705154	0.00155962	0.0204598	2.78326
ENSG00000111110	PPM1H	-0.6652012	-0.9948225	-0.24869537	-1.4006581	0.14659405	-0.48826408	1.2120981	-0.1465931	0.69301224	0.19764042	2.6396456	0.5964632	0.00241568	0.0243497	2.77769
ENSG00000143543	JTB	-0.17611504	-0.25771236	-0.9860935	-0.098116875	-1.7163305	-1.000927	1.3801346	0.44234943	0.098116875	1.3755064	0.9239731	0.37473202	0.00265886	0.025395	2.77346
ENSG00000164124	TMEM144	-0.61022663	-0.2888918	-1.1561928	-0.6319046	-1.3595572	-0.40810585	0.67706776	0.5464382	0.48554707	2.0183144	0.35403633	0.28889275	0.00383596	0.0296863	2.77188
ENSG00000119411	BSPRY	-0.26934147	-0.7513075	-0.57571125	-0.22610569	-0.926734	-0.41665745	0.6426859	1.2276783	0.22610474	1.2150288	1.4448137	0.90109825	0.0019663	0.022152	2.77126
ENSG00000197479	PCDHB11	-0.98429203	-0.12292147	-0.487144	-0.94539833	0.12292099	-1.1683068	-0.9387989	1.351449	1.0374327	0.6742816	1.657279	1.4556227	0.00719515	0.0410621	2.77099
ENSG00000135476	ESPL1	-0.66292334	-1.3104892	-0.07290268	-1.4353571	-0.13139486	-0.002333641	0.8525982	0.5387049	0.8404298	0.002333641	1.618185	1.3529234	0.000114	0.00937738	2.7704
ENSG00000129354	AP1M2	-0.722538	-0.48830795	-0.71827507	-0.3040409	-1.1124411	-0.42537498	0.908185	0.30404186	0.74203205	0.7622328	1.3888016	0.9135761	0.00171054	0.0211791	2.76059
ENSG00000182134	TDRKH	-0.11188793	-0.30784798	-0.164814	-0.37138748	-0.33430386	-0.1751318	0.9541111	1.1835346	0.11188793	1.8895941	1.8624029	1.3088493	0.00472078	0.0330572	2.75609
ENSG00000152455	SUV39H2	-0.4660344	-0.1508255	-0.88578606	-0.3476653	-0.49600887	-0.4997964	0.7396183	1.0278845	0.15082502	1.3151798	1.3182201	1.3734798	0.000184	0.0101157	2.75468
ENSG00000169627	BOLA2B	-0.024632454	-0.42576218	-1.2649775	-0.004375458	-0.87492657	-0.20570469	0.5690899	0.80332375	0.004376411	2.6633701	0.61907005	1.293479	0.00327962	0.0276855	2.74889
ENSG00000143183	TMCO1	-0.2344265	-0.18278885	-1.0347853	-0.22413826	-0.908453	-0.43916416	1.6717873	0.8899212	0.18278885	1.1468582	1.3740101	0.45194435	0.00111603	0.0179576	2.74507
ENSG00000258908	RP11-203M5.8	0.10249138	-0.6480918	-1.2355504	-0.1024909	-1.147799	-0.44728994	1.0719385	0.4502716	0.5369692	2.1230564	-0.18195152	1.2514725	0.00101701	0.0172177	2.74172
ENSG00000123219	CENPK	-0.92975616	-0.18583727	-0.5273547	-0.70096016	-0.7769909	0.18583679	-0.31610107	0.74719715	0.32618856	1.1098757	2.1531048	1.7702804	0.00880021	0.0451572	2.74017
ENSG00000100219	XBP1	-0.16469193	-0.13355923	-1.0958786	-0.1503601	-0.97736454	-0.27059364	0.39981937	1.6575203	0.13355827	1.8897734	0.9078131	0.93861294	0.00137597	0.0193813	2.73826
ENSG00000164761	TNFRSF11B	0.29466724	-1.1896124	-1.2490411	-0.29466724	-0.43011856	-1.4544086	1.2109146	0.34913063	1.7508287	0.94758034	0.9179716	-0.7877269	0.00744753	0.0416743	2.73583
ENSG00000198380	GFPT1	-0.5564194	-0.4649849	-0.72144604	-1.168808	-0.2889061	-0.5697155	1.4644566	0.64344025	0.9038744	0.6249895	0.9968252	0.28890705	0.000475	0.0128053	2.7298
ENSG00000151651	ADAM8	-1.3518915	-0.17181396	-0.73484516	-0.46387386	-1.080656	-0.3156786	0.24223709	0.74636555	0.17181492	1.2776508	1.0284767	1.0919142	0.000673	0.014397	2.7249
ENSG00000141401	IMPA2	-0.66510296	-0.042743683	-0.75628376	0.16222668	-1.369133	-0.3915968	1.3893242	0.042744637	0.3536234	2.2057648	-0.26750183	1.8876991	0.00824742	0.0437202	2.72398
ENSG00000183840	GPR39	-0.44068336	-0.8075266	-0.35334778	-0.3622284	-0.7943363	-0.23159027	0.23159027	2.0167809	0.290267	1.4336433	0.5503521	1.1342478	0.0073072	0.0413756	2.71528
ENSG00000144867	SRPRB	0.01632309	-0.648283	-0.6307411	-0.15705585	-0.92307854	-0.6616659	1.3058586	0.906271	-0.016322136	1.5107126	0.512331	1.3928871	0.000734	0.0148159	2.70577
ENSG00000164305	CASP3	-0.55586433	-0.3875618	-1.1122341	-0.6392565	-1.0007658	-0.4940977	0.43373013	0.6730242	0.3875618	1.1440763	0.8164768	0.97031593	0.000166	0.0101149	2.70537
ENSG00000037897	METTL1	-0.115766525	-0.66923904	-0.734921	-0.03220558	-1.187264	-0.96243143	0.28332996	1.2393332	0.032204628	1.7367935	0.7361164	0.8831339	0.00338858	0.0280442	2.70468
ENSG00000142731	PLK4	-0.56072855	-0.45059013	-0.55361795	-1.367156	-0.5303073	-0.25070906	0.25070858	0.83602476	0.30240583	0.8453493	1.0533104	1.605073	0.00147101	0.0198626	2.70257
ENSG00000136295	TTYH3	-0.64437675	-0.98577404	-0.14800453	-0.79950714	-0.109363556	-0.33581448	0.74381256	0.9614353	1.7935877	0.109363556	0.64472675	1.3009272	0.00100512	0.017101	2.69344
ENSG00000117308	GALE	-0.33488274	-0.6268749	-1.0967369	0.17378521	-1.4959707	-0.960351	0.6899948	-0.17378616	1.0216198	1.5350771	0.69197845	0.47064114	0.0031582	0.0272944	2.6934
ENSG00000185900	SGK196	-0.102194786	-1.5872974	-0.52102375	-2.216773	0.42986012	-0.564054	1.3946161	0.4957528	-0.004691124	0.004691124	1.4892545	0.6228695	0.00291955	0.0263842	2.68948
ENSG00000048162	NOP16	-0.28615808	-0.60814095	-0.67129564	-0.75684357	-0.7917814	-1.1637487	0.70000935	0.381979	0.2861576	1.6681118	0.4976387	0.7515583	0.00226012	0.0237256	2.68931
ENSG00000254634	RP11-231C14.3	-0.30885792	-0.46486616	-1.3303189	0.16365242	-1.2752023	-0.19929647	0.15792656	1.01822	-0.15792608	2.314519	0.6176481	1.1937017	0.00193588	0.022152	2.68793
ENSG00000181830	SLC35C1	-0.29160976	-0.3328123	0.03367901	-0.03367901	-0.47561455	-0.40364647	1.4296608	0.9319582	1.2076244	1.6940861	-0.16989803	1.9567003	0.00395076	0.0301306	2.68633
ENSG00000132541	HRSP12	-0.003645897	0.003645897	-0.8250642	-0.48530674	-1.3230705	-0.8042388	1.1755705	0.86587334	-0.091834545	1.4987936	0.4741478	1.1902952	0.00169978	0.0211696	2.68531
ENSG00000135953	MFSD9	-0.80670166	-0.61192226	-0.2793455	-1.605618	-0.6494751	-0.73409176	1.3338852	0.41512012	0.83166313	0.27934647	0.27980995	0.7213869	0.000891	0.0160973	2.68464
ENSG00000226065	AC108938.2	-1.0236983	-1.3594642	0.28447008	-1.2238674	0.18764114	-0.5739112	1.1943841	-0.18764162	0.90197897	0.47534084	2.6415997	-0.19437075	0.00913004	0.0460796	2.68208
ENSG00000197496	SLC2A10	-0.6731539	-0.81331635	-0.32141685	-0.5565405	-0.22199917	-0.59241486	1.4578543	0.439085	0.22199917	1.4971895	0.4022646	1.3406944	0.0047415	0.0331074	2.6814
ENSG00000234741	GAS5	0.004763603	-0.57225704	-1.2737856	-0.004763603	-1.287674	-1.0136852	0.2618084	0.5184088	-0.44072437	2.0559654	1.0601606	0.9272051	0.00804808	0.0432751	2.67902
ENSG00000138430	OLA1	-0.13599777	-0.3204069	-0.66733265	-0.10837746	-0.7527075	-0.27267075	0.10837746	1.0681572	0.40825844	1.9347277	0.8911209	1.8574839	0.00418304	0.0309073	2.67759
ENSG00000102743	SLC25A15	-0.7704749	-0.41435242	-0.3187375	0.07785702	-0.5707321	-0.57367325	0.33786774	1.001751	-0.07785702	1.3593779	1.8042746	1.5116091	0.00588786	0.0370003	2.67188
ENSG00000198826	ARHGAP11A	-0.47499943	-0.90645933	-0.26760864	-1.0689878	-0.81382036	-0.2116456	0.6748738	0.69073915	0.9379754	0.2116456	0.8150172	1.4122958	2.13e-05	0.00796239	2.66539
ENSG00000116406	EDEM3	-0.36347103	-0.4934044	-0.23421669	-1.3689041	-0.08031654	-0.6163988	1.4801073	0.43825436	1.3634853	0.08031654	1.3748169	0.59136677	0.000108	0.00930884	2.66508
ENSG00000123213	NLN	-0.2356987	-0.7115135	-0.24823761	-0.8198929	-0.14809227	-0.063863754	1.2721357	1.490385	1.027031	0.91178894	0.06386471	1.4880381	0.00345765	0.0283043	2.66369
ENSG00000124766	SOX4	-0.97602844	-0.6058016	-0.8840275	-1.2275572	-0.067248344	-0.18753624	0.06724739	1.2076302	0.57524204	0.40960503	1.3229532	0.94781685	7.55e-05	0.00844351	2.66312
ENSG00000139572	GPR84	-1.8237183	0.5673251	-0.7481818	-0.13775349	-1.0820689	0.13775349	-0.3874731	1.9988303	0.86232376	1.0151167	-0.21960354	2.122006	0.00028	0.0110875	2.66286
ENSG00000214738	ABHD11-AS2	-0.41218805	-0.3937602	-0.74274063	0.03411579	-1.3287277	-1.4885845	-0.034115314	0.5868635	0.61090994	2.087181	0.27990913	0.60494137	0.00334224	0.0278382	2.6597
ENSG00000102890	ELMO3	-0.88358784	-0.1898241	-0.474617	-0.3237238	-0.79558086	-0.5414362	1.2485867	0.5354595	0.7037573	1.3902483	1.1848364	0.18982506	0.00256646	0.0250096	2.65783
ENSG00000136371	MTHFS	-0.024733543	-0.39686203	-0.7445059	-0.8402262	-1.7796712	-1.1486201	0.79528236	0.67015934	0.34735298	1.0582285	0.024734497	0.6117983	0.000708	0.0145951	2.65191
ENSG00000067057	PFKP	-0.61516285	-0.364501	-0.39288807	-0.51762676	-0.4826975	0.025401115	1.098773	1.4144211	1.0085745	-0.025401115	0.57481575	2.0234928	0.0015838	0.0206132	2.6519
ENSG00000196391	ZNF774	-0.587317	-2.179864	-0.37305307	-0.16644287	0.32971907	-1.2168493	0.2993288	-0.36088562	0.4425497	0.16644287	2.4725986	1.2218618	0.00947308	0.0468954	2.64992
ENSG00000213283	AC009237.8	-0.65480614	-1.2128711	-0.06813431	-0.26622963	-0.73458195	-0.92676544	0.068134785	0.2604456	0.7087326	1.7552853	1.5437431	0.22619009	0.00307618	0.026947	2.64693
ENSG00000206053	HN1L	-0.55947876	-0.28668785	-0.6631355	-0.74125576	-0.9455528	-0.30540752	0.67183876	0.8198633	0.2866869	1.219307	0.75555706	1.1704454	0.00028	0.0110875	2.64671
ENSG00000006453	BAIAP2L1	-1.2333889	-0.9149704	-0.7256546	-0.7924175	-0.93612385	-0.2190237	0.79774	0.57785034	1.3172951	0.4405403	0.21902466	0.24764252	0.0022083	0.0234337	2.64563
ENSG00000136026	CKAP4	-0.7764559	-0.26073647	-0.45956516	-1.1511803	-0.32619286	-0.46355534	0.26073647	0.51259995	0.39370823	0.5059681	1.5879879	1.6944866	0.002102	0.0227782	2.63694
ENSG00000197385	ZNF860	-0.027683735	-0.271101	-0.20627117	-1.0107741	-0.072184086	-0.98203087	1.4734869	1.2444553	0.027683258	1.674386	1.1478653	0.24220514	0.00738541	0.0415702	2.63296
ENSG00000171792	RHNO1	-0.23003578	-0.07769966	-1.1866741	-0.13775158	-0.93922234	0.05987072	-0.05987072	1.0272655	0.26946735	1.445672	0.95794106	2.2247782	0.00460456	0.032588	2.63194
ENSG00000108106	UBE2S	-0.8294773	-0.36027718	-1.2125931	0.095256805	-1.3515263	-1.0026879	0.08988953	0.79322433	0.030207634	1.3038387	-0.03020668	1.5201387	0.00184313	0.0217743	2.6294
ENSG00000149554	CHEK1	-0.087327	-0.35809946	-0.71466064	-0.12656593	-1.0069685	-0.44393587	0.08732653	1.1451988	0.4595461	1.3062963	1.5217104	1.0933285	0.00633802	0.0384933	2.62411
ENSG00000117411	B4GALT2	-0.6594591	-0.6267481	-0.21552563	-0.20781803	-0.7923212	-0.9827862	1.5523787	0.5495138	0.20781803	1.053791	0.42601585	1.0735378	0.00345967	0.0283074	2.62312
ENSG00000155438	MKI67IP	-0.13287163	-0.3500824	-0.824172	-0.46898746	-1.2280254	-0.58349323	0.5625534	0.824049	0.13287258	1.8830729	0.79441166	0.5481043	0.00335895	0.0279058	2.61858
ENSG00000180198	RCC1	-0.3388958	-0.57124996	-0.34704018	-0.16424847	-0.7483387	-0.3479662	0.16424847	1.2862606	0.5368681	1.6703043	0.90742683	1.2358818	0.00175722	0.0214462	2.61435
ENSG00000143457	GOLPH3L	-0.46910858	-0.3993559	-0.62274456	-0.443285	-0.5460911	-0.30606174	2.1391792	0.6300278	0.8195696	0.45881176	1.1697512	0.30606174	0.00517052	0.0344766	2.61173
ENSG00000072444	ASAH2C	-0.75293636	0.29545164	-0.8102064	-0.9547076	-0.5998392	-0.86035156	0.18665504	1.3904448	-0.024589062	1.1815867	1.866724	0.024589062	0.00543306	0.0354224	2.61112
ENSG00000089157	RPLP0	-0.006799698	-0.45196915	-1.0144472	-0.21121693	-1.6151447	-0.62778664	0.006800652	0.50417995	0.35785198	1.5251579	0.7704611	1.2115211	0.00923443	0.0462854	2.60971
ENSG00000066855	MTFR1	-0.3917141	-0.057743073	-0.9267769	-0.4535122	-0.78501606	-0.51455593	0.53595734	0.7579918	0.057743073	1.1390162	0.9840069	1.6867199	0.0017419	0.0213989	2.60592
ENSG00000120334	CENPL	-0.40877962	-0.45775986	-0.630116	-0.5069747	-0.6882415	-0.13081217	0.8139396	0.7941003	0.13081217	1.4295774	1.1398797	1.1570611	0.000558	0.0134961	2.60511
ENSG00000143786	CNIH3	-0.5095382	-0.7504635	-1.1957617	-0.21214247	-0.80734396	-0.6327839	0.21214199	1.4048672	0.67860746	0.5967541	0.5644207	0.71401596	0.00189778	0.0220096	2.60234
ENSG00000247626	MARS2	-0.5223236	-0.58914423	-0.27781487	-0.5608654	-0.7282033	-0.7358985	0.5338268	0.642251	0.2778139	1.1591692	0.7753868	1.475153	0.00195694	0.022152	2.60204
ENSG00000160307	S100B	-1.3723769	-0.66512966	-1.0982265	-0.23577785	-1.1706867	0.23577785	-0.9458623	0.47124147	0.35075808	1.4041934	1.031116	1.6560397	0.00220968	0.023434	2.60085
ENSG00000260075	NSFP1	-1.247169	-1.7590356	-0.9876962	-1.8110614	0.026941776	0.40763807	0.39844608	-0.0269413	0.030829906	-0.45707035	2.074915	0.8776865	0.00189221	0.0220096	2.59915
ENSG00000086598	TMED2	-0.042001724	-0.23901844	-0.8560333	-0.043340683	-0.7101126	-0.36975574	0.81435394	1.0687027	0.042001724	1.0781012	1.2523708	1.739007	0.0015252	0.0202311	2.59512
ENSG00000156804	FBXO32	-0.6833706	-0.5367031	-0.25195312	-1.1007185	-0.51078796	-0.24471092	1.5393705	1.5816917	0.5312166	0.43795013	0.24471188	0.59035397	0.00431206	0.0313913	2.59474
ENSG00000143621	ILF2	-0.2507801	-0.27887058	-0.94802284	-0.06267071	-0.95408344	-0.4113903	0.51188564	0.7410116	0.062669754	1.4781504	1.1094437	1.4385834	0.00132904	0.0191813	2.59295
ENSG00000143222	UFC1	-0.39412308	-0.34983444	-1.0535727	-0.06379318	-1.4290009	-0.6335802	0.96181965	0.6572218	0.063794136	1.6680784	0.7070627	0.26250935	0.000884	0.0160684	2.592
ENSG00000095380	NANS	-0.42143345	-0.42991734	-0.87053967	-0.7783661	-1.262332	-0.64289665	0.7963915	0.46359062	0.42143345	0.9322901	0.6718817	0.55268955	0.000304	0.011345	2.59181
ENSG00000153944	MSI2	-0.891839	-0.72889614	-0.68273926	-1.2700214	-0.37209415	-0.047128677	1.1364012	0.42740345	0.52347755	0.047127724	1.5207119	0.5920038	0.00123661	0.0186092	2.59064
ENSG00000175061	C17orf76-AS1	-0.10596657	-0.8306608	-1.4248629	-0.036686897	-1.6077824	-0.82498837	0.03668785	0.37557507	0.063941956	1.7290945	0.58882904	0.6087942	0.00463033	0.0326501	2.58885
ENSG00000163479	SSR2	-0.13312244	-0.3844242	-1.0614662	0.09901142	-1.2622395	-0.62226486	1.2013712	0.49794292	-0.09901047	1.0614138	1.49543	0.70837975	0.00509049	0.0341412	2.5877
ENSG00000163975	MFI2	-0.76493406	-0.26200867	-0.39709854	-0.3607974	0.087263584	-0.32244015	0.37219858	2.0202122	1.8354702	-0.08726406	1.4951935	0.5705929	0.00777512	0.0426534	2.58662
ENSG00000171617	ENC1	-0.92241573	-0.5778141	-0.87158966	-0.8363018	-0.038783073	-0.5070858	0.82418156	0.46879196	0.47228813	0.7059736	1.9592762	0.038784027	0.0013234	0.0191813	2.58569
ENSG00000224891	AC007899.3	-0.60140944	-1.3139002	-0.038485527	-0.7037587	-1.2765119	-0.35442734	1.0384994	0.29169178	0.62530804	0.038485527	1.1805987	0.7556176	0.0041791	0.0309073	2.58432
ENSG00000143466	IKBKE	-0.52388763	-0.6656923	-0.79579306	-0.3532362	-1.3317604	-0.51492405	0.35323524	0.65326023	0.53833866	0.7404938	0.98329544	0.7578783	0.00106794	0.0175788	2.58226
ENSG00000171017	LRRC8E	-0.38745117	-0.6313844	-0.14811993	-0.9268112	-0.7516036	-0.72783947	0.97582054	0.14811945	0.9754791	0.35635185	1.685996	0.47564125	0.00193067	0.022152	2.57595
ENSG00000204604	ZNF468	-0.21285057	-0.98447514	-0.74900055	-0.93587685	-0.7161522	0.062309265	0.4043684	0.6864958	-0.062309265	1.1975574	1.2405033	1.1830177	0.00364393	0.0290803	2.57448
ENSG00000134317	GRHL1	-0.13658524	-0.36670208	-0.62059355	-0.42925262	-0.8075161	-0.37290764	0.8872051	1.4291115	0.8950405	0.13658524	1.1693277	0.9326296	0.00133215	0.0191813	2.57382
ENSG00000081760	AACS	-0.6033058	-0.5281334	-0.20690918	-0.5572586	-0.68839073	-0.72227573	1.3277912	0.7228441	0.267581	1.181963	0.20690823	1.1662903	0.00245661	0.0245843	2.57269
ENSG00000119431	HDHD3	-0.8282242	-0.72841454	-1.2499485	-0.1926012	-1.3293762	-0.990427	0.25905895	0.62873936	0.5669184	0.86121273	0.19260216	0.34005928	7.91e-05	0.00844351	2.5691
ENSG00000008300	CELSR3	-0.14808273	-0.7422781	0.6072674	-0.9413223	-0.40778112	-0.799901	2.2166152	0.09387159	2.1609464	-0.09387159	0.53538084	0.8144665	0.00267759	0.0255035	2.56671
ENSG00000260350	RP11-152P23.2	-0.55565596	-1.0088491	-0.34039354	0.046813488	-0.78351593	-0.873508	1.0894022	-0.04681301	0.13765669	1.7251301	0.8749075	0.86319304	0.00137016	0.0193655	2.56643
ENSG00000161970	RPL26	0.17929459	-0.9893632	-0.54313374	-0.17929506	-0.7260351	-1.4217038	0.8584962	0.4136505	-0.22046614	1.9235497	0.5519252	0.94549656	0.00834943	0.0440031	2.56474
ENSG00000163938	GNL3	-0.012159348	-0.41291618	-0.64841175	-0.97636604	-0.9036751	-0.36036777	0.6151695	1.1131535	0.012159348	0.83538437	0.7865515	1.4733639	0.00199323	0.0223005	2.56379
ENSG00000258092	RP4-816N1.7	-0.8023052	-0.8370819	-0.09360027	-0.20971441	-1.2978139	-1.4900117	0.86936426	0.56113815	0.9246478	0.5787382	0.0935998	0.3832345	0.00042	0.0124901	2.5613
ENSG00000139146	FAM60A	-0.40895844	-0.09629536	-1.1644459	-0.37696075	-0.9892988	-0.19092846	0.35622978	0.09629631	0.13648891	1.6731024	0.38024044	2.2669811	0.0100508	0.0484124	2.55981
ENSG00000123989	CHPF	-0.97679806	-0.66323185	-0.2711172	-0.5657339	-0.19889545	-0.3430786	0.9824734	0.99888325	0.6398678	0.9009571	0.19889641	1.3659687	0.00239732	0.0242493	2.55086
ENSG00000155324	GRAMD3	-0.702096	-0.30937862	-0.6609392	-0.19887924	-0.6600399	-0.789752	0.9365921	0.55706596	0.19887924	0.6946144	0.9281559	1.4544601	0.00214905	0.0230454	2.54643
ENSG00000070501	POLB	-0.10843277	-0.009786606	-0.82582664	0.009786606	-0.8970785	-0.350173	1.7943039	0.7934408	-0.08943558	1.0437946	1.4446468	0.9209919	0.00367037	0.029113	2.54596
ENSG00000258429	PDF	-0.6117401	-0.40813684	-0.38589573	-0.10579872	-0.63254976	-0.6769767	0.35490322	1.2879658	0.105798244	2.3383188	0.15837955	1.0194645	0.00611861	0.037786	2.54498
ENSG00000104951	IL4I1	-1.112472	-0.6755457	-0.96793747	0.068674564	-0.87035465	1.0301433	-0.068674564	1.1601644	0.8060708	1.2966237	-0.20840931	2.563294	0.000775	0.0151703	2.54223
ENSG00000109881	CCDC34	-0.37555695	0.026700497	-1.2565608	-0.6554842	-1.0453663	-0.026700497	0.4463563	1.1791205	0.1364665	1.7017388	-0.7711358	2.049398	0.00814867	0.0435426	2.54174
ENSG00000143158	MPC2	-0.31834698	-0.25612736	-1.2235022	-0.17997932	-1.1098728	-0.51177216	2.0738764	0.46894932	0.3007269	0.7451439	0.67868805	0.17997932	0.00475527	0.0331409	2.53355
ENSG00000173272	MZT2A	-0.31045055	-0.44574928	-0.33883953	-0.6989231	-1.0387278	-0.5337019	0.31045055	0.8250885	0.412158	1.2518244	1.0729389	0.80152893	0.00290693	0.0263074	2.53162
ENSG00000127774	EMC6	-0.46900654	-0.8100233	-0.9729786	0.19337368	-1.6227713	-1.2377038	0.013957024	0.06103611	-0.013957024	1.6813564	0.88247013	0.49083424	0.00626779	0.0382573	2.52999
ENSG00000179958	DCTPP1	-0.41844177	-0.61924267	-1.3062677	0.045887947	-1.48071	-0.9055376	0.3488617	0.23796558	-0.045887947	1.723835	0.32591152	0.75686455	0.000746	0.0149406	2.52913
ENSG00000166224	SGPL1	-0.6550255	-0.8299122	-0.55193996	-0.6855974	-0.5206356	-0.43086338	0.9611006	1.1492262	0.4812994	0.43086433	0.5803957	0.7516937	0.000333	0.0117111	2.52817
ENSG00000185875	THNSL1	-0.31817913	-0.5309615	-0.64574957	-0.96944094	-0.4894066	-0.21498871	0.2570448	0.5820503	0.21498966	1.4889688	1.3522167	0.9572964	0.00519652	0.0344913	2.52605
ENSG00000139410	SDSL	-0.33699036	-0.37953472	-1.2265334	0.05470848	-1.4540749	-0.38995934	-0.05470848	0.8338032	0.65838337	2.0131845	0.45907688	0.3770256	0.00554747	0.0358307	2.52542
ENSG00000184992	BRI3BP	-0.64985657	-0.81491566	-0.6010742	-0.56934357	-0.4954815	-0.20275307	1.5312691	0.20275211	0.72529507	0.72901726	0.7250757	0.7629452	0.000694	0.0145934	2.52269
ENSG00000178078	STAP2	-0.16094494	-0.41161537	-1.3826084	-0.27600098	-0.98120165	-0.27305222	1.098031	0.5167942	0.67020035	1.1769409	0.89047337	0.16094494	0.0028433	0.0260352	2.5195
ENSG00000167644	C19orf33	-0.4420557	-3.2089334	-0.48530293	0.17112732	-1.2153702	-0.12659836	0.5540514	-1.2067289	0.75724316	1.6377497	0.1265974	0.82258034	0.000367	0.0121789	2.51944
ENSG00000205771	CATSPER2P1	-0.63753605	-0.6153965	-0.44166946	-0.3190012	-0.82412434	-0.7184334	0.95856	0.34611225	0.31900215	0.8497591	0.70698166	1.2515202	0.000771	0.0151526	2.51638
ENSG00000128059	PPAT	-0.5073986	-0.26244068	-0.8217435	-0.8350754	-0.33077335	-0.41781712	0.6179218	0.87845135	0.26243973	1.1448917	1.1326857	0.7711849	0.000227	0.0105177	2.51485
ENSG00000114315	HES1	-1.3200264	-0.61706924	-1.2271013	-0.001663208	-0.58941936	-0.5955181	1.0169964	0.001662254	0.14651394	0.75712776	1.1062956	0.59641075	0.00362372	0.028978	2.51281
ENSG00000011052	NME2	-0.17193127	-0.49391365	-0.9461069	-0.15521145	-1.078001	-0.46465778	0.15521145	1.0846615	0.23241043	1.169981	0.7570286	1.2640018	0.00193972	0.022152	2.51203
ENSG00000177602	GSG2	-1.0174608	-1.1645093	-1.8251686	-1.1768103	-0.010988236	0.2798319	0.010987759	0.41046286	-0.46810055	0.51308537	1.5027018	1.0871491	0.00022	0.0103043	2.51153
ENSG00000257702	LBX2-AS1	-0.19187689	-1.3809361	-0.27251577	-0.003628254	-0.42599583	-0.46604156	1.0127649	0.5353594	0.95363426	1.2218924	1.4976759	0.003628254	0.00185978	0.0218421	2.50995
ENSG00000258941	MIA2	-0.5063429	-0.53391457	-0.9475012	-0.44711304	-0.7469282	-0.23390579	0.23390484	1.3629761	0.44477844	0.852561	0.55710316	1.0955715	0.000306	0.011367	2.50898
ENSG00000131233	GJA9	-0.5046892	-0.33606052	-0.788949	-0.6991458	-0.8359513	-0.050190926	1.4548254	0.050189972	0.090099335	0.97637844	0.8294649	1.3462877	0.00264757	0.0253553	2.50887
ENSG00000179918	SEPHS2	-0.4459877	-0.32746506	-0.82099247	-0.26049137	-0.8440714	-0.38987732	1.2886581	0.26049137	0.4048357	0.7784548	0.83948326	1.298768	0.00089	0.0160957	2.5081
ENSG00000114786	ABHD14A-ACY1	-0.6066475	-0.8309269	-0.889513	-0.04029751	-1.0989075	-0.3904724	0.059529305	0.11606884	0.6800909	1.6389103	1.5347433	0.04029751	0.0103364	0.0489696	2.49851
ENSG00000143633	C1orf131	-0.20321655	-0.10828686	-1.1058531	-0.387053	-0.2616043	-0.694468	0.47004414	0.4822197	0.10828686	1.181325	1.3916855	1.5260534	0.00351441	0.0285662	2.49669
ENSG00000268846	AC018867.3	-0.020701408	0.016784668	-0.85750866	-0.4870901	-0.47617197	-0.016785145	0.6894331	0.9773698	-0.25778437	1.3768244	1.5733881	1.7169495	0.00381347	0.0296324	2.49598
ENSG00000185803	SLC52A2	-0.3585682	-0.17418003	-0.013290405	-0.13821602	-0.95724106	-0.8140936	1.6292362	1.0042801	0.6279383	1.0756903	0.013289452	1.1014175	0.00175406	0.0214462	2.49304
ENSG00000128045	RASL11B	-0.824203	-1.3362508	-1.3904452	0.22641277	-0.22641277	-0.22960901	0.46268559	1.0586519	-0.40042067	1.4571457	0.90402126	0.6423845	0.00203191	0.0223308	2.49233
ENSG00000183655	KLHL25	-0.81121683	-0.5707903	-0.121785164	-0.29816818	-0.75401354	-0.734447	1.0138292	0.121785164	1.4695435	0.36501026	0.22376823	1.4149876	0.00360766	0.0288964	2.49071
ENSG00000138442	WDR12	-0.053473473	-0.4293394	-0.4695549	-0.3305502	-0.4449625	-0.2986269	0.44945908	1.0479565	0.053473473	1.7884226	0.7903681	1.7422781	0.00601894	0.0373957	2.49046
ENSG00000111057	KRT18	-0.37626457	-0.37843227	-0.1282568	-0.1348114	-0.69544315	-0.071928024	1.0786619	0.071928024	1.2298851	1.4789143	1.4088106	0.8364496	0.00248287	0.0246142	2.48796
ENSG00000254485	RP11-380O24.1	0.021036148	-1.0506656	-0.1804409	-0.51017714	-0.5542798	-0.9001901	0.33772135	-0.021036148	0.64509296	1.6441922	1.7327704	0.36905575	0.00868869	0.0448488	2.48587
ENSG00000137547	MRPL15	0.037854195	-0.35274982	-0.87651634	-0.037854195	-0.8565092	-0.4013548	0.20415688	0.9945879	-0.1280756	1.8754616	0.6238642	1.8238506	0.00803353	0.0432709	2.48543
ENSG00000162377	SELRC1	-0.31262398	-0.91326094	-0.25897694	-0.35609484	-0.4548049	-0.27285957	1.5865488	0.4296131	0.45105743	1.596283	0.98864746	0.2589779	0.00283341	0.0259998	2.48508
ENSG00000134247	PTGFRN	-1.0384369	-0.78842926	-0.2886362	-1.719058	0.17497253	-0.17497349	0.8331289	0.9956598	1.052804	-0.23347855	0.991704	0.40372276	0.00160546	0.0207005	2.48461
ENSG00000234222	RP11-315I20.1	-0.3510399	-0.28654766	-0.5642152	-0.31416082	-0.821064	-0.70828724	1.2536263	0.66231203	0.29702806	1.4239964	0.9021096	0.28654766	0.000591	0.0137146	2.48255
ENSG00000101444	AHCY	-0.32874203	-0.64557076	-0.9743509	-0.12646675	-1.2747784	-0.407691	0.12646675	0.27910423	0.25177574	1.7278252	0.8513479	0.8651018	0.0032585	0.0276187	2.47919
ENSG00000119408	NEK6	-0.51391125	-1.5295792	-0.36418533	-0.6552448	-0.5763588	-0.36539078	0.69789886	0.6018944	0.73584366	0.7987423	0.36418533	0.647048	0.000775	0.0151703	2.47663
ENSG00000188092	GPR89B	-0.3536167	-0.4950409	-0.6882286	-0.2758522	-0.26119804	-0.96018124	1.6657295	0.5076685	0.26119804	0.53913784	1.2287483	0.6134691	0.000971	0.0167999	2.47657
ENSG00000162458	FBLIM1	-0.9439554	-1.2176876	-0.001360893	-0.45306778	-0.54965496	-0.6417618	1.4299803	0.9702015	1.1565056	0.33691597	0.1455574	0.001361847	0.00914433	0.0460817	2.47598
ENSG00000255432	RP11-831H9.11	-0.31232643	-0.7374401	-0.7461891	-0.07552338	-1.6606293	-1.2525635	0.38118744	0.09807873	0.07552338	1.8990755	0.4060192	0.19917297	0.00339533	0.0280597	2.47476
ENSG00000163382	APOA1BP	-0.30486107	-0.6281004	-0.7865772	0.20462036	-1.4562864	-0.8075142	0.2300024	0.9044752	-0.20461941	2.1417227	0.49120522	0.5021391	0.00380691	0.0296324	2.47473
ENSG00000069509	FUNDC1	-0.21967602	-0.2785673	-1.2572541	-0.09930134	-0.5758114	-0.60288334	0.54271126	0.2586813	0.09930134	1.3251629	1.8791428	0.69922256	0.00488989	0.0335644	2.47304
ENSG00000188739	RBM34	-0.53961897	0.3137269	-0.76229143	0.094843864	-1.5769253	-1.5984149	0.3731413	0.95132923	-0.094843864	1.9070477	0.97148657	-0.3487897	0.00800474	0.0431871	2.47028
ENSG00000198331	HYLS1	-0.35291672	-1.2436199	-0.43466568	-0.75228167	-0.19784355	-0.22863674	0.5445957	0.19784355	0.4547968	1.3518915	1.310893	0.75692844	0.00112594	0.0179576	2.46996
ENSG00000197147	LRRC8B	-0.39748764	-0.60446835	-0.28875256	-1.069665	-0.16757584	-0.26959133	1.9067688	0.51818275	0.16757488	0.50045204	0.48377705	1.4499788	0.00589326	0.0370003	2.4692
ENSG00000257727	CNPY2	-0.051548958	0.051548958	-0.7116513	-0.17767048	-1.0598526	-0.81527424	0.62407875	1.31493	-0.1340332	2.0766697	0.67697144	0.49908257	0.00399847	0.0303207	2.4686
ENSG00000006327	TNFRSF12A	-0.803504	-0.8400593	-0.5882664	0.41986084	-1.4987183	-1.054677	0.4248066	1.1796389	0.5918989	1.2306957	0.20128345	-0.20128441	0.00114116	0.0179576	2.46013
ENSG00000181350	FAM211A	-0.040496826	-0.55191517	-1.351965	-0.024029732	-1.4015064	-0.6018505	0.024028778	0.43271923	0.1738224	1.6915627	0.74165916	0.7399206	0.00680008	0.0400188	2.45532
ENSG00000235655	H3F3AP4	-0.98806477	-0.50516415	-1.6328869	-1.553453	5.8519998	6.559008	-0.1344924	0.3687396	-0.48096466	0.1344924	7.6174273	7.9989276	0.000497	0.0129427	2.45453
ENSG00000106077	ABHD11	-0.43921185	-0.22446346	-0.64562845	0.109181404	-1.4846158	-0.7438402	-0.017968178	0.4837017	0.71053314	2.1536026	0.017967224	0.9841728	0.00366228	0.029107	2.4511
ENSG00000143882	ATP6V1C2	-0.22066975	0.0454216	-0.95071983	-0.1384983	-0.47400856	-0.0454216	0.65365696	0.7890396	-0.20855713	1.1642952	1.0068102	2.569047	0.0068631	0.0402206	2.45042
ENSG00000160688	FLAD1	-0.55655	-0.6326952	-0.86594486	0.03855896	-1.1364393	-0.79345894	0.5840578	0.6624031	-0.03855896	1.7999802	0.10728359	0.6938772	0.00017	0.0101157	2.44968
ENSG00000137843	PAK6	-0.75856066	-0.047944546	-0.35884953	-0.37650442	-0.53795433	-0.2659955	0.50849533	1.5294342	0.047944546	1.1468792	1.2086535	0.9570732	0.00116072	0.0180072	2.44649
ENSG00000104524	PYCRL	-0.5213928	-0.37094975	-0.4126196	0.061099052	-0.7516308	-0.5337734	1.2686253	0.77422523	-0.061099052	2.0682735	0.35018826	0.8042307	0.00292173	0.0263901	2.4435
ENSG00000232119	MCTS1	-0.05390644	-0.1430254	-0.90500736	-0.39954662	-1.0508032	-0.54155827	0.33493233	0.7058239	0.05390644	1.8213396	0.3553362	1.3552151	0.00592941	0.037136	2.43975
ENSG00000261061	RP11-303E16.2	-0.5051794	-0.08326006	-0.8969288	-0.75492954	-0.66827536	-0.8161745	0.083260536	0.40863132	0.25148916	0.65438414	1.3301902	1.267148	0.00557104	0.0359025	2.4396
ENSG00000136122	BORA	-0.26927996	-0.71616745	-0.20564222	-1.1677794	-0.61314297	-0.4115801	0.5698719	0.3242197	0.50629807	0.2056427	1.2173853	1.5076466	0.00160577	0.0207005	2.43813
ENSG00000142197	DOPEY2	-0.34296322	-0.9124441	-0.22465229	-0.9473543	-0.1901493	-0.40837097	1.0029163	0.35888672	1.8149405	0.1901493	1.1025848	0.21657276	0.000958	0.0167039	2.43738
ENSG00000164934	DCAF13	-0.11099434	-0.16584396	-0.6127243	-0.36113644	-0.67221737	-0.33271885	0.8129511	1.0670166	0.11099434	1.4582481	0.86727715	1.1350775	0.000584	0.0137146	2.43603
ENSG00000134375	TIMM17A	0.10422993	-0.10422993	-0.6147146	-0.25627613	-0.8399353	-0.714901	0.4223404	1.07337	-0.10921955	1.5007782	0.6691561	1.7127714	0.0106492	0.049703	2.43261
ENSG00000115084	SLC35F5	-0.18831253	-0.584321	-0.66773033	-0.22822285	-0.39378643	-0.43244457	0.67663956	1.3938961	0.18831348	1.6193953	0.9705248	0.3440256	0.00201379	0.0223308	2.43053
ENSG00000227278	RP11-656D10.5	-0.45606995	0.020793915	-0.7944131	-0.43385792	-0.07230234	-0.54653883	1.4043679	0.36616182	-0.020793438	1.3722353	0.9572797	1.3243995	0.00497524	0.0338673	2.43008
ENSG00000144785	CNPY2	-0.29845047	-0.3253317	-0.6483841	-0.050786972	-0.6247053	-0.35472012	0.23893166	1.2544432	0.050786972	1.718029	0.9615364	1.1589336	0.00184281	0.0217743	2.4298
ENSG00000106462	EZH2	-0.5558324	-0.015190601	-0.8042865	0.015190601	-0.15692234	-0.42979002	-0.14330864	0.8088727	0.45491076	1.0737386	1.4009833	2.141293	0.0082763	0.0437784	2.42932
ENSG00000213846	AC098614.2	-1.7846489	-0.65094066	-2.2175677	-0.25498676	0.20568466	0.23984289	-0.20568466	0.5817199	-0.922338	1.3122115	0.9060283	1.5453377	0.000188	0.0101393	2.42836
ENSG00000121905	HPCA	-1.0339847	-0.9994674	-0.8835397	0.003479958	-1.0284162	-0.41632652	0.49996138	-0.003479958	0.97896147	1.0735326	0.6614051	0.1076951	0.00156695	0.0205329	2.42736
ENSG00000136240	KDELR2	-0.43224907	-0.3085785	-0.70668125	-0.33972645	-0.6578455	-0.5625086	1.0453234	0.30857944	0.37305737	0.7283459	1.1258478	1.0685463	0.000801	0.0153689	2.42203
ENSG00000100003	SEC14L2	-0.4435792	-0.19741917	-0.44901896	-0.21731234	-0.4614663	-0.5320997	0.60249853	0.55880165	1.9419451	0.7612896	1.2916679	0.19741964	0.00518876	0.0344766	2.42125
ENSG00000188611	ASAH2	-0.616097	-0.09115219	-0.8932152	-1.0820298	-0.09734535	-0.03508663	0.18395472	1.2897882	0.03508663	1.0451083	2.0114732	0.27238417	0.00816852	0.0435814	2.42075
ENSG00000094975	SUCO	-0.25566483	-0.29159355	-0.4166603	-0.6807585	-0.15386963	-0.08326149	1.9967585	0.30903053	0.18736744	0.08326149	2.0277023	1.152359	0.00969802	0.0474793	2.41672
ENSG00000112812	PRSS16	-0.58476067	-0.84738684	-0.33716583	-0.6392975	-0.108083725	-0.43648052	0.8171234	0.18040848	0.10808468	0.37062263	2.3875227	0.81686306	0.00600742	0.0373509	2.41546
ENSG00000175606	TMEM70	-0.001489639	-0.16606331	-1.0555801	-0.14160919	-1.3451519	-0.27088165	0.6990738	0.37298965	0.6895466	1.4385414	0.001490593	1.4366846	0.00195232	0.022152	2.41137
ENSG00000182199	SHMT2	-0.5019026	-0.35645676	-0.5399418	-0.21603012	-1.2967906	-1.1213217	0.33389187	0.8328552	0.21603107	1.0258522	0.42669582	0.74991417	0.00100504	0.017101	2.41097
ENSG00000167747	C19orf48	-0.74579096	-0.41344452	-0.7585325	0.27911568	-1.3735199	-0.9239731	-0.2771988	0.7697334	0.2771988	1.7074537	0.6181841	0.5567789	0.00173007	0.0212989	2.4028
ENSG00000167642	SPINT2	-0.43918896	-0.3128786	-0.7228508	-0.405653	-1.497263	-0.78239536	0.38773346	0.3128786	0.60638905	0.47170925	0.948267	0.70053005	0.00546243	0.0355335	2.40264
ENSG00000267748	CTB-102L5.4	-0.5614424	-0.53570366	-0.95264435	-0.23553848	-1.4758825	-0.6244154	0.23553848	0.30829144	0.34659863	0.67695427	0.80324364	0.83020306	0.00271737	0.0256283	2.40229
ENSG00000122378	FAM213A	-0.36100674	-0.3450365	-0.62239265	-0.38546753	-0.49339294	-0.04762268	0.5018616	1.2098103	0.047623634	1.5280275	0.4518633	1.587945	0.00163268	0.0208458	2.40107
ENSG00000259075	POC1B-GALNT4	0.052537918	-0.6583457	-0.6713066	-0.27206707	-2.224989	-0.49156618	1.1250639	-0.052538395	0.2692461	1.2090139	0.17260313	0.5882883	0.00422792	0.0310636	2.39978
ENSG00000125850	OVOL2	-0.28656387	-0.43855286	-0.033474922	-0.12058926	-1.0183978	-0.33819294	1.4769115	0.60301495	0.9009619	0.97304726	1.3536949	0.033474922	0.00696111	0.0405288	2.39963
ENSG00000198087	CD2AP	-0.32252026	-0.007472038	-0.32438374	-1.2562847	-0.1267538	0.007471085	1.570013	0.7932749	0.9874773	-0.23780632	1.5397081	0.87579536	0.000959	0.0167039	2.39452
ENSG00000196878	LAMB3	-0.8734522	-0.31480694	0.3148079	-1.248992	-0.39602947	-0.39759636	1.1250219	0.8185358	1.2747536	-0.41655064	1.2582884	0.5821171	0.00113954	0.0179576	2.39447
ENSG00000111640	GAPDH	-0.34446812	-0.22537899	-0.104491234	-0.052532196	-0.49373055	-0.00306797	0.003068924	1.4926987	0.7814264	1.0219812	1.1115761	1.9084759	0.0034972	0.0285028	2.39023
ENSG00000117262	GPR89A	-0.4784031	-0.48578262	-0.56840515	-0.26591206	-0.46211338	-0.9479375	1.4642639	0.6090145	0.2659111	0.64776707	0.8774986	0.45630074	0.000633	0.0140324	2.38648
ENSG00000143155	TIPRL	-0.031461716	-0.5151911	-0.869771	-0.31951046	-0.6030979	-0.27583218	1.1325674	0.70032406	0.031461716	1.1508465	0.87747	1.0187054	3.11e-05	0.00796239	2.38563
ENSG00000102100	SLC35A2	-0.5442028	-0.3851242	-0.44922733	-0.3948183	-0.7415924	-0.20879841	1.2024603	0.20879745	0.3838873	1.2297592	0.6270876	1.1497812	0.00103865	0.0174085	2.38544
ENSG00000065621	GSTO2	-0.32155323	-0.61837626	-0.93270254	0.114276886	-0.68116	-0.5062065	0.25014877	-0.114276886	0.46214867	2.1765985	1.5232754	0.2801056	0.00946856	0.0468875	2.38494
ENSG00000130590	SAMD10	-0.79301834	-0.637835	-0.38304377	-0.47947073	-0.36045837	-0.19783163	0.8570018	0.48599577	0.19783163	0.6765504	1.6634278	0.7888303	0.00181841	0.0216619	2.38427
ENSG00000164008	C1orf50	-0.04422331	-0.04325676	-0.56847334	-0.094923496	-0.77532053	-0.5912523	1.2312565	0.30685043	0.04325676	1.2028265	1.3639889	1.2528563	0.00661586	0.0394738	2.3835
ENSG00000183779	ZNF703	-1.0696707	-0.7151518	-0.014780998	-1.0340548	-0.036794662	-0.49524403	0.72012043	0.014780998	0.89075756	1.2375746	0.76405907	0.5227394	0.00456837	0.0324743	2.38274
ENSG00000172965	AC068491.1	-0.7184906	-0.6623769	-0.59884787	0.2494421	-0.040603638	-0.35297203	-0.12895966	1.40662	0.04060459	2.0119057	0.76817703	1.2876987	0.00513866	0.0343585	2.38113
ENSG00000136379	FAM108C1	-0.52816963	-0.07050228	-0.15415955	0.04673004	-0.8185091	-0.04673004	0.9424963	1.0319891	1.1155853	1.8453798	-0.68479824	1.6874037	0.0039777	0.0302162	2.381
ENSG00000143450	OAZ3	-0.19658327	-0.6011219	-0.48248768	0.05133581	-0.7684126	-0.58709526	0.3918562	0.7299738	-0.05133581	1.7458458	1.2218189	0.8810549	0.00425144	0.0311334	2.3794
ENSG00000106003	LFNG	-0.015810966	-0.55971336	0.015810966	-0.20850086	-0.49702072	-0.21949387	1.1505585	-0.4184971	1.6532545	1.9706545	0.2945919	1.3615141	0.00794386	0.0430313	2.37754
ENSG00000167861	HID1	-0.62181854	-0.5482807	0.029473305	-0.69530773	-0.3142004	-0.9029627	1.2322226	0.28105545	0.8890343	-0.029472351	1.7552204	0.2975073	0.00340485	0.0280757	2.37256
ENSG00000185664	PMEL	-0.23342133	-0.39957714	-1.290581	-0.3926711	-0.80302143	-0.53024673	0.42058706	0.44579744	0.2334218	0.9231	1.5333972	0.26867723	0.00468764	0.0329214	2.37142
ENSG00000128626	MRPS12	-0.09261322	-0.07949352	-0.66821766	0.29880714	-1.0199537	-0.02350521	-0.032016754	1.2216339	0.02350521	2.1503696	0.7092571	1.7969599	0.00862264	0.0447214	2.366
ENSG00000150787	PTS	-0.2623453	-0.32571793	-0.8878741	-0.1570673	-0.91208076	-0.59799385	0.75156593	0.8065691	0.15706635	1.3907785	0.3381033	0.8636179	3.65e-05	0.00796239	2.36493
ENSG00000170412	GPRC5C	-0.5790119	-0.35781193	-0.76725864	0.08419323	-1.4274483	-0.5783367	0.14345169	0.90961075	-0.08419323	1.4177618	0.85021114	0.5880861	0.00328896	0.0277237	2.36488
ENSG00000132581	SDF2	-0.046078682	-0.011709213	-0.45999432	0.13243961	-1.6947393	-1.3667908	1.2102175	0.7072115	-0.15126133	1.5217524	0.011709213	0.70180416	0.00519128	0.0344766	2.36425
ENSG00000116161	CACYBP	-0.027123451	0.027123451	-0.55349636	-0.33596134	-0.63228893	-0.34611797	1.8673506	0.54981613	-0.0476408	1.1647062	0.7498684	1.2792196	0.00354052	0.0286304	2.35958
ENSG00000146242	TPBG	-1.2421036	-0.8408556	-0.80400085	-1.2223139	0.13358879	-0.5894737	0.24474049	0.9759054	0.62018585	0.36495495	-0.13358974	0.77171326	0.0101458	0.048572	2.35356
ENSG00000232934	RP11-324O2.3	-0.6072917	-0.3339777	-0.2391305	-0.6584358	-1.0066433	-0.4201703	0.45700836	0.32857227	0.80346966	1.2229795	1.0883741	0.23913097	0.00437244	0.0316444	2.3525
ENSG00000058799	YIPF1	-0.47393322	-0.3243208	-0.7715788	-0.085409164	-0.73394585	-0.5483141	0.9005213	0.42325974	0.08540821	1.2498178	0.94251823	0.86299133	0.000376	0.0122658	2.35164
ENSG00000040608	RTN4R	-0.6133461	-0.8432622	0.08768749	-0.08768797	-0.58024216	-0.19490337	1.1398115	0.5667038	1.6433315	0.66673183	1.298727	-0.15609026	0.00782054	0.0427129	2.34864
ENSG00000166582	CENPV	0.006736755	-0.12435913	-0.90456057	-0.26915693	-0.25067377	-0.7996912	0.95305157	-0.006736755	1.1623087	0.9231558	1.4622774	0.55304146	0.00652547	0.0391777	2.34806
ENSG00000171428	NAT1	-0.13166952	-0.037181854	-0.7540083	-0.3777089	-1.2676325	-0.32744122	0.037181854	1.1244001	0.7898903	1.8340559	0.3696375	0.3256178	0.0093163	0.0464526	2.3447
ENSG00000180233	ZNRF2	-0.20718765	-0.37554646	-0.7316103	-0.38872623	-0.76664543	-0.21628952	0.2512102	0.52627563	0.20718765	1.3043222	1.3713856	1.0255642	0.00417979	0.0309073	2.34349
ENSG00000007968	E2F2	-1.6310501	-0.78503704	-0.5695267	-1.0708671	-0.05484724	0.05484724	-0.5647216	0.29625893	0.48278904	0.8987212	0.7772522	1.4251142	0.000667	0.0143329	2.34347
ENSG00000115806	GORASP2	-0.5386553	-0.46836376	-0.6557684	0.004898071	-0.72588444	-0.5625143	0.4436407	0.50923824	-0.004897118	0.8093157	1.2509842	1.4134703	0.00384762	0.0296976	2.34243
ENSG00000198715	C1orf85	-0.50428486	-0.9223232	-0.7410908	0.21080875	-1.1067028	-0.87543106	0.8715658	0.8507929	0.70752716	0.99500084	-0.0631876	0.0631876	0.000455	0.0127146	2.34131
ENSG00000268592	AL355312.1	-0.8397865	-0.77798414	0.26568794	-0.6223831	-0.43934727	-1.1294365	1.0349765	0.21920586	1.0574307	1.5082521	0.20071745	-0.20071745	0.00462842	0.0326501	2.3411
ENSG00000189060	H1F0	-1.0054436	-0.4222355	-1.3562202	-0.21262074	-1.1682062	-0.29857063	0.52569866	0.64546967	0.21262169	0.7610779	0.37711048	0.37711048	0.00049	0.0128842	2.3409
ENSG00000188486	H2AFX	-0.5631561	-0.3618765	-0.52744675	0.16629505	-0.6743212	-0.16629505	-0.17939758	0.93957233	0.3662758	1.7089624	1.0768919	1.3205471	0.00189866	0.0220096	2.34016
ENSG00000139163	ETNK1	0.005742073	-0.76993847	-0.7241869	-0.78081226	-0.5765438	-0.005742073	0.6691742	-0.28701115	1.0113907	1.0493116	0.9142933	1.1306057	0.00307765	0.026947	2.33465
ENSG00000138363	ATIC	-0.2961321	-0.29074383	-0.4375267	-0.40785408	-0.54079914	-0.37333202	0.29074287	1.0709982	0.38616657	1.302454	0.30311203	1.6380119	0.00314286	0.0272083	2.33428
ENSG00000138413	IDH1	-0.1377163	-0.31462765	-0.9956465	-0.003547669	-0.7970934	-0.29894066	0.003547669	1.0994968	0.83788776	0.80471706	1.2811689	0.7632437	0.00825641	0.04374	2.33422
ENSG00000175707	C1orf172	-0.74971676	-0.8535404	-0.5662155	-0.23540783	-0.7700691	-0.3219614	0.23540783	0.39932823	0.45310974	1.3554869	0.9142103	0.46948433	0.000392	0.0123483	2.33053
ENSG00000168496	FEN1	-0.378479	-0.24256325	-0.58885384	-0.8356571	-0.5410366	-0.38945007	0.79866505	0.59489155	0.2425642	1.2098627	0.62088203	0.8762331	0.00109931	0.0178877	2.32924
ENSG00000228006	AC004017.1	-0.94932604	-0.5258994	-0.8645873	-1.4590836	0.06746435	-0.3583355	0.61835814	-0.06746435	0.30887604	0.37335825	1.544363	0.44741774	0.00211262	0.0228128	2.32803
ENSG00000258864	CTC-554D6.1	0.08674908	-0.44945621	-0.71981144	-0.4015665	-0.87200165	-0.41567707	0.41985035	0.45850468	-0.08674908	1.5386333	0.7922516	1.414093	0.00713048	0.0408803	2.32633
ENSG00000183161	FANCF	-0.397974	-0.40137005	-0.38187408	-0.4461708	-0.371871	-0.27157307	0.4094572	0.75817585	0.43502617	1.4642801	0.2715721	1.6848803	0.00369008	0.0292384	2.32254
ENSG00000196644	GPR89C	-0.40688753	-0.35502195	-0.65379286	-0.23307037	-0.25929165	-0.936182	1.6340723	0.5174093	0.23307133	0.4589138	1.0840607	0.520545	0.00193003	0.022152	2.32203
ENSG00000183155	RABIF	-0.18012047	-0.38241577	-0.40774155	-0.04153633	-0.27704048	-0.22258568	0.5299597	1.0430174	0.041535378	1.7954988	0.66693497	1.6988964	0.00448438	0.0321212	2.32068
ENSG00000151239	TWF1	-0.35874653	-0.38791752	-1.0096045	-0.45108795	-0.74997807	-0.37168217	0.35874748	0.42631435	0.4711256	0.69053173	1.154356	0.85572624	0.00105427	0.0175379	2.32029
ENSG00000221843	C2orf16	-0.29001713	-1.0135427	-0.12286329	-0.5426955	-0.42338943	-0.27246523	0.6696162	0.13207865	0.12286329	1.4676819	1.0564437	1.1717777	0.00408277	0.0306313	2.32018
ENSG00000174123	TLR10	0.07784748	-0.07784796	-1.1525822	-0.3988514	-1.4142737	0.4890275	0.45295334	1.2055292	-0.6262045	1.4840097	-0.19541025	2.4566212	0.00659048	0.0393903	2.31182
ENSG00000116586	LAMTOR2	-0.27757072	-0.4052601	-0.68848896	-0.095067024	-1.196414	-0.5393152	0.4792862	0.93141747	0.095067024	1.5845242	0.50903606	0.45012188	0.000973	0.0167999	2.31112
ENSG00000188725	C5orf43	-0.47397137	-0.29888344	-0.7915201	-1.2638617	-0.5588379	-0.29987335	0.6907921	0.34159184	0.29888344	0.7160845	0.8726196	0.6433563	0.00133478	0.0191813	2.31078
ENSG00000187566	NHLRC1	-0.49258423	-0.36892033	-0.66730547	-0.28498602	-0.6756716	-0.12672234	0.6630125	0.36839628	0.12672281	0.72130394	1.9187546	0.8321476	0.00807746	0.0433227	2.30978
ENSG00000243989	ACY1	-0.7142215	-0.2249608	-0.45649052	0.18700409	-0.5746355	-0.82188606	0.2642498	0.13087225	0.96907234	1.6673946	1.7243662	-0.13087225	0.00772763	0.0424872	2.30545
ENSG00000150961	SEC24D	-0.25853062	-0.659564	-0.54914856	-0.68160725	-0.52771854	-0.48564243	1.2384052	0.86706257	0.56617546	0.25853062	0.4544201	0.6725817	8.1e-05	0.00844351	2.30255
ENSG00000182580	EPHB3	-0.7769289	-1.5076275	-0.013613701	-0.8436613	-0.019749641	-0.28378868	1.0893106	0.013613701	0.65625954	0.124489784	1.5919952	0.29252052	0.00274371	0.0257207	2.301
ENSG00000167130	DOLPP1	-0.68230915	-0.44429398	-0.52722645	-0.49884892	-0.56356525	-0.3919773	0.3919773	0.7262268	0.45729542	1.0671883	0.5975399	0.8540287	2.65e-05	0.00796239	2.29805
ENSG00000254969	RP11-939C17.2	-0.23674393	-0.13810635	-0.2921009	-0.44412708	-0.6994448	-0.8284416	0.43479347	1.6245928	0.13810539	1.1099167	0.15503407	1.0881157	0.00531817	0.0349766	2.29462
ENSG00000165891	E2F7	-1.1960886	-0.31996727	-0.08477163	-0.7008095	0.08477163	-0.22919512	0.6988683	1.1623468	1.23001	-0.39151287	1.1878653	0.8541765	0.00258639	0.0251071	2.29417
ENSG00000176842	IRX5	-0.15692711	-1.0458488	-0.09876537	-1.6373124	-0.44022846	-0.20646763	1.038455	0.09876537	0.12586212	0.442811	1.1986341	0.69489574	0.00570745	0.0363581	2.29341
ENSG00000180867	PDIA3P	-0.2299223	0.15969563	-0.15969563	-0.3112173	-1.5121465	-1.9199967	1.4701071	0.80727386	0.2804041	0.8001337	0.24400234	-0.3949852	0.00331064	0.0277577	2.29215
ENSG00000188501	LCTL	-0.5522795	-0.1739626	-0.9833522	-0.47629595	0.1897893	-0.26813412	1.2065396	0.15042973	-0.15042973	0.27415895	2.1148734	1.3185511	0.006216	0.0381405	2.29166
ENSG00000179889	PDXDC1	-0.31774235	-0.4769678	-0.30506992	-0.68467045	-0.30565357	-0.18578243	1.4477892	0.18578339	0.8892355	0.3874464	1.2618332	0.7202482	0.000851	0.0158812	2.28898
ENSG00000091073	DTX2	-0.42302418	-0.4685278	-0.07457352	-0.5300951	-0.6153612	-0.21788979	0.07457447	1.2907047	0.8623543	0.80092907	0.66117	1.1394949	0.00104532	0.0174709	2.28646
ENSG00000150756	FAM173B	-0.1523161	-0.34738922	-0.53639793	-0.300045	-0.7900624	-0.60507774	0.8233576	0.3903036	0.1523161	1.3878946	0.69445324	0.97418976	0.00122539	0.0185448	2.28517
ENSG00000182107	TMEM30B	-0.3562765	-0.30435467	-0.44824505	-0.75241756	-0.75759506	-0.16687107	0.9469328	0.16687107	0.8086529	0.8535919	1.3301458	0.24162579	0.00658767	0.0393871	2.27984
ENSG00000135845	PIGC	-0.1723156	-0.21441078	-0.8059635	0.027803421	-0.53419685	-0.12271595	1.2093792	0.76839733	-0.027803421	1.2241468	1.2334442	0.89060974	0.000416	0.0124901	2.27626
ENSG00000171928	FAM18B1	0.05256176	-0.17548656	-0.97925377	-1.3204727	-0.9562807	-0.57086086	1.6360245	0.5891905	-0.052560806	0.50144863	0.42012405	0.07419014	0.00171854	0.0212288	2.27579
ENSG00000082458	DLG3	-0.653903	-0.43939018	-0.45579052	-1.2207918	-0.45660973	-0.10604477	0.6174841	0.10604477	0.67309475	0.5753355	1.285739	0.5247059	0.00278562	0.0257285	2.27493
ENSG00000229431	RP1-92O14.6	-0.15385342	-0.39564323	-0.43060255	-0.019388676	-0.37206745	-0.1829009	2.0373402	0.27270555	0.019389153	1.3116446	1.0572844	0.86160326	0.00540153	0.0352567	2.2748
ENSG00000143256	PFDN2	0.024796486	-0.13855839	-0.50539684	-0.02479744	-1.0133209	-0.504488	1.1006413	0.7438021	-0.040690422	1.5472088	0.7368145	0.85735416	0.00168585	0.0211458	2.27282
ENSG00000229893	AC004549.6	-0.70713305	-1.149368	0.005999565	-0.30162954	-0.6831124	-0.91032004	0.5000272	0.09876156	0.11941004	1.1447463	1.4959078	-0.005999088	0.00783365	0.0427549	2.27059
ENSG00000165704	HPRT1	0.029065132	-0.066926	-1.0023966	-0.52226067	-0.7655344	-0.15237522	0.3806715	0.8486643	0.1226635	1.740797	-0.029065132	1.5521526	0.00867108	0.044795	2.27004
ENSG00000117597	DIEXF	-0.2526636	-0.46987247	-0.6091938	-0.9294815	-0.27081108	-0.42072773	0.718771	0.76875305	0.2526636	0.90357494	0.72237015	0.7730646	0.000417	0.0124901	2.2689
ENSG00000132763	MMACHC	-0.3200178	-0.4745984	-0.02613163	-0.44163465	-0.02613163	-0.1265502	0.8789644	0.32616138	0.02613163	1.0833616	1.9561224	1.3942213	0.00796482	0.0430524	2.26577
ENSG00000204147	ASAH2B	-0.7684908	0.022250652	-0.6729517	-0.7888408	-0.41516876	-0.20503902	-0.02225113	1.0459518	0.45978212	0.9340019	1.7550802	0.06951189	0.00811741	0.0434293	2.26323
ENSG00000228060	RP11-15J6.1	-0.26810265	-0.66688156	-0.081749916	-0.8031559	-0.97905254	0.08175039	1.7553544	0.54627705	0.9927201	-0.45508337	0.91461134	0.59869385	0.00851515	0.0444706	2.26309
ENSG00000184719	RNLS	-0.10860157	-0.26700974	-0.70460033	-0.3805294	-0.5690961	-0.88046503	0.9039402	0.96542645	0.34737968	1.2222748	0.6046219	0.10860157	5.62e-05	0.00803645	2.2612
ENSG00000162063	CCNF	-0.95592976	-0.30417585	-0.37260818	-0.32735443	-0.37434912	-0.34037638	0.78771734	0.51320505	0.7343135	0.30417585	0.58622885	1.4525962	0.00194649	0.022152	2.25872
ENSG00000212734	C17orf100	-0.597415	-0.42716265	-0.4916649	-0.002948284	-0.7371354	-0.53017616	0.54690695	0.002948284	0.8033042	0.9364457	1.5866857	0.3868947	0.00618601	0.0380105	2.25785
ENSG00000172172	MRPL13	0.09610176	-0.10593319	-0.92647743	-0.2757578	-0.8669195	-0.38337994	0.48714447	0.8530245	-0.096102715	1.4098835	0.6959324	1.2256489	0.0027812	0.0257285	2.25477
ENSG00000087299	L2HGDH	-0.33651543	-0.30083847	-0.35329676	-0.36714125	-0.4629488	-0.27280807	0.73165464	0.8442507	0.27280855	1.2035303	1.3457861	0.54053545	0.00136939	0.0193655	2.25327
ENSG00000148335	NTMT1	-0.73417854	-0.5344095	-0.66065884	-0.070236206	-1.303206	-1.0610142	0.1025486	0.5582619	0.070236206	1.1762066	0.2998829	0.46019077	0.000463	0.0127146	2.25299
ENSG00000033011	ALG1	-0.6642151	-0.47817898	-0.54151535	-0.124074936	-0.77114487	-0.44421673	0.43844604	0.12407398	0.19001007	1.7940226	0.69430447	0.7493067	0.00194905	0.022152	2.24843
ENSG00000118894	FAM86A	-0.48896313	-0.47200775	-0.54697514	-0.17557526	-0.83004	-0.16271019	0.31782532	0.3868332	0.16270924	1.9453135	0.57011604	0.9496269	0.0029299	0.0263929	2.24718
ENSG00000070756	PABPC1	-0.2645836	-0.08500481	-0.6986666	-0.5458145	-0.5618992	-0.50244236	1.0116796	0.40050316	0.3189745	0.08500481	1.3842306	1.1493473	0.004057	0.0305104	2.24704
ENSG00000089876	DHX32	-0.48473835	-0.16664505	-0.8070135	-0.18605804	-0.6920967	-0.44265556	1.086689	0.4318142	0.36773968	0.1666441	1.1613684	1.0063925	0.00447511	0.0321212	2.24489
ENSG00000112473	SLC39A7	-0.9098482	-0.5839939	-0.39498234	-0.9358864	1.9515829	1.7099543	1.2773552	-0.0778532	0.0778532	-0.15802193	3.4079628	3.302987	0.00898279	0.0457349	2.24323
ENSG00000061794	MRPS35	-0.09995842	-0.26530647	-0.88503647	-0.23463917	-0.92393684	-0.34002304	0.264493	0.09995842	0.4578209	1.2475939	0.6503382	1.5225105	0.00676766	0.0399251	2.24275
ENSG00000115946	PNO1	-0.008081436	-0.37489796	-0.5609331	0.008081436	-0.6522627	-0.09211159	0.3745985	1.0400314	-0.069488525	2.0625887	0.6778164	1.2258625	0.00612788	0.037801	2.24275
ENSG00000143870	PDIA6	-0.36847782	-0.4364214	-0.6514759	-0.1520586	-0.7866955	-0.4942417	0.44360065	0.44672585	0.1520586	0.8232727	0.71380043	1.5218515	0.00213539	0.0229272	2.24251
ENSG00000158042	MRPL17	-0.12038803	-0.48109818	-0.6586952	0.09134579	-1.1994038	-0.91437626	0.20580101	0.33870697	-0.09134674	1.6877413	0.4515524	1.1149988	0.00879761	0.0451572	2.24235
ENSG00000236263	RP11-263K19.6	-0.49649525	-0.021823883	-0.50931406	0.021823406	-1.5313983	-1.0880175	0.7032933	0.7115145	-0.17563438	1.4782782	0.6146741	0.027448654	0.00588586	0.0370003	2.24099
ENSG00000151135	C12orf23	-0.26621628	-0.003761292	-0.84818745	-0.59578896	-0.5274582	-0.42765808	0.58520794	0.14677429	0.003761292	0.7203026	1.4787197	1.3797054	0.00897639	0.0457199	2.24066
ENSG00000137274	BPHL	-0.19375229	-0.4446001	-0.688128	0.1201067	-0.30161	-0.8446722	-0.1201067	1.1295547	0.17367268	1.4762354	0.98866177	0.97613716	0.00594052	0.0371755	2.23892
ENSG00000069956	MAPK6	-0.54131603	-0.78179646	-0.9294262	-0.28283787	-0.6098242	-0.5184622	0.28283882	0.69182587	0.46954346	0.65710354	0.69879055	0.5130148	0.000124	0.00943429	2.23891
ENSG00000141378	PTRH2	-0.04814148	-0.001080513	-0.82595253	0.001079559	-0.46554947	-0.41632938	0.70006466	0.9884119	-0.06666565	1.8472424	0.79926586	0.94757843	0.00106537	0.0175788	2.23764
ENSG00000144381	HSPD1	-0.21570206	0.026837349	-0.7473068	-0.299222	-0.79629993	-0.4836464	0.5536728	0.47601032	-0.026836395	1.2284784	0.34467888	1.8778296	0.00952981	0.0470425	2.23694
ENSG00000167004	PDIA3	-0.57196045	-0.113975525	-0.5588026	-0.514019	-0.38692284	-0.3579378	1.2618551	0.50685215	0.34272194	0.11397457	0.9095793	1.3242254	0.002944	0.0264395	2.2353
ENSG00000131779	PEX11B	-0.53334904	-0.5387335	-0.8848953	-0.09102821	-0.8622999	-0.5911398	1.1187792	0.4801073	0.09102821	1.0196114	0.30710506	0.4248314	9.83e-05	0.00917516	2.23017
ENSG00000143612	C1orf43	0.020545006	-0.33025455	-0.826066	-0.020544052	-1.170394	-0.53039074	0.8749542	0.38460445	-0.14165592	1.4498043	0.90471363	0.60981274	0.00330576	0.0277577	2.22925
ENSG00000173281	PPP1R3B	-0.58146954	-0.05320263	-0.45692062	-0.5224266	0.035032272	0.12868881	-0.03503132	1.378583	-0.26840115	1.3009357	1.8804932	1.2188997	0.00881568	0.0451949	2.22576
ENSG00000140525	FANCI	-0.9771385	-0.5029707	-0.72380733	-0.7565069	-0.295269	0.10454655	-0.08690357	0.3786621	0.08690357	0.17292881	1.0899029	2.1315079	0.00191271	0.022056	2.22534
ENSG00000184378	ACTRT3	-0.12168169	-0.28943253	-0.7013893	0.12168217	-0.51896906	-1.0566378	1.3441544	0.97171545	-0.29029846	0.7119069	0.8513665	0.76449347	0.00343991	0.0282124	2.22421
ENSG00000132196	HSD17B7	0.14667225	-0.20530319	-0.79108906	-0.06601238	-1.1443038	-0.68512154	1.4228821	0.06601143	-0.31198025	1.3328819	0.26289082	1.399622	0.0083333	0.0439589	2.22362
ENSG00000160124	CCDC58	0.06628418	-0.066283226	-1.2520199	-0.72241926	-0.6430998	-0.2280426	0.6065922	0.38916588	-0.088430405	1.1053667	0.83109283	1.2268944	0.00366064	0.029107	2.22331
ENSG00000075643	MOCOS	0.17620564	-0.8677597	-0.17620468	-0.49649	-0.5490031	-0.9623203	1.1462479	0.18618965	1.1025476	0.5925255	-0.26683998	1.2771263	0.00663782	0.0395639	2.22257
ENSG00000255224	CTD-3065J16.9	-0.7948761	-1.3771248	-0.8174467	0.00526762	-0.4009018	-1.034101	0.28974915	0.14417839	0.41713715	0.88694334	0.7535515	-0.005267143	4.84e-05	0.00796239	2.22054
ENSG00000083307	GRHL2	-0.69410896	-0.64272976	-0.3904066	-0.7254982	-0.5224428	-0.08024311	1.1111145	0.52305126	0.31553936	0.08024311	1.0259466	0.7920675	0.00141784	0.0197239	2.22001
ENSG00000184117	NIPSNAP1	-0.14649677	-0.049429893	-0.5889826	0.13243198	-0.5790682	-0.14423084	-0.03122902	1.1232166	0.03122902	1.6262426	1.3292875	1.4396105	0.00839839	0.0441005	2.21764
ENSG00000176371	ZSCAN2	-0.5413432	-0.66939974	-0.13476562	-0.8467941	-0.539989	-1.1019626	0.24659014	0.613111	0.37384558	0.8827081	0.13476562	0.8076129	0.00476529	0.0331409	2.21732
ENSG00000178896	EXOSC4	-0.1975975	-0.3099785	-0.6209078	0.11322689	-1.2216268	-0.5814905	0.6115284	0.49077606	-0.113227844	1.7602844	0.5507612	0.7690573	0.0028002	0.025815	2.21595
ENSG00000117139	KDM5B	-0.68561935	-0.55738926	-0.3704586	-1.0967379	0.028038979	-0.028038979	0.38869858	0.9931431	0.3157835	-0.11493206	1.3441505	1.2491388	0.000237	0.0105177	2.2156
ENSG00000103550	C16orf88	-0.28534794	-0.7393036	-0.54228306	-0.21278381	-0.38762856	-0.21412468	0.9244909	0.5730543	0.21278381	1.0777912	0.6836443	1.0199871	4.12e-05	0.00796239	2.21229
ENSG00000140905	GCSH	-0.011540413	0.011540413	-0.8725109	-0.6256933	-0.9409342	-0.59501743	0.8253498	0.83245945	-0.35910034	0.8281565	0.39067078	1.3002224	0.0027083	0.0256106	2.20685
ENSG00000133048	CHI3L1	-0.29088116	-0.9355774	-0.28395557	0.30735683	-2.003973	-0.42884064	0.92976	0.991704	0.28395557	1.5427485	-1.0863171	0.55392265	0.00166157	0.0209936	2.20678
ENSG00000197713	RPE	-0.021687508	-0.031267166	-0.34968185	-0.26208973	-0.43931484	-0.26975632	0.021687508	1.2699642	0.28376102	1.6249685	0.7442217	1.5330515	0.010657	0.0497049	2.20673
ENSG00000163535	SGOL2	-0.3409171	-0.26473713	-0.57301235	-0.7437768	-0.20466757	-0.027257442	0.027256966	0.75510025	0.24568272	0.25616074	1.3412418	2.071105	0.00562959	0.0362058	2.20659
ENSG00000000460	C1orf112	-0.1564107	-0.21632242	-0.45124388	-0.51311207	-0.26038694	-0.9599414	0.8965621	0.4034133	0.1564107	0.37204218	1.5055947	0.9560075	0.00443455	0.0319735	2.20571
ENSG00000181392	SYNE4	-0.6687608	-0.7020674	-0.28443384	-0.035117626	-0.8885441	-0.90724707	0.22084522	0.28090572	0.035118103	1.0093203	0.8225565	0.98846817	0.00472036	0.0330572	2.20467
ENSG00000101911	PRPS2	-0.10692501	-0.001419067	-0.72110844	-0.37159348	-0.48604107	-0.17688179	1.1277618	0.58221054	0.001419067	0.8845091	0.73397064	1.6432447	0.00146125	0.0198551	2.20307
ENSG00000145354	CISD2	-0.17357731	-0.21126461	-0.7395687	-0.41014385	-0.7559929	-0.0882082	0.6378374	1.0935135	0.0882082	1.2611513	0.5355501	0.83781147	0.000448	0.0127146	2.20199
ENSG00000162928	PEX13	-0.12349701	-0.20310593	-0.596838	-0.18006802	-0.5402632	-0.107997894	0.4610796	1.2584543	0.107997894	1.4385548	0.9226837	0.8738775	0.00142985	0.0197752	2.19731
ENSG00000169612	FAM103A1	-0.014736176	-0.028917313	-0.7239132	-0.19405937	-0.74765205	-0.37233734	0.42530537	0.46626663	0.014735222	1.1388617	1.1831617	1.5034428	0.00910642	0.0460298	2.19705
ENSG00000265817	FSBP	-0.53191423	-1.0333409	-1.1176124	-0.25269508	-0.21858215	0.20353365	0.3944726	0.3130684	-0.032892227	0.03289175	0.8446355	2.30725	0.00537742	0.035179	2.1962
ENSG00000106367	AP1S1	-0.18833828	-0.4602785	-0.7964754	0.03723049	-1.3198776	-0.03723049	-0.26730728	0.96533585	0.5481205	1.6309128	0.47020912	0.68420506	0.0103816	0.0491033	2.19275
ENSG00000185624	P4HB	-0.5180645	-0.64865685	-0.49606705	-0.21631908	-0.9375639	-0.70445156	0.8839483	0.807765	0.36852074	0.6181812	0.3760376	0.21631908	0.000206	0.0102268	2.1916
ENSG00000262831	RP11-498C9.2	-0.4677105	-0.32081032	-0.6432648	-0.18393421	-0.87211704	-0.7464075	0.9485645	0.9693575	0.18393517	0.66854286	0.52607346	0.2608719	0.000149	0.00997217	2.19152
ENSG00000132676	DAP3	-0.27147293	-0.23322392	-0.7160778	0.033350945	-0.87499905	-0.5525131	0.79560757	0.76370907	-0.033350945	1.3882017	0.76276493	0.49958897	0.000377	0.0122658	2.19149
ENSG00000023572	GLRX2	-0.2718916	-0.07263994	-0.72071743	-0.5353823	-0.866395	-0.6174259	0.38593578	0.51717186	0.13346863	1.6842375	0.902791	0.072639465	0.0101998	0.0487093	2.18876
ENSG00000150527	CTAGE5	-0.15899658	0.09459686	-0.7609825	-0.1802187	-1.3458848	-0.8059015	0.4915123	1.4687376	0.24976635	1.21698	-0.09459782	0.27823257	0.000182	0.0101157	2.18556
ENSG00000179528	LBX2	-0.23436117	-0.48626947	-0.36351728	0.006731987	-0.092008114	-0.4260435	1.1020937	0.45819473	0.95177746	0.8988514	1.7601862	-0.006732464	0.0024192	0.0243658	2.1835
ENSG00000143314	MRPL24	-0.21016788	-0.36896133	-0.6729088	0.12211323	-1.0748844	-0.3323307	0.5784626	1.01161	-0.12211418	1.5740795	0.68747234	0.49173546	0.00206546	0.0225597	2.18313
ENSG00000223776	LGALS8-AS1	-0.4257784	-1.2192001	-0.4867158	-0.27201557	-0.5598345	0.14959335	-0.11677694	0.279109	0.11677694	1.150619	1.6020947	0.9116988	0.010275	0.0488526	2.1829
ENSG00000068489	PRR11	-0.37590027	-0.29721212	-0.46232653	-0.32334375	-0.45086145	-0.4368391	0.45192528	0.69020605	0.29721165	0.36024475	0.86209583	1.7463274	0.00451792	0.0323053	2.18215
ENSG00000198168	SVIP	-0.57637215	-0.18984985	-0.8441286	-0.4729271	-0.6396074	-0.30954933	0.1898508	0.29396915	0.55500984	0.86094	0.9224262	0.89304733	0.0011524	0.0179578	2.18043
ENSG00000163002	NUP35	-0.21292305	-0.09410286	-0.4814024	-0.40607738	-0.7261348	-0.4490881	0.37249184	0.41866016	0.09410286	1.4994364	1.009614	0.97377014	0.00765999	0.0422901	2.17794
ENSG00000260231	RP4-659J6.2	-0.97155046	-0.40948868	-0.6188159	-0.01083374	-0.68260336	-0.50818443	0.01083374	0.6059437	0.3070097	1.4524422	0.66552067	0.4542446	7.26e-05	0.00844351	2.16782
ENSG00000054392	HHAT	-0.664855	-0.08121109	-0.34431744	-0.41019917	-0.25513458	-0.42078686	0.08121109	1.4792213	0.3743906	1.2918425	0.85881996	0.4346199	0.00135046	0.019289	2.1676
ENSG00000147804	SLC39A4	-0.27837086	-0.26651764	-0.019446373	0.019447327	-0.8627577	-0.14062023	1.4374733	0.5192623	0.64081	1.9470234	-0.42119884	1.017808	0.00604646	0.0375126	2.16581
ENSG00000254986	DPP3	-0.62743187	-0.5622721	-0.020555496	-0.66205215	-0.61395454	-0.42537975	0.4176798	0.37229252	0.70363903	0.8082857	0.02055645	1.44771	0.00221701	0.0234686	2.1639
ENSG00000171806	METTL18	0.088754654	-0.000484467	-0.8806324	-0.5468006	-0.4721923	-0.24828053	1.3682957	1.2013941	-0.0975008	1.0304937	1.1189384	0.000484467	0.00325018	0.0276122	2.16388
ENSG00000172292	CERS6	-0.61371326	-0.8692026	-0.5668173	-0.7804413	-0.051546097	-0.49389172	1.5294685	0.051546097	0.7175255	0.12457752	0.30038643	0.5763855	0.00581896	0.0368009	2.16233
ENSG00000198538	ZNF28	0.09669781	-0.63642883	-0.5434294	-1.0276365	-0.37387562	-0.09669685	0.67009354	0.9579077	-0.11678314	0.91407394	1.0998173	0.5625868	0.00781087	0.042699	2.16072
ENSG00000262302	RP1-4G17.5	-0.61376286	-0.6397114	-0.67335796	-0.524889	-0.7668209	-0.26311016	0.80652046	0.5399494	0.37119484	0.91064644	0.2631092	0.29442787	0.000388	0.0123483	2.16033
ENSG00000184840	TMED9	-0.004322052	0.004321098	-0.30294704	-0.50663185	-1.498786	-1.1980639	1.1125536	0.5343056	0.23238277	0.80206394	-0.040193558	0.5175667	0.00257426	0.0250433	2.15973
ENSG00000145545	SRD5A1	-0.25354767	0.027901173	-0.41237307	-0.39197874	-0.26292515	-0.046818256	1.8576536	1.2574492	1.0496922	-0.02790165	0.27030468	0.91685677	0.008111	0.0434218	2.1594
ENSG00000168282	MGAT2	-0.14351559	-0.40293694	-0.793314	-0.42013264	-0.5811739	-0.34346485	0.6058655	0.51011086	0.14351559	0.75741863	0.24097252	1.7163916	0.00255642	0.0249821	2.15816
ENSG00000261582	RP4-614O4.11	-0.09833622	-0.2805977	-0.6267381	0.04528904	-0.9843526	-0.4950652	0.95621586	0.8186159	0.22105026	1.6521406	0.59822464	-0.045288086	0.00167685	0.0211095	2.15366
ENSG00000143252	SDHC	-0.17709827	-0.1591587	-0.661149	0.33008957	-1.4759836	-0.8011465	1.0547609	0.9317188	0.043484688	1.5107193	0.19036007	-0.043484688	0.000589	0.0137146	2.15149
ENSG00000143365	RORC	-0.13843632	-0.20590591	-0.37319183	-0.17181873	-0.032767296	-0.2508545	1.5146093	1.1654968	0.03276825	0.68834496	1.4163914	0.6336489	0.00214731	0.0230409	2.14956
ENSG00000228589	RP5-1053E7.1	0.092764854	0.026457787	-0.73320293	-0.56550026	-1.3789358	-0.8382511	0.65924454	0.76890945	-0.27900982	1.2851171	-0.026457787	0.8183594	0.00611891	0.037786	2.14921
ENSG00000168653	NDUFS5	0.025222778	-0.2049284	-0.98999214	-0.08906746	-1.0135698	-0.025222778	0.9628105	0.37513447	-0.4120474	1.1583652	0.8612776	1.3729763	0.00309486	0.0269682	2.14753
ENSG00000166794	PPIB	-0.21023273	-0.38021564	-0.7752981	-0.007963181	-0.8228378	-0.4619341	0.2632408	0.972311	0.007963181	1.1603489	0.68351936	0.86475086	0.00101771	0.0172177	2.14618
ENSG00000129317	PUS7L	-0.47022343	-0.5045142	-0.45450497	-1.0824881	-0.41315365	0.015823364	0.664793	0.1305294	-0.015824318	0.6272812	0.9930639	1.2981987	0.00247769	0.0246142	2.14531
ENSG00000120509	PDZD11	-0.30964184	-0.84885883	-0.75956345	0.15822029	-1.0297422	-0.45819855	0.06518078	0.39277363	-0.06518078	1.3425903	0.8020973	0.8204336	0.00314173	0.0272083	2.14495
ENSG00000149428	HYOU1	-0.6737757	-0.69135475	-0.19527817	-0.70355225	-0.66154194	-0.5672817	0.8563194	0.5213938	0.23005295	0.19527817	0.19832516	1.1074743	0.00215514	0.0230877	2.14395
ENSG00000225420	AC104134.2	-0.39192915	-0.94736385	-0.3375125	-1.400322	0.020543575	0.048042774	1.3444414	-0.020544052	0.38849115	-0.81308985	1.2753334	1.4152517	0.00155277	0.0204401	2.14316
ENSG00000106305	AIMP2	-0.49580288	-0.22056866	-0.6025009	-0.04343891	-0.6896229	-0.563488	0.04343891	0.31619263	0.051086426	1.669096	0.3367195	1.5646267	0.0103434	0.0489812	2.1427
ENSG00000072201	LNX1	-0.8787079	-0.45557594	-0.79363155	-0.78926086	0.0827961	-0.491354	0.6468153	0.66189003	0.88304615	0.35602856	0.80541325	-0.0827961	0.00241499	0.0243497	2.14259
ENSG00000164466	SFXN1	-0.55437183	-0.47413826	-0.8530302	-0.16271305	-0.5944958	-0.118774414	0.11877346	0.68427944	0.20300198	1.4190989	0.56430435	0.84418106	0.000275	0.0110638	2.14136
ENSG00000127838	PNKD	-0.44705677	-0.6190758	-0.681427	-0.036209106	-1.0623732	-0.11269379	0.12122059	0.13844204	0.036209106	0.8427267	0.96801853	1.5236835	0.00611804	0.037786	2.14086
ENSG00000157181	C1orf27	-0.165205	-0.58876705	-0.50007725	-0.6841345	-0.22571468	-0.22072697	0.18606949	0.8417244	0.165205	1.1858816	1.0764074	0.7372017	0.00454619	0.0323869	2.13789
ENSG00000198353	HOXC4	-0.75632954	-1.9083071	-0.6123867	-0.15171242	0.15171242	0.19648886	-0.16196442	-0.19500113	0.4960661	0.2344861	1.8062978	1.3145018	0.00415482	0.0308173	2.13735
ENSG00000115233	PSMD14	0.04970932	-0.19817257	-0.73276615	-0.04970932	-0.78775406	-0.2328949	0.17079067	1.3178453	-0.16285133	1.6490269	0.3297348	1.306303	0.00790174	0.04298	2.13427
ENSG00000149257	SERPINH1	-0.5898447	-0.5244932	-0.14295769	-0.31068325	-0.3349743	-0.87991524	0.14295769	1.1396351	0.3049698	0.7373285	0.31294918	1.1332731	0.00757748	0.0420336	2.13218
ENSG00000158435	C2orf29	-0.5960636	-0.3602562	-0.6017599	-0.3676319	-0.6682234	-0.4278822	0.56434345	0.39711666	0.3602562	0.64087296	0.6623926	0.89761734	7.38e-05	0.00844351	2.12983
ENSG00000163507	KIAA1524	-0.12293768	-0.33668423	-0.68667984	-0.8502259	-0.51565266	0.23369694	0.12293768	1.0789847	0.47464037	-0.41334534	0.86887693	2.1311774	0.00821423	0.0436771	2.12917
ENSG00000038002	AGA	-0.10560322	-0.59510326	-0.58308125	-0.4918127	-0.22726345	-0.20808601	0.10560322	0.44182777	0.25111103	1.3890676	1.0132418	1.1253567	0.00489889	0.0335897	2.12804
ENSG00000248008	RP11-18C24.6	-0.54228115	-0.77290344	-0.61889076	-0.2818756	-0.89093304	0.16782093	0.5043936	-0.005368233	0.005367279	1.5600872	0.34467697	1.1885319	0.0015469	0.0203784	2.12794
ENSG00000181026	AEN	-0.61344147	-0.9389744	-0.09789944	0.51956177	-1.0307903	-0.15384197	0.23736763	0.02521038	0.82559586	1.2137184	-0.02521038	1.9239559	0.0030862	0.026947	2.12285
ENSG00000143498	TAF1A	-0.10786533	-0.30901146	-0.52389383	-0.7845378	-0.39425993	-0.7462702	0.10786533	0.3778596	0.28999424	0.8796568	1.612711	0.3741007	0.0100317	0.0483339	2.12089
ENSG00000176422	SPRYD4	-0.56933784	-0.6938324	-1.171174	0.09544754	-0.8827772	-0.33911133	0.24649239	0.32697105	-0.044298172	1.2792578	1.092989	0.044298172	0.00387512	0.0298035	2.12052
ENSG00000124786	SLC35B3	-0.30606747	-0.23444462	-0.44477558	-0.32334805	-0.43091297	-0.56564236	0.9658003	0.51324177	0.23444462	0.32334518	1.4623928	0.7004013	0.00284938	0.0260496	2.12011
ENSG00000040341	STAU2	-0.110733986	0.041047096	-0.25477982	-0.21086979	-0.26424885	-0.04104805	0.8231678	1.042326	-0.07715988	0.90318966	0.9559889	2.013836	0.00696842	0.0405288	2.11941
ENSG00000225578	NCBP2-AS1	-0.13348961	-0.94906855	-0.046203613	-0.27162743	-0.89549446	-1.2721457	1.2220206	0.5722575	0.04620409	0.6980276	0.31207418	0.07494497	0.00373902	0.0294735	2.11735
ENSG00000171155	C1GALT1C1	0.02272892	-0.20574474	-0.82942677	-0.36325836	-0.61897564	-0.108649254	0.46048355	0.67349625	-0.022727966	1.4829702	0.80276394	0.9841776	0.00310414	0.0270218	2.11513
ENSG00000164105	SAP30	-0.45916176	-0.0921545	-0.905035	-0.37890196	-0.7901554	-0.35530233	1.3025961	0.45652866	0.28485203	1.0463905	0.31992435	0.0921545	0.00337533	0.0279881	2.11481
ENSG00000182909	LENG9	-0.5207548	0.017437935	-0.036183357	-0.1406622	-0.5537391	-0.61915874	1.4817524	0.3513975	1.0866203	1.0371914	0.6851797	-0.017438889	0.00599218	0.0373085	2.11349
ENSG00000101166	SLMO2	-0.13316917	-0.08508682	-0.96534634	-0.16338253	-0.67938423	-0.016438484	0.8085661	0.52686214	0.016439438	1.288332	0.6038227	1.1689701	0.000298	0.0113307	2.10813
ENSG00000051596	THOC3	-0.1219368	-0.47093868	-0.38759327	-0.050920486	-0.01828289	0.01828289	0.8425932	-0.22551823	0.53382015	0.95065975	1.7727995	1.5414829	0.00447679	0.0321212	2.10605
ENSG00000102580	DNAJC3	-0.49216366	-1.1170759	-0.5136299	-1.2625837	-0.10781574	-0.36028862	0.8704004	0.60219574	0.1232605	0.10781574	0.2571745	0.62542915	0.00353165	0.0285901	2.10425
ENSG00000269621	RP11-98D18.15	-0.28871155	0.09411335	-0.5741973	-0.21931648	-0.98981905	-0.83430815	0.6251564	0.71268845	-0.09411335	1.6029048	0.62958574	0.14042282	0.0045975	0.0325514	2.10159
ENSG00000196233	LCOR	-0.5059643	-0.6960068	-0.20213795	-1.1897736	0.36366844	-0.29553318	1.4253654	-0.13715267	1.0665426	0.13715267	0.68314457	0.7248697	0.00620753	0.0381156	2.10081
ENSG00000101457	DNTTIP1	-0.37698174	-0.20264435	-0.5530491	-0.12055111	-0.6665497	-0.3660879	0.33603764	0.3900814	0.679286	1.9321222	0.12055206	0.6760788	0.00445779	0.0320742	2.09944
ENSG00000132603	NIP7	-0.10521889	-0.19221687	-0.6244526	-0.030208588	-1.0543289	-0.5678177	0.4763651	0.59781456	0.030208588	1.7569466	0.26099873	0.72287846	0.00259772	0.0251511	2.0993
ENSG00000204580	DDR1	-1.2437229	-1.1346388	-0.563982	-1.5458899	1.268548	0.9615936	0.811224	-0.5247526	0.5247526	-1.291894	2.5042276	2.1332064	0.00798207	0.0430964	2.09819
ENSG00000182827	ACBD3	-0.22112846	-0.31658173	-0.41230488	-0.75197506	-0.23619175	-0.16421604	0.5495348	0.6382656	0.164217	0.42703724	1.3039885	1.2261248	0.000866	0.0159252	2.09739
ENSG00000268225	CTD-2331H12.5	-0.025512218	-1.4674017	-1.2942166	0.4004836	0.025511742	-0.16812754	1.7971287	-0.92848873	-1.0037727	1.8523717	1.6163678	0.5480766	0.00899893	0.0457538	2.09724
ENSG00000156795	WDYHV1	0.08719206	-0.23562622	-0.65817356	-0.08719206	-0.4868884	-0.37166214	0.9982295	0.626493	-0.5181961	0.9128928	1.2213893	1.4135423	0.00777758	0.0426534	2.09621
ENSG00000185515	BRCC3	-0.15099335	-0.20541286	-0.50297546	-0.6964884	-0.5562506	-0.17299366	0.58633614	0.50240517	0.15099335	1.1420755	0.7261019	1.004755	0.00238055	0.0241816	2.09405
ENSG00000157224	CLDN12	-0.112766266	0.07678127	-0.55032253	-0.23817825	-0.3864317	-0.07678032	-0.14710045	1.3001032	1.0630264	1.5370922	0.557662	0.7941961	0.0099656	0.048136	2.09282
ENSG00000147535	PPAPDC1B	-0.15603161	-0.10028744	-0.51244354	-0.07646084	-0.5236597	-0.68410015	0.31541157	0.9890337	0.16264343	1.0385761	1.7411995	0.07646084	0.00958126	0.0471485	2.08886
ENSG00000161179	YDJC	-0.62188625	-0.12558842	-0.5066099	-0.24437237	-1.3824391	-0.5294132	0.2929945	0.23147964	0.44085217	1.503335	0.3530197	0.12558842	0.00606629	0.0375684	2.08435
ENSG00000158850	B4GALT3	-0.715868	-0.33529186	-0.8159542	0.07986355	-1.0143328	-0.6400852	0.78787136	0.32794285	-0.0798645	0.80922127	0.46185207	0.60573006	0.00121389	0.0184504	2.08359
ENSG00000174442	ZWILCH	-0.7631836	-0.13414001	-0.7371464	-0.90626717	-0.5010958	-0.28405762	0.55711937	0.14053917	0.13413906	0.39199638	1.0636969	0.7328987	0.00232202	0.0239635	2.08163
ENSG00000144451	SPAG16	-0.7757406	0.026573181	-0.8125553	-1.0769567	-1.0248632	-0.47149754	0.07237339	0.17674065	-0.026572227	0.16533756	0.96096134	0.85802174	0.00858668	0.0446554	2.08058
ENSG00000246082	NUDT16P	-0.38054085	-0.66568327	-0.5548639	-0.47322178	-0.3775034	-0.25326443	0.9053345	0.25326443	0.2668848	0.72819424	0.90210533	0.5801163	8.21e-05	0.00846385	2.08035
ENSG00000149269	PAK1	-0.48286533	0.107289314	-0.571434	-0.43382168	-0.7263708	-0.2919855	1.1061726	0.7671728	1.2533445	0.7802992	0.12655258	-0.107289314	0.00819442	0.0436342	2.07662
ENSG00000135775	COG2	-0.38803864	-0.57161236	-0.70319843	-0.15132809	-0.7591648	-0.66002846	0.24585915	0.59091187	0.15132809	0.79897594	0.48313904	0.82047844	0.000361	0.0120964	2.07629
ENSG00000259332	ST20-MTHFS	-0.051426888	-0.7413316	-0.63732624	-0.68929625	-0.8464303	-0.64259577	0.40312862	0.26986885	0.29027748	0.8219719	0.051425934	0.8723402	0.00142357	0.0197304	2.0747
ENSG00000181192	DHTKD1	-0.67618465	-0.51111794	-0.33840942	-0.47525215	-0.17597961	-0.21165848	0.17597961	0.9912596	0.24410248	0.49680138	1.0884438	0.9304924	0.000501	0.0129634	2.07428
ENSG00000239264	TXNDC5	-0.19363308	-0.77108955	-0.25947475	-0.07768345	-0.9302387	-0.19141674	0.07768345	0.8049288	0.5201168	0.94331837	0.6783867	0.8573475	0.00374021	0.0294735	2.0718
ENSG00000143363	PRUNE	-0.46072388	-0.24991131	-0.56648064	0.16865921	-0.584774	-0.38913155	0.680727	0.62551785	-0.16865921	0.65837574	1.5715008	0.85432243	0.0100227	0.0483172	2.07152
ENSG00000004864	SLC25A13	-0.33247757	-0.20479107	-0.19763184	-0.20317459	-0.24656296	-0.8798542	0.6244068	0.8110895	0.50717735	0.7124262	0.19763088	1.3823576	0.00950972	0.0469823	2.07043
ENSG00000124641	MED20	-0.26731396	-0.036805153	-0.136837	-0.15457821	-0.10146332	-0.32161427	0.0368042	1.0035324	0.43041706	0.7967253	1.8675327	1.1455574	0.00797664	0.0430964	2.07033
ENSG00000164542	KIAA0895	-0.10426998	-0.24943829	-0.7472944	-0.26109886	-0.59879875	0.059822083	1.6052189	0.2043953	-0.059822083	1.0584154	0.9122038	0.67489433	0.0046147	0.0326392	2.06967
ENSG00000179222	MAGED1	-0.26832104	-0.28078842	-0.11294556	-0.2471695	-0.23351097	-0.19947433	0.30776596	0.47870827	0.11294556	1.0242567	1.5802536	1.450243	0.00949691	0.046972	2.06966
ENSG00000198805	PNP	0.008254051	-0.75158596	-1.1235704	-0.008253098	-1.0160484	-0.37980366	0.5385256	0.18146992	0.23246002	1.7025499	-0.809391	1.1782475	0.00769391	0.0423961	2.0693
ENSG00000168374	ARF4	-0.10581207	-0.2087326	-0.86320496	-0.07723999	-0.64200974	-0.13336563	0.5561495	0.69346714	0.07723999	1.03092	1.1856041	0.7121134	0.0015014	0.0201101	2.06715
ENSG00000162885	B3GALNT2	-1.0001817	-1.4447422	-0.077833176	-0.42915344	0.2856369	-1.2522187	-0.0299654	0.087937355	0.0299654	0.8319721	1.2667732	0.176198	0.00413388	0.0307559	2.06608
ENSG00000123600	METTL8	-0.039618015	-0.612195	-0.5422025	-0.33848906	-1.1896882	-0.49949026	0.039618015	0.8732796	0.24323559	1.0242276	0.2758565	0.59358215	0.00526508	0.0347596	2.06372
ENSG00000151491	EPS8	-0.11513615	-0.24768639	-0.36284256	-0.100608826	-0.31374454	0.100608826	-0.11129379	1.4091282	0.9521761	0.62323475	1.2724905	1.0776682	0.00923459	0.0462854	2.06165
ENSG00000156711	MAPK13	-0.27908516	-0.83967686	-0.5601406	-0.058774948	-1.1138887	-0.64865685	0.16909218	0.058774948	0.39388847	0.5733328	0.7402735	0.8264322	0.00472352	0.0330572	2.06146
ENSG00000143321	HDGF	-0.35763836	0.024003029	-0.3856449	-0.35361195	-0.8483381	-0.56672	0.9103918	1.1416836	0.4006796	0.8709707	-0.024003983	0.47409058	5.4e-05	0.00796239	2.0614
ENSG00000129255	MPDU1	-0.031692505	0.031692505	-0.2199974	0.20880318	-1.5931349	-1.2263203	0.79924107	0.92920494	0.48870468	1.9481878	-0.074160576	-0.669775	0.0029941	0.0266953	2.05909
ENSG00000143575	HAX1	-0.14820576	-0.67653847	-0.9045162	0.3098488	-1.4838781	-1.040142	0.40218544	0.2802906	-0.41842365	1.2292194	0.66276264	0.1482048	0.00821821	0.0436848	2.05805
ENSG00000161800	RACGAP1	-0.5259104	-0.15503979	-0.4064455	-0.43895626	-0.5910082	-0.3944111	0.2599001	0.15504074	0.28196144	0.44403934	0.8917923	1.7011423	0.0105692	0.0495032	2.05757
ENSG00000139173	TMEM117	-0.10551453	-0.07663679	-0.42772388	0.003757477	-0.072068214	-0.3340187	1.2829928	1.2820725	1.3916507	0.5561285	0.71957874	-0.003757477	0.00665688	0.0396093	2.05643
ENSG00000143319	ISG20L2	-0.6586962	-0.49967384	-0.5559597	-0.1107645	-0.69926643	-0.62036514	0.9343538	0.4395218	0.11076546	0.66158867	0.7042475	0.23671913	0.00102229	0.0172177	2.05431
ENSG00000131778	CHD1L	-0.48700047	-0.7766962	-0.44558525	-0.42283916	-0.21548176	-0.4083271	0.21548176	0.6692095	0.25815296	0.99803543	0.6802311	0.6523161	0.000622	0.0139114	2.0537
ENSG00000259040	BLOC1S5-TXNDC5	-0.30945492	-0.6546192	-0.71291447	-0.6324034	-0.44640064	0.02209282	-0.02209282	0.881011	0.24284649	0.05418873	1.339922	0.9990635	0.00565944	0.0362793	2.05353
ENSG00000072858	SIDT1	-0.8377409	-0.21626377	-0.5109968	-0.3908558	-1.1591191	-0.0494709	0.0494709	0.9761858	1.2070847	0.5181408	0.09439564	0.21339989	0.0033393	0.0278361	2.05222
ENSG00000143641	GALNT2	-0.27578735	-0.21766472	-0.13097668	-0.3831997	-0.054912567	-0.00390625	0.7000227	0.8792076	0.49545574	0.00390625	1.512146	1.555378	0.00323448	0.0275464	2.04972
ENSG00000121900	TMEM54	-0.19760704	0.14780903	-0.14780903	0.43934727	-1.3647838	-0.6344509	0.98165417	1.0790529	1.4865885	1.4691877	-0.2772646	-0.2859497	0.00171896	0.0212288	2.04929
ENSG00000123352	SPATS2	-0.14707088	-0.16148472	-0.47990608	0.055257797	-0.40041828	-0.4305935	0.27605534	1.178689	-0.055257797	1.0539017	1.2748194	0.9153633	0.00454915	0.0323942	2.04859
ENSG00000240859	AC093627.10	-0.19697618	-1.3064084	-0.45189667	0.030015945	-0.24823809	-0.4568224	0.38877726	-0.000908375	0.44793367	0.92315006	1.8123283	0.000908852	0.00739628	0.0415854	2.04734
ENSG00000149346	SLX4IP	-0.043395042	-0.63273	0.032084465	-0.8852129	-0.22306442	-0.6387372	0.8275461	-0.032084465	0.5037484	0.6077976	1.6564698	0.2447195	0.00556446	0.0358804	2.04657
ENSG00000186283	TOR3A	-0.08916378	-0.4962244	-0.75772095	0.08916378	-1.1481066	-0.23168564	-0.17231941	0.786149	0.21448517	1.3568659	0.32745838	1.0513315	0.00677699	0.0399664	2.04621
ENSG00000130733	YIPF2	-0.4673338	-0.4160862	-0.7167568	0.091368675	-1.261116	-0.7702522	0.4006052	-0.091368675	0.11184311	0.8522434	0.63614464	0.74696445	0.00679063	0.0400188	2.04595
ENSG00000136518	ACTL6A	-0.24883747	-0.55002785	-0.6028681	0.006444931	-0.76235104	-0.5068636	0.3148775	0.25642204	-0.006444931	0.6418848	1.0903807	1.2304964	0.00827217	0.0437784	2.04489
ENSG00000146232	NFKBIE	-0.3907919	-0.3437271	-0.8598938	-0.5542364	-0.8126898	0.039764404	-0.039764404	0.5840292	0.32509422	1.040328	0.5063305	0.85426235	0.00211951	0.0228703	2.04482
ENSG00000178096	BOLA1	-0.28348827	-0.48726177	-0.6561961	0.26375198	-1.2331758	-0.8222594	0.39881706	0.24339485	-0.2433939	1.430378	0.75882816	0.3830557	0.0063125	0.0384053	2.04432
ENSG00000163472	TMEM79	-0.49272156	-0.6055479	-0.32270622	0.009269714	-0.7116804	-0.79598904	0.8670912	0.81654835	0.46590233	0.85320187	-0.009269714	0.27495384	0.000417	0.0124901	2.04387
ENSG00000119912	IDE	-0.50235844	-0.63285637	-0.42144966	-0.8113804	-0.31793308	-0.21893024	0.74192715	0.6438551	0.2189312	0.35815334	0.6688671	0.6441746	0.000158	0.0100982	2.04222
ENSG00000186230	ZNF749	-0.018608093	-0.86943245	-0.2537837	-0.25231218	-0.117750645	-0.8214879	0.28509426	0.44865942	0.01860857	1.3618155	1.1873283	0.5409479	0.0076503	0.0422771	2.04104
ENSG00000184432	COPB2	-0.09996605	-0.3033352	-0.24589252	-0.44338894	-0.22867584	-0.2518263	1.3350172	0.3844509	0.49208832	0.09996605	1.1162996	1.1699238	0.00172824	0.0212916	2.03986
ENSG00000204956	PCDHGA1	-0.8097167	-0.20132399	-0.59360886	-0.57520247	0.713583	-0.937233	0.45123816	0.7418356	-0.3881364	0.6649127	2.0908217	0.20132399	0.00202525	0.0223308	2.03861
ENSG00000205808	PPAPDC2	-0.2472887	-0.20771694	-0.55916405	-0.33829498	-0.13790798	-0.4309845	0.3324108	0.67467594	0.13790798	0.77924156	1.021986	1.2970018	0.00169629	0.0211693	2.03839
ENSG00000114859	CLCN2	-0.39840794	-0.7987733	0.012292862	-0.5711794	-0.363369	-0.44116688	1.6656132	0.44049406	0.45515156	-0.012293339	0.463552	0.58730555	0.00781172	0.042699	2.03741
ENSG00000165046	LETM2	-1.1355596	-0.18015099	-1.420732	0.2738595	-0.81006193	-2.15207	0.27739382	0.703887	0.18015146	0.24599743	0.33170033	-1.0064116	0.0070817	0.0407688	2.03671
ENSG00000096080	MRPS18A	-0.24121952	-0.19710636	-0.4731531	-0.09275341	-0.6986456	-0.46504307	0.09275341	0.42466164	0.20294952	0.97940445	1.1209993	1.1663942	0.0082374	0.0437202	2.03615
ENSG00000112977	DAP	-0.6289892	-0.5549717	-0.3811903	-0.1826868	-0.42099476	-0.41958904	0.18268585	0.47623062	0.7191477	0.5273495	1.2170486	0.44223404	0.000644	0.0141803	2.03569
ENSG00000101294	HM13	-0.38633823	-0.67408943	-0.3970375	0.07284927	-0.7736435	-0.76062584	1.0484743	0.63264847	0.16639805	1.0940533	-0.07284927	0.36249542	0.000708	0.0145951	2.03498
ENSG00000154582	TCEB1	0.05344963	-0.053448677	-0.76355076	-0.074295044	-1.0866804	-0.513731	0.51566124	0.61168003	-0.12947178	1.2318583	0.26526356	1.2146139	0.00424402	0.0311054	2.03446
ENSG00000127824	TUBA4A	-0.64059925	-0.7129469	-0.71268845	0.20239067	-1.64048	-0.4398775	0.17895317	0.60672474	0.088189125	0.8617983	-0.088189125	0.54977417	0.000762	0.0150537	2.03295
ENSG00000140988	RPS2	-0.19312286	-0.03710556	-0.74007416	0.037106514	-1.3648977	-0.46148205	-0.060516357	0.68908787	0.5370941	1.1791983	0.5370941	0.49990654	0.00805378	0.0432751	2.03295
ENSG00000100823	APEX1	-0.11489582	-0.022421837	-0.7654619	0.18571472	-0.8974161	-0.5375967	0.022421837	0.94938755	-0.1870203	1.8084526	0.59344864	0.7994995	0.00738283	0.0415702	2.0322
ENSG00000247077	PGAM5	-0.21291637	-0.56235886	-0.28373623	0.21291637	-0.92131996	-0.47822	0.50370884	0.66459084	0.25987434	1.6491547	-0.27328014	1.0831232	0.00232894	0.0239927	2.03092
ENSG00000166145	SPINT1	-0.44976997	-0.54888344	-0.12787437	-0.6169071	-0.8076134	-0.27790737	0.93848515	0.75452614	0.8049936	0.12787533	0.26569176	0.40918636	0.000331	0.0116685	2.0302
ENSG00000134825	C11orf10	0.000177383	-0.010451317	-0.6220226	0.71968174	-1.6961441	-1.3035116	0.48064423	0.77278423	-0.000177383	2.1809072	0.10709286	-0.329463	0.00457925	0.0325153	2.02887
ENSG00000171067	C11orf24	-0.49426556	-0.404274	-0.09767151	0.04377556	-0.21226025	-0.5737095	1.1223507	1.0253344	0.82725716	1.2704058	0.1798687	-0.04377556	0.00383747	0.0296863	2.02788
ENSG00000143207	RFWD2	-0.06058407	-0.17110157	-0.63725567	-0.19578457	-0.78267574	-0.5082722	1.4871626	0.3894825	0.060583115	0.67437935	0.12982464	1.0220833	0.00194792	0.022152	2.02773
ENSG00000226706	RP11-426A6.5	-0.26243734	-0.65033245	-0.33578968	0.04182005	-0.23959494	-0.4192791	0.18590546	0.8229947	-0.04182005	1.6214418	0.6460953	1.0150781	0.00660216	0.0394193	2.02682
ENSG00000180346	TIGD2	-0.15282059	-0.21555328	-0.13949156	-0.4241495	-0.24287462	-0.11990404	0.47980404	1.4578581	0.74321556	0.8960571	1.115015	0.11990452	0.0053533	0.0350999	2.02479
ENSG00000065548	ZC3H15	-0.024799347	0.0248003	-0.5322914	-0.34057522	-0.57967854	-0.40391827	0.2433033	0.8098116	-0.046824455	1.2244778	0.7387409	1.277092	0.00819608	0.0436342	2.02395
ENSG00000116096	SPR	-0.46096802	-0.39848042	-0.50088024	0.012130737	-1.1241817	-0.25077057	0.57951355	0.42492008	0.20423412	1.5702801	-0.012129784	0.6119232	0.000438	0.0126475	2.02368
ENSG00000241962	C2orf15	-0.08970642	-0.14839077	-0.36058998	-0.19885826	-0.45161343	-0.10018921	0.16884327	0.61740303	0.08970642	1.5382862	1.2277374	1.0898781	0.0105436	0.0494159	2.01885
ENSG00000127125	PPCS	0.12298012	-0.043445587	-0.730216	-0.16078377	-1.088336	-0.46566296	1.5282755	0.043445587	-0.21588993	1.0441961	0.50547886	0.8045597	0.00806899	0.0432907	2.01753
ENSG00000163191	S100A11	-0.12282848	-0.24297333	-0.81474686	-0.029543877	-0.8037844	-0.24297333	1.4012613	0.60920525	0.76121426	0.28781223	0.71581936	0.029543877	0.0101003	0.0485338	2.01431
ENSG00000169084	DHRSX	-0.82280445	-0.43469238	-0.7960377	-0.2700491	0.11806965	0.13137531	-0.86025715	0.7803068	-0.11806965	1.4944172	1.3953409	1.2956753	0.0103258	0.0489378	2.01427
ENSG00000100147	CCDC134	-0.27196693	-1.2063813	-0.24200583	-0.8294716	-0.21907473	0.015999794	0.9574995	-0.015999794	0.387578	0.6444664	1.0263267	0.30349827	0.0027604	0.0257285	2.01304
ENSG00000156508	EEF1A1	0	-0.23576355	-0.70697975	0	-0.70697975	-0.23576355	0.72529984	0	0.72529984	0.9926529	0.9926529	0.72529984	0.0049987	0.0339426	2.01082
ENSG00000117475	BLZF1	0.028875351	-0.31123352	-0.6604767	-0.6916208	-0.40398502	-0.13920784	1.6336422	0.43157005	0.39832973	0.8157053	0.6135378	-0.028874397	0.00624304	0.0381694	2.00963
ENSG00000170385	SLC30A1	-0.43671036	-0.3663931	-0.34084702	-0.48615932	-0.09084606	-0.13212204	0.79100704	0.62965584	0.09084606	0.5533409	0.58356	1.5387745	0.00230017	0.0238812	2.00932
ENSG00000160193	WDR4	-0.23913956	-0.51510143	-0.082258224	-0.4398756	-0.16278791	-0.7096591	0.70008564	0.082258224	0.16760159	1.1214666	1.3773975	0.44186687	0.00519215	0.0344766	2.00915
ENSG00000181450	ZNF678	-0.42898226	-1.2362075	-0.5283117	-0.9175687	-0.19308376	0.09223652	0.13550568	0.2912264	-0.09223652	0.54574585	1.4798069	0.45867348	0.00989804	0.0479436	2.00709
ENSG00000230532	AC091133.1	0.06719208	-0.0671916	-0.48033142	-0.4193225	-1.4717522	-1.378725	0.23150635	0.83208513	0.21566343	1.2777729	-0.44426203	0.15863323	0.0071667	0.0409793	2.00498
ENSG00000166228	PCBD1	-0.33272266	-0.5129223	-0.7365246	0.1546526	-1.1588259	-0.43994236	0.044335365	0.47627068	-0.044335365	0.80975723	0.7271223	0.9802408	0.00705432	0.0406585	2.00455
ENSG00000261652	FLJ27352	0.22350216	-0.115931034	-1.2161703	-0.1857233	-1.0920143	-0.1512394	0.9541888	0.61174107	0.25315332	1.6518297	0.055434704	-0.05543518	0.0106242	0.0496407	2.00196
ENSG00000073111	MCM2	-0.9362869	-0.30695534	-0.15204906	-0.5320282	-0.43268108	-0.006476402	0.15330315	0.4707451	0.2975254	0.006476402	1.0953579	1.6167965	0.00438675	0.0317081	2.00154
ENSG00000147592	LACTB2	0.037529945	-0.31186962	-0.8876505	-0.15193558	-1.1170425	-0.053527832	0.84426117	0.4581585	0.3618021	1.33288	0.5618715	-0.037529945	0.00965567	0.047353	2.00137
ENSG00000138297	TIMM23	0.046351433	-0.08014488	-0.4451275	0.38540554	-1.5597534	-1.3313713	0.4493866	0.928895	0.23206806	1.7036066	-0.04635048	-0.25154495	0.00183787	0.0217704	2.00016
ENSG00000102908	NFAT5	0.8152971	0.20623207	1.0571833	-0.61417484	1.5120449	0.7074394	-0.040462494	-0.46057892	0.012969971	-1.5010691	-0.012969017	-0.31745052	0.000386	0.0123483	-2.00083
ENSG00000132376	INPP5K	0.74728584	0.7594166	0.7342472	1.3825483	0.000473022	0.23850536	-0.49233437	-0.000473022	-0.13575745	-0.4999962	-0.18508053	-0.8327942	0.00725635	0.0412194	-2.00206
ENSG00000130684	ZNF337	0.8483057	0.35289288	1.0361948	-0.229455	1.4285975	0.24981022	-0.33701992	-0.39975643	-0.13720226	-1.4639931	-0.028778076	0.028778076	0.00269543	0.0255799	-2.00563
ENSG00000168060	NAALADL1	0.36948395	1.123002	0.5343385	1.2660012	-0.37397623	0.06339455	-1.4282508	-0.06339455	-0.39721727	0.32683516	-0.9406338	-0.55266047	0.00277642	0.0257285	-2.0087
ENSG00000163412	EIF4E3	0.28832722	0.51943207	0.20532799	0.3166256	0.08460617	0.57816124	-0.6993017	-0.08460522	-0.5174246	-0.8225441	-0.7972183	-1.1244354	0.00146096	0.0198551	-2.0088
ENSG00000166398	KIAA0355	0.3189335	0.02441597	0.9131746	0.19953156	0.9040203	0.40191746	-0.32875347	-0.02441597	-0.13874626	-1.3267231	-0.2841816	-1.2000151	0.00817474	0.0435989	-2.01504
ENSG00000138443	ABI2	0.2322483	0.5145359	0.7090559	0.15729427	0.738348	0.4540329	-0.60085297	-0.5872736	-0.56968594	-0.93655014	-0.41701794	-0.15729427	0.00016	0.0100982	-2.01722
ENSG00000108292	MLLT6	0.15965271	0.08822441	1.0049343	-0.08822346	0.857934	0.303607	-0.12928677	-1.3890848	-0.25068474	-1.7425795	0.17315292	-0.41205978	0.00544366	0.0354781	-2.01779
ENSG00000085382	HACE1	0.28287697	0.22887611	0.39953804	0.054288864	0.4306755	0.04027939	-0.89064884	-0.89227676	-0.47184372	-1.7751169	-0.040280342	-0.5712633	0.003739	0.0294735	-2.0181
ENSG00000104154	SLC30A4	0.32577038	0.3750782	0.8607702	0.48415375	1.046834	0.0478611	-0.68246984	-0.26247406	-0.3325348	-1.0120816	-0.047862053	-0.61885405	0.000619	0.0139114	-2.02248
ENSG00000250786	CTD-2001E22.2	0.2724638	-0.061854362	0.14617252	0.8619108	0.26390076	0.398674	-1.2194481	-0.64769316	-0.72242785	0.06185341	-0.88520813	-0.805738	0.000616	0.0138963	-2.02322
ENSG00000160447	PKN3	-0.054599762	0.4094162	1.0156507	0.7625313	0.5174637	-0.09217453	-0.5205879	-1.0267305	0.054599762	-1.0530033	0.08332729	-1.1006927	0.00570974	0.0363581	-2.02824
ENSG00000072818	ACAP1	0.33030605	1.0004148	0.0725441	1.0457497	-0.0725441	0.26257133	-0.73454237	0.2753172	-1.0010295	-0.36551952	-1.5457969	-0.112475395	0.00183885	0.0217704	-2.02864
ENSG00000157796	WDR19	0.2596941	0.48781204	0.75905514	0.102641106	0.91297626	0.6828327	-0.4567051	-0.51873016	-0.102641106	-1.0252285	-0.20344925	-0.6168804	7.03e-05	0.00844351	-2.02995
ENSG00000173757	STAT5B	0.05562973	0.34456635	0.46262455	0.15048027	0.5198631	0.35040855	-0.05562973	-0.9344778	-0.3307314	-1.0761261	-0.84282494	-1.0062761	0.00386483	0.0297889	-2.03018
ENSG00000123933	MXD4	0.17765903	-0.02423668	0.9751215	0.6525583	0.50515556	0.11626434	-0.40787792	-0.6596184	0.02423668	-0.4720726	-0.72821903	-1.4873543	0.00127303	0.018772	-2.03107
ENSG00000044459	CNTLN	0.51803017	0.0976572	0.650218	-0.448709	0.9050474	0.4795828	-0.42088127	-0.8223481	0.343688	-1.6873446	-0.09765673	-1.2510576	0.00295541	0.0264872	-2.03201
ENSG00000268614	CTD-2207O23.10	1.0258617	-0.08606291	1.116889	0.08606243	1.123539	0.89588356	-0.14126825	-0.90257215	0.85175705	-1.2502704	-0.13097525	-0.40255547	0.00181452	0.0216603	-2.03215
ENSG00000163947	ARHGEF3	0.34512997	1.0150852	0.23631954	0.9328146	0.43663597	0.8133793	-0.35463238	-0.24462032	-0.3716612	-0.2363205	-0.55789185	-0.5943947	0.000522	0.0131763	-2.03235
ENSG00000204397	CARD16	0.9811449	1.3474855	0.75240326	0.5899639	0.027586937	0.7103329	-1.0047512	-0.07441139	-0.02758789	-0.2689247	-0.18697739	-0.16867256	0.00913038	0.0460796	-2.03267
ENSG00000103196	CRISPLD2	-0.29142857	0.20460701	1.2260847	0.17644596	0.82248974	0.09756088	-0.98315716	0.14176941	-0.097561836	-1.1164551	-0.9730921	-0.8767128	0.00861147	0.0446996	-2.03284
ENSG00000170145	SIK2	0.2693901	-0.07890415	1.0951824	0.07890415	1.0309753	0.745245	-0.21866417	-0.4397316	0.25212097	-1.7579908	-0.25073814	-0.58802795	0.00665169	0.0396093	-2.03351
ENSG00000116005	PCYOX1	0.32126904	0.046676636	0.9301319	-0.004716873	0.8485489	0.4336071	-0.4549961	-0.43211174	-0.6801901	-1.0247726	0.004716873	-0.98452854	0.00191977	0.0220933	-2.03435
ENSG00000170464	DNAJC18	0.35531712	0.13861752	0.58350563	0.7431736	0.5838032	0.2635765	-0.5784044	-0.9029484	-0.73313904	-0.8804655	-0.24860477	-0.13861752	0.00185294	0.0218326	-2.035
ENSG00000126947	ARMCX1	0.2976265	0.16986465	0.38036442	0.4793682	0.6068964	0.5795088	-1.2349043	-0.58865356	-0.5231447	-0.6839676	-0.16986561	-0.4360199	0.000347	0.0120023	-2.035
ENSG00000256392	RP11-347I19.3	0.7510052	-0.2101798	0.98867655	0.98732185	1.2188544	0.48638964	0.028129578	-0.66097975	-0.028130054	-0.69881916	-0.18551493	-0.39355707	0.00258808	0.0251071	-2.03753
ENSG00000116133	DHCR24	0.26022053	0.48050308	0.7136793	-0.014081955	-0.083782196	0.7670355	0.025835037	-0.53181744	0.014081955	-0.86814404	-1.7299738	-0.9537144	0.00696046	0.0405288	-2.03903
ENSG00000136098	NEK3	-0.022587776	0.64139843	0.5917921	0.9093685	0.9657192	0.25696468	-1.1576066	-0.40362453	-0.2655182	-0.9604497	0.02258873	-0.066389084	0.00398651	0.0302461	-2.04053
ENSG00000144909	OSBPL11	0.50426006	0.62565994	0.00393486	-0.003933907	0.4980917	0.5660715	-0.23855114	-0.55362034	0.007598877	-1.3809357	-1.2570047	-0.55828094	0.00874892	0.0450253	-2.04082
ENSG00000110756	HPS5	0.628788	0.17769814	0.45892906	0.45539474	0.36658382	0.6819811	-0.71324253	-0.36429405	-0.17769814	-0.6863575	-0.7360554	-0.7288828	0.000931	0.0164442	-2.04106
ENSG00000242687	AC004893.11	0.15126276	0.05698824	1.6698737	-0.17654133	0.8784628	0.618546	-0.16880703	-1.1812291	0.23340273	-1.3706498	-0.056987762	-0.4337597	0.00127294	0.018772	-2.04123
ENSG00000263069	CTD-2047H16.4	0.52402115	-0.072434425	1.6103983	-1.3161812	1.475874	0.8392248	-0.015015125	-0.9498639	0.7276087	-2.1547737	0.015015125	-0.7511239	0.00155838	0.0204598	-2.04416
ENSG00000167766	ZNF83	0.69425106	0.45437908	0.15810108	0.9886751	0.7425051	0.000426292	-0.30349064	-0.7848253	-1.0988312	-0.312459	-0.000426292	-0.6586237	0.000274	0.0110541	-2.04604
ENSG00000087274	ADD1	0.15088463	0.28530407	0.7542896	0.36429882	0.33571148	0.14861202	-0.4383917	-0.43092823	-0.14861202	-1.0568466	-0.49046803	-1.6012526	0.00249827	0.0246788	-2.04807
ENSG00000077984	CST7	-0.15036964	1.1411428	0.04605007	0.98152256	-0.55115604	0.43604374	-1.3147898	0.3930292	-1.2021599	-0.046051025	-2.2439556	0.09776974	0.00269885	0.0255799	-2.05134
ENSG00000196993	A-575C2.4	0.08287406	0.9151306	-0.50772	-0.08287382	2.4411597	1.1357274	-0.891536	-1.1607425	-1.0340357	-1.0828156	1.6125231	0.32120442	0.00517602	0.0344766	-2.05141
ENSG00000150477	KIAA1328	0.32900047	0.18059349	0.67069626	0.35335636	0.60119534	0.34746838	-0.22447395	-1.4050717	-0.2987461	-1.041945	-0.18059349	-0.59533834	0.00119888	0.0183513	-2.05349
ENSG00000258666	RP11-638I2.8	0.6382084	1.1237025	1.3362317	1.0701222	0.064870834	-0.33870792	-0.08256197	0.14213324	-0.38830566	-0.064870834	-1.1417861	-0.80789757	0.00201432	0.0223308	-2.05569
ENSG00000184014	DENND5A	0.6459713	0.28483105	0.57188606	0.38113785	0.6228924	0.23889065	-1.1594286	-0.43119717	-0.23889065	-0.8807316	-0.45155334	-0.33697224	0.00236632	0.0241816	-2.05727
ENSG00000248592	TMEM110-MUSTN1	0.44714737	0.1434145	0.8998575	0.77535915	0.4942398	0.40696335	-0.4384632	-0.62445927	-0.1574316	-0.58848	-0.1434145	-1.1279063	0.000754	0.0150419	-2.05792
ENSG00000242732	RGAG4	0.40442085	0.5698271	0.76287174	0.094724655	0.80072594	0.9323988	-0.34445572	-0.8114171	-0.26207066	-0.628006	-0.094724655	-0.5614481	0.000533	0.0133	-2.06267
ENSG00000125733	TRIP10	0.47696495	0.76728344	0.7289486	1.072978	0.7497797	0.051620483	-0.13530254	-0.5417328	-0.05161953	-0.7475529	-0.44218445	-0.50527	0.00332086	0.027788	-2.06366
ENSG00000170525	PFKFB3	0.18852234	0.23753071	0.9788542	-0.0799675	0.47414875	0.26132107	-0.40146732	-0.4455452	0.07996845	-1.7081003	-1.0778522	-0.6595144	0.00213331	0.0229243	-2.06406
ENSG00000268397	AC008443.1	0.512475	0.89625835	0.43288422	-0.083992004	1.0286388	0.083992004	-0.36833096	-1.046782	-0.9963598	-1.1895304	0.46382046	-0.2678976	0.00702738	0.0406332	-2.06464
ENSG00000124019	FAM124B	0.13519192	1.3548799	0.6454005	0.24280262	0.47218132	1.1426692	-0.49284077	-0.5154147	-0.45983934	-0.20728636	-0.13519192	-0.47836828	0.00734057	0.0414482	-2.06624
ENSG00000182916	TCEAL7	0.29004335	0.48444605	-0.50593805	0.59366035	0.32187653	0.6414857	-1.5091076	-0.027054787	-1.1400542	0.02705431	-1.2710595	-0.54106855	0.00594712	0.0371788	-2.06739
ENSG00000100201	DDX17	0.5631647	0.32558346	0.73903465	0.37909126	1.2121382	-0.07723904	-0.66290474	-0.8991747	-0.46131897	-1.11907	0.07723999	-0.08296013	0.00454086	0.0323631	-2.06813
ENSG00000146376	ARHGAP18	0.3729477	0.32814312	-0.05281639	0.3591051	0.122816086	0.15720272	-0.68488884	-1.1833715	0.05281639	-1.0797377	-1.3766804	-0.73240757	0.00902398	0.0458407	-2.06854
ENSG00000168056	LTBP3	-0.047572136	0.15876389	0.8564491	-0.114803314	0.8479805	0.15237045	-1.5561428	0.04757309	-0.74039745	-0.8459358	0.20361137	-1.5516949	0.0105229	0.0493802	-2.06962
ENSG00000165359	DDX26B	0.51166344	-0.099001884	0.11861229	0.38318443	1.1668386	0.1267891	-0.9623785	-0.9082866	-0.9187727	-1.3142047	0.026424408	-0.026424408	0.00509	0.0341412	-2.07334
ENSG00000197774	EME2	0.534873	0.64292526	0.81520367	1.1259575	0.81520367	0.01307106	-0.5731554	-0.75323486	-0.27286148	-0.4658594	-0.2872448	-0.01307106	0.00508546	0.0341412	-2.07356
ENSG00000163644	PPM1K	0.54030704	0.120313644	0.40758133	0.83387566	0.5605974	0.26870537	-1.1737032	-0.12031412	-0.5669365	-0.7532773	-0.39187336	-0.5819588	0.00484785	0.0334237	-2.07519
ENSG00000167483	FAM129C	0.9139719	1.8839316	-0.024733067	0.06439161	-0.2729745	0.51317835	0.003586769	-0.003586292	-1.1683025	-0.5686245	-1.8933661	0.383914	0.0102595	0.0488236	-2.07631
ENSG00000011243	AKAP8L	0.27544403	0.7238512	0.62131214	0.48337746	0.87139225	-0.025884628	-0.28225994	-0.7519283	-0.5141182	-1.2777443	0.025883675	-0.587327	0.00334278	0.0278382	-2.0794
ENSG00000106404	CLDN15	0.01054287	0.682147	0.82990456	0.28047514	1.4985018	-0.02628851	-1.32025	-0.01054287	-0.6693864	-0.46825695	0.9160099	-1.5171714	0.00175795	0.0214462	-2.08129
ENSG00000178188	SH2B1	0.31556034	0.2736349	0.7611027	0.59055805	0.78231525	-0.13835621	-0.95811653	-0.9358616	-0.20527363	-1.1282196	0.13835621	-0.6734295	0.00196658	0.022152	-2.08189
ENSG00000140682	TGFB1I1	-0.030049324	0.42842674	0.7019663	0.73802567	0.61652946	0.030049324	-0.6575422	0.33447552	-0.19229317	-0.73290634	-1.2255163	-1.3951092	0.00992597	0.0480385	-2.08345
ENSG00000196559	LINC00610	0.68791676	0.94173765	0.06325245	0.42491436	0.36327076	0.083189964	-0.41745806	-0.876132	-0.876132	-1.3160529	-0.24714088	-0.063252926	0.0101717	0.0486425	-2.08504
ENSG00000104067	TJP1	0.14220905	0.05926609	1.0658731	-0.50067234	1.0988817	0.37882042	-0.059267044	-0.6866503	0.12761688	-1.4188185	-0.932601	-1.1678762	0.00965498	0.047353	-2.09023
ENSG00000085511	MAP3K4	0.21276188	0.45447636	0.5139141	-0.05007553	0.49604034	0.31115246	-0.22224808	-1.0419903	0.050076485	-1.8168306	-0.9837351	-0.43452358	0.00665356	0.0396093	-2.09157
ENSG00000125347	IRF1	0.25856018	1.3870716	0.17618465	0.93048286	-0.40721703	0.44572258	-0.8922672	-0.03678608	-0.40100956	0.036787033	-2.2503176	-0.060025215	0.00384244	0.0296959	-2.09324
ENSG00000171533	MAP6	0.06710529	0.5657635	0.701664	0.3305254	0.57319546	0.8596773	-0.8651037	-0.11368656	-0.06710434	-1.6829133	-0.32110214	-0.25530148	0.00301665	0.0267428	-2.09535
ENSG00000180448	HMHA1	0.32804966	0.62822247	0.97926617	0.3090124	0.26786137	0.19271564	-0.6245632	-0.38434696	-0.1927166	-1.1104536	-0.6633549	-0.73660755	4.01e-05	0.00796239	-2.09875
ENSG00000197776	KLHDC1	0.040913105	0.24913883	-0.04091358	0.32081604	0.45095253	0.5077467	-0.4883814	-1.1956882	-1.1090689	-1.5348821	0.17374325	-0.73871183	0.00650009	0.0390932	-2.09983
ENSG00000102921	N4BP1	0.5040159	0.061832428	0.8732004	-0.049250603	0.498394	0.41359043	-0.60498524	-0.87995815	0.04924965	-0.9676552	-0.91080475	-0.8150759	7.26e-05	0.00844351	-2.10211
ENSG00000173638	SLC19A1	0.2910204	0.2480278	0.90512085	-0.09277439	0.6074419	0.16806316	-1.0032482	-0.6459274	0.092775345	-1.045188	-1.1458969	-0.55828	0.0010498	0.0175106	-2.10251
ENSG00000099889	ARVCF	0.29096222	1.0503092	0.5131712	0.5054016	0.9314718	0.07021618	-0.09957504	-0.070215225	-0.14469051	-0.94331455	-0.73779964	-1.0810881	0.00272186	0.0256567	-2.10386
ENSG00000197043	ANXA6	0.27424717	0.31407738	0.23373413	0.37799168	0.38798046	0.39289284	-1.2879543	-0.23373318	-0.768054	-0.9759855	-0.4640007	-0.7340059	0.000759	0.0150537	-2.10542
ENSG00000204172	AGAP10	0.18360472	0.29578733	0.9852557	0.74584913	1.2651391	-0.89735556	-1.0319757	-0.8278804	-0.18360472	-1.359241	0.57417774	-1.0439596	0.00970795	0.0475017	-2.10691
ENSG00000161791	FMNL3	0.62761974	0.046847343	0.89698124	0.3048029	1.1710892	0.45793343	-0.56783485	-0.2294569	-0.046848297	-1.1208916	-0.76950455	-0.22173119	0.00624571	0.0381694	-2.10953
ENSG00000067606	PRKCZ	0.38890457	0.18506527	0.9180002	0.57101727	0.08595753	0.3063116	-1.4697123	-0.8673401	-0.26809597	-0.7090502	-0.60916805	-0.08595753	0.00341724	0.0281333	-2.11027
ENSG00000185963	BICD2	0.5128412	0.1960001	1.0632296	-0.11995602	0.91565895	0.5677643	-0.27881145	-0.41058636	0.11995697	-1.4285688	-0.18414688	-1.1528835	0.00115988	0.0180072	-2.11174
ENSG00000137752	CASP1	0.97173595	1.2157183	0.29463482	0.94872093	0.08145523	0.6802616	-0.8529844	-0.0934639	-0.081456184	-0.2904787	-0.62913513	-0.3366413	0.00332711	0.027788	-2.11323
ENSG00000241399	CD302	0.4758482	0.12712383	-0.07590103	0.07590103	0.4271965	0.5881462	-1.466321	-0.84914684	-0.7507353	-1.1832895	0.26923656	-0.8912964	0.00823517	0.0437202	-2.11645
ENSG00000206530	WDR52	0.33500004	-0.052212715	0.5836401	-0.44811344	0.99196625	0.13970184	-0.4433136	-1.690834	0.052212715	-2.524313	0.28796005	-0.6233454	0.00804115	0.0432737	-2.11687
ENSG00000123329	ARHGAP9	0.30027294	1.3110514	0.5538902	1.0071383	-0.18472481	0.18524647	-0.77950954	-0.013442993	-0.17639446	-0.42057848	-1.9434829	0.01344204	0.005324	0.0349883	-2.11717
ENSG00000116871	MAP7D1	0.21503544	0.39739323	0.67968273	0.3344307	-0.12154865	0.032242775	-1.1026249	-0.03224182	0.035395622	-0.98447895	-1.790267	-1.0855274	0.00228035	0.023794	-2.11819
ENSG00000073464	CLCN4	0.07270336	0.48328972	1.0571928	-0.035992622	0.8826065	0.9152994	-0.06359577	-0.77455616	0.031659126	-1.1807437	-0.03166008	-1.1169138	0.0073307	0.0414412	-2.1216
ENSG00000148158	SNX30	0.47958946	0.20224762	0.5073919	-0.58433056	0.87449646	0.7092829	-0.37674522	-1.2258043	-0.20224762	-1.9763441	0.53106403	-1.0749712	0.00429127	0.031351	-2.12229
ENSG00000134215	VAV3	0.30331612	0.45342827	1.0085258	0.44348335	0.8250675	-0.09943771	-0.5308428	-0.70249605	0.09943771	-1.353353	-0.5143938	-0.58637476	0.00203206	0.0223308	-2.12442
ENSG00000115896	PLCL1	0.2709465	0.31352425	0.7861242	-0.2709465	0.72085285	0.45361042	-0.67154884	-1.1082716	-0.62865543	-1.5642018	0.8449516	-1.1343994	0.00834063	0.0439841	-2.12782
ENSG00000162267	ITIH3	0.4874015	-0.024894238	0.23773718	1.1129603	0.4656644	0.27804232	-0.7889886	-0.6341438	-1.0039916	0.024894238	-0.61148596	-0.96727085	0.000125	0.00943429	-2.12822
ENSG00000090565	RAB11FIP3	0.19489384	0.44898129	0.9352026	0.21963406	0.61358356	0.2424612	-1.1659794	-0.3323536	-0.4559536	-0.19489384	-1.2836208	-0.453928	0.00471416	0.0330526	-2.12911
ENSG00000100100	PIK3IP1	0.2509842	0.28274536	0.55703354	0.7120857	-0.040605545	0.040605545	-0.5026283	-0.8834162	0.29477596	-0.8435402	-1.8018923	-1.0037956	0.00439532	0.0317568	-2.12956
ENSG00000186470	BTN3A2	-0.2957363	1.0893345	0.5398426	0.89021015	0.4963522	0.52270985	-0.8231106	-0.24338055	-0.29161263	-0.91327477	0.2433815	-1.2967062	0.00975949	0.0476558	-2.13549
ENSG00000099326	MZF1	0.40697765	0.352808	0.801877	0.54770565	1.2450762	-0.18728256	-0.34849262	-0.91431713	-0.4104166	-1.2827597	0.18728256	-0.6348238	0.00237929	0.0241816	-2.1363
ENSG00000186635	ARAP1	0.24346161	0.17019176	0.56942177	-0.1481142	0.18416214	0.27457237	-0.8979101	-1.0651016	0.14811325	-1.5083961	-1.0974426	-0.8804264	0.000531	0.0132864	-2.14227
ENSG00000163909	HEYL	0.29410934	0.21038246	0.809927	0.60071087	0.68187046	0.40296173	-0.21038151	-0.52224827	-0.3823166	-1.0836325	-1.1942787	-0.2143774	0.00552974	0.0357964	-2.14533
ENSG00000111913	FAM65B	0.68958473	1.3207798	0.3579483	0.49194336	-0.2955923	0.8361721	-0.54741	-0.033117294	-0.42534065	-0.9973917	-1.2429247	0.03311634	0.000278	0.0110638	-2.14699
ENSG00000254413	CHKB-CPT1B	0.12174702	0.6127348	0.024731636	1.2324381	0.61488533	0.23568535	-1.143426	-1.1024475	-1.0532541	-0.29354	-0.024731636	-0.17778873	0.00300231	0.02673	-2.15283
ENSG00000179979	CRIPAK	0.6282368	0.25113058	1.3089972	-0.62623835	1.6761532	0.8775034	-0.08150625	-0.6875534	-0.05435276	-1.151999	0.05435276	-0.60118437	0.00173796	0.0213657	-2.15298
ENSG00000260236	RP11-708J19.1	0.6581855	1.4940348	1.1928501	0.004366875	1.2978759	-0.004366875	0.25076866	-0.4482007	-0.16058445	-0.92656374	-0.2632208	-0.453336	0.00715805	0.0409704	-2.15449
ENSG00000159176	CSRP1	0.2957945	0.49686337	0.10974026	1.0333109	0.36495972	0.16070843	-1.3701668	-0.10974026	-0.9817219	-0.5285826	-0.14012337	-1.0526228	0.00237103	0.0241816	-2.15455
ENSG00000249087	C1orf213	0.5409994	0.6977401	1.0587988	0.10568333	1.0329533	0.8258147	-0.5300398	-0.1056838	-0.3463397	-0.6910987	-0.23855925	-0.47690058	0.000145	0.00997217	-2.15612
ENSG00000255455	RP11-890B15.3	0.021891117	0.089641094	1.0797129	-1.2609501	1.3748093	0.5698242	-0.021891594	-0.8316884	0.17667723	-2.9793873	-0.07062292	-1.0561814	0.00745207	0.0416743	-2.15796
ENSG00000104946	TBC1D17	0.2261858	0.60331345	0.65420437	0.8363409	0.56268024	0.39109135	-0.246212	-0.3740492	-0.22618675	-1.0143337	-0.42071533	-1.1057606	0.00256518	0.0250096	-2.15872
ENSG00000132514	CLEC10A	-0.17900848	0.83476734	0.27791977	0.9406462	0.5552397	1.3215637	-1.3009186	-0.35398865	-0.38083172	-0.07377148	-0.89361715	0.07377148	0.000151	0.00997217	-2.16357
ENSG00000124549	BTN2A3P	0.35360003	0.29922485	0.11946201	-0.10457754	0.9123244	0.104577065	-0.84787226	-0.7094264	-0.9892168	-1.6076579	0.5910959	-1.4335389	0.00163373	0.0208458	-2.16376
ENSG00000099860	GADD45B	0.64459324	1.8277721	0.15868473	1.0789642	-0.43208027	0.22996712	-0.8992729	-0.014750481	-0.146739	0.014750481	-1.7708216	-0.36107922	0.00540051	0.0352567	-2.1649
ENSG00000015285	WAS	0.5252247	0.73895454	0.37117863	0.6990433	-0.071341515	0.44486427	-0.7365999	-0.11026192	0.07134247	-0.67300415	-2.2901077	-0.24201584	0.00941048	0.046747	-2.16559
ENSG00000261589	CTC-462L7.1	0.64786243	0.6709461	1.1181083	-0.34861422	1.7396698	-0.07107496	0.6821799	-0.4234228	-0.15347767	-1.8122106	0.07107496	-1.302155	0.00599413	0.0373085	-2.16718
ENSG00000166801	FAM111A	0.62206745	0.36593437	0.5157337	0.34864235	1.1111221	0.06417656	-0.7070427	-0.8844118	-0.3714466	-0.8217869	-0.06417656	-0.82488537	2.66e-05	0.00796239	-2.16881
ENSG00000136237	RAPGEF5	0.36073208	-0.002848625	0.71815014	-0.05983734	0.9251394	0.28468418	0.03467369	-1.535594	-0.30386734	-2.0773468	0.002848625	-0.6150503	0.00533497	0.0350471	-2.17356
ENSG00000105792	C7orf63	0.22669077	0.885242	0.40889263	0.5273652	1.1473932	0.5104909	-0.7759042	-0.58930826	-0.3141904	-0.69616175	-0.22669029	-0.42823648	0.000202	0.0101646	-2.17763
ENSG00000103064	SLC7A6	0.45028782	0.19946098	0.9450741	0.08258343	1.0911617	0.23306656	-0.08258343	-0.72800255	-0.40500546	-1.7743301	-0.46421337	-0.2821617	0.0042198	0.0310595	-2.17798
ENSG00000112425	EPM2A	0.23153877	0.22498608	0.6519308	-0.028406143	0.21942234	0.2027893	-0.75193787	-0.6805558	0.02840519	-1.2188411	-0.88241816	-1.7438889	0.0016353	0.0208458	-2.18139
ENSG00000147202	DIAPH2	0.2099247	0.17631817	0.52333736	-0.0415802	0.6634903	0.59229755	-0.5622711	-0.37857723	0.041581154	-1.2201614	-0.85715675	-1.6534595	0.00950031	0.046972	-2.18198
ENSG00000128641	MYO1B	0.43473148	0.12416363	0.5823107	-0.027941704	0.7665129	0.7665129	-1.338378	-0.1314869	-0.4866724	-1.1033926	-1.0760527	0.027941704	0.00617677	0.0379672	-2.18211
ENSG00000163486	SRGAP2	0.23814964	0.2756605	0.81909275	0.05086136	0.8813362	0.31423855	-0.19153595	-0.86742973	-0.050862312	-1.5400162	-0.59664917	-0.93104076	0.0013011	0.0190077	-2.18275
ENSG00000104852	SNRNP70	0.91961575	1.0188646	1.0389557	0.6338301	1.21029	-0.035118103	-0.6471386	-0.2154417	-0.51375866	-0.57342625	-0.0671854	0.03511715	0.00614441	0.0378894	-2.18562
ENSG00000246859	STARD4-AS1	0.81326723	0.12922716	0.866539	0.8508773	1.8753176	-0.29830742	-0.12922764	-0.6249113	-0.5800252	-1.2513123	0.8064966	-0.7530403	0.00503617	0.0340173	-2.18579
ENSG00000251034	RP11-582J16.4	0.18454695	0.5790291	0.2431755	-0.05778742	0.6018686	0.5188036	-0.5216775	-0.6235328	-0.6997037	-1.7109475	0.057787895	-1.2014871	0.00236348	0.0241757	-2.18586
ENSG00000129250	KIF1C	0.34918213	0.20073032	1.2746258	-0.33012962	0.49800968	0.47346687	-0.20072937	-0.6488123	0.26304913	-1.476243	-0.61476994	-1.629075	0.00326836	0.0276309	-2.18668
ENSG00000003402	CFLAR	1.1000776	0.8513746	1.2128658	1.2414732	0.861742	-0.03556633	-0.22019291	-0.07474899	-0.18423271	0.035567284	-0.8670244	-0.23926258	0.00322755	0.0275464	-2.18906
ENSG00000179583	CIITA	0.5700264	0.13816738	0.69790936	0.045250893	0.49412727	0.6016865	-0.95429516	-0.78295803	-0.045250893	-0.61027527	-1.0928602	-0.7533331	0.00105714	0.0175379	-2.19014
ENSG00000139112	GABARAPL1	0.42218304	0.8342228	0.3596573	0.57029915	0.121626854	0.078312874	-0.8909607	-0.078312874	-0.47466564	-1.1560888	-1.5658846	-0.23950863	0.00386121	0.0297759	-2.19155
ENSG00000164985	PSIP1	0.34709358	0.8144474	0.48824883	0.30099678	0.7826309	0.668046	-0.30099773	-0.5570698	-0.57062817	-0.98738	-0.44879913	-0.5284643	0.000123	0.00940651	-2.19233
ENSG00000238105	GOLGA2B	0.6330266	0.13251925	0.9897499	-0.40356874	1.1615505	0.2803898	-0.13251877	-1.336451	-0.3589821	-2.1487136	0.29593992	-0.3273101	0.00164268	0.0208458	-2.19408
ENSG00000261827	RP11-340F14.5	1.310482	1.1413937	0.08770704	0.6497431	-0.2238307	0.6845937	-0.08770704	-0.2672882	0.15299892	-0.8831992	-1.2068381	-0.86809874	0.00662496	0.0395008	-2.19624
ENSG00000118689	FOXO3	0.3131094	0.27371407	0.6945009	-0.7871008	0.763155	0.25979042	-0.11756897	-0.5439472	0.117568016	-2.3519144	-1.0837889	-1.3287258	0.00564705	0.0362591	-2.20013
ENSG00000103365	GGA2	0.43897152	0.21046829	0.30582905	0.40481853	0.29412937	0.14479542	-0.9365635	-1.1775417	-0.3279791	-1.401948	-0.14479637	-1.0437336	0.00283668	0.0260159	-2.20167
ENSG00000169592	INO80E	0.6985426	0.3443365	1.0466433	0.5747204	0.96358776	-0.20294094	-0.6076727	-0.7810745	-0.58104706	0.20294094	-0.30059147	-1.3422222	0.00113288	0.0179576	-2.20242
ENSG00000198106	SNX29P2	0.5638342	-0.01043272	0.6315112	0.66786194	1.4189706	0.16594934	-0.8072581	-0.73751116	-0.4970417	-1.129528	0.01043272	-0.23861933	0.00262951	0.0253147	-2.2031
ENSG00000081026	MAGI3	0.5899477	0.3390484	0.8130493	-0.000862122	0.6228008	0.82518387	-0.018204689	-0.8937473	0.000862122	-1.2983341	-0.78623486	-0.6641073	0.000507	0.0130466	-2.20609
ENSG00000215914	MMP23A	0.059825897	0.24541473	0.2895317	0.8813782	0.55737877	0.48505974	-0.8438606	-0.059825897	-0.45720625	-0.18374062	-1.0409012	-1.7484574	0.00928107	0.0463971	-2.20702
ENSG00000243679	RP11-274B21.3	1.1479301	0.35066605	0.8433256	-0.15036488	1.8306904	0.07794285	-1.0289164	-0.48023033	-0.14563799	-1.3867002	0.36358643	-0.077943325	0.00893941	0.0455773	-2.2079
ENSG00000242282	AC108488.4	0.6941428	0.96953535	0.36825562	0.8603878	0.4027295	0.123859406	-0.51887655	-0.123859406	-0.8906784	-0.30362797	-1.0878863	-0.51672983	0.000173	0.0101157	-2.20905
ENSG00000245849	CTD-2339L15.1	0.9404745	0.1750884	0.6308317	0.931643	1.1655116	-0.1750884	-0.24746704	-1.4539628	-0.8778162	-0.9558406	1.1704736	-0.836164	0.0104793	0.0493001	-2.21127
ENSG00000132718	SYT11	-0.045220375	0.18313599	0.44720554	0.83207893	0.41277695	0.24676323	-1.050991	0.04522133	-0.6422663	-0.81439495	-1.7552538	-0.5807314	0.0101054	0.0485338	-2.21278
ENSG00000117013	KCNQ4	0.12842369	0.6753626	1.2543373	0.55665207	1.1019344	0.7395787	-1.0140963	-0.36163807	-0.12842417	-0.51950073	-0.25219488	-0.1670003	2.29e-05	0.00796239	-2.21892
ENSG00000112406	HECA	0.28525352	0.70746803	0.48176384	-0.29235935	0.46065044	0.31045723	-0.2216959	-0.42717552	0.2216959	-1.7221785	-1.643486	-1.1578321	0.00882798	0.0452303	-2.22014
ENSG00000127472	PLA2G5	0.09207201	0.33784008	0.5866575	1.245801	-0.08963871	-0.28785563	-1.5246019	0.26516914	-0.5505142	0.08963823	-2.2098475	-1.0922284	0.00995062	0.0481119	-2.221
ENSG00000164684	ZNF704	0.38616276	0.22696877	1.3006344	-0.76079464	1.330924	0.48101902	0.10615826	-0.50008297	-0.277812	-2.4530077	-0.10615826	-0.71589947	0.00359905	0.0288964	-2.22214
ENSG00000131196	NFATC1	0.097372055	0.34902668	0.8666754	-0.097372055	0.99951744	0.8093147	-0.67509365	-0.5357208	0.22815132	-1.0919676	-1.5581717	-0.2564907	0.0103041	0.0488879	-2.22269
ENSG00000188305	C19orf35	1.1716666	1.0696225	0.9122119	0.49472094	-1.1360402	-0.29842138	0.16627312	0.057303905	-0.05730343	-0.66526127	-2.8860657	-1.3184419	0.000228	0.0105177	-2.22357
ENSG00000167693	NXN	0.1392374	0.6341858	0.73225784	0.51221657	0.123874664	0.3555441	-1.9812756	-0.12387371	-0.8045559	-0.79017735	-0.20787525	-0.5174036	0.00668833	0.0397001	-2.22491
ENSG00000144711	IQSEC1	0.53602314	0.02878952	1.0668697	-0.028788567	1.0193653	0.6292963	-0.3063898	-0.6278238	0.19212914	-1.8449202	-0.3630991	-0.7362547	0.00131266	0.0190799	-2.22888
ENSG00000135299	ANKRD6	0.6685829	0.3293066	0.6748686	0.29123974	0.84903145	0.32866192	-0.7753124	-0.31479168	-0.29123974	-0.7979474	-0.7766342	-0.8458085	0.000454	0.0127146	-2.2303
ENSG00000165029	ABCA1	0.2648039	0.083628654	1.3304348	-0.0836277	1.1336727	0.825057	-0.70105743	-0.36736298	-0.34577084	-1.2727814	-0.7979002	0.08406544	0.00392293	0.0300243	-2.23323
ENSG00000125266	EFNB2	-0.06470871	0.06470966	1.0279188	0.29047585	0.8221798	0.2925396	-0.54663086	-0.4665985	0.43585587	-1.5828314	-0.8358326	-1.5305166	0.00914387	0.0460817	-2.23449
ENSG00000074935	TUBE1	0.510129	0.84862614	0.11732578	0.93925285	0.75013924	0.64100075	-0.8761854	-0.6583271	-0.23779011	-0.35068607	-0.11732483	-0.9170618	0.00169407	0.0211693	-2.23557
ENSG00000117228	GBP1	0.3343277	1.4377184	-0.20607758	1.0616989	-0.1531353	0.7892399	-0.98574066	0.23633671	-1.0727882	-0.036105156	-1.8827744	0.03610611	0.000448	0.0127146	-2.23683
ENSG00000255495	AC145124.2	0.17774773	0.31734943	1.4036288	1.4226832	0.45728922	-0.21938896	-0.5869937	-0.7138138	0.35944748	-0.17774725	-0.9108701	-1.3816848	0.00019	0.0101393	-2.23741
ENSG00000127946	HIP1	0.49369335	0.056814194	1.6959419	-0.17910862	1.4095659	0.8531122	-0.8897886	-0.27988148	-0.05681324	-1.9061356	1.1343985	-0.65660095	0.00849685	0.0444018	-2.241
ENSG00000164308	ERAP2	0.44524384	0.5576811	2.935543	-0.042178154	0.0421772	0.11489391	-0.7585907	-0.7034483	2.373619	-1.582489	-1.1917286	-1.076365	0.000307	0.011367	-2.24294
ENSG00000188070	C11orf95	0.06313419	0.6441555	1.121974	0.64260197	1.2277937	0.61481667	-0.5246601	-0.19185829	-0.06313419	-0.81994915	-0.46941757	-0.61105347	0.00088	0.0160684	-2.24351
ENSG00000106415	GLCCI1	0.793293	0.8274059	0.8631153	-0.021483421	0.6344347	1.0489874	-0.5966034	0.021482468	-0.06885147	-1.2314253	-0.6563978	-0.3278103	7.87e-05	0.00844351	-2.24631
ENSG00000143178	TBX19	0.048406124	0.80946445	0.49623537	0.3290372	0.8235307	0.31701088	-0.048406124	-1.1914067	-0.6997056	-1.2363496	-0.49321556	-0.5127568	0.00718574	0.0410414	-2.24636
ENSG00000135164	DMTF1	0.8595953	0.37063026	0.59434795	0.6688967	0.9772892	-0.09861374	-1.1077204	-0.70684147	-0.9993372	-0.7954407	0.09861469	-0.13101673	0.00823548	0.0437202	-2.24853
ENSG00000061455	PRDM6	0.16015434	0.17273712	0.759984	0.20471764	1.0906696	0.39682007	-0.48530388	-0.16015434	-1.1740127	-0.8824358	-1.0005598	-0.53221035	0.00958887	0.0471633	-2.25005
ENSG00000205583	STAG3L1	0.5890379	0.006944656	0.89829636	1.1378813	0.97195053	-0.00694561	-0.91217184	-1.4116101	-0.69548416	-0.18168163	0.29235172	-0.51957655	0.00151425	0.0201632	-2.2515
ENSG00000179406	LINC00174	0.53922653	0.013343811	0.92934895	-0.013343811	2.083609	0.016453266	-1.1676826	-0.93301487	-0.29157925	-1.7931986	0.86599445	-0.15967083	0.00435779	0.0315648	-2.25735
ENSG00000097096	SYDE2	1.1236906	-0.20009041	1.1921825	-0.05503273	0.78033257	0.90026665	0.055033684	-1.6357207	-0.27847195	-1.4566364	0.7908621	-0.78811455	0.00539519	0.0352419	-2.25908
ENSG00000136206	SPDYE1	0.46757555	0.38120317	0.57014036	-0.10568619	1.1965804	0.10568571	-1.4072185	-0.5314336	-0.6664195	-1.4893603	0.33784485	-0.68785954	0.000926	0.0164075	-2.26052
ENSG00000164066	INTU	-0.09980869	0.40834332	0.09980869	0.7731161	1.0027819	0.504858	-1.4037404	-0.53251696	-1.0163169	-0.9923401	0.7126875	-1.1409917	0.00295544	0.0264872	-2.26114
ENSG00000197540	GZMM	-0.07594538	1.2422948	-0.083134174	1.4584937	-0.7470622	0.9933286	-1.9085741	0.38160133	-1.7071595	1.0780549	-2.2169375	0.07594538	0.00332447	0.027788	-2.26709
ENSG00000124181	PLCG1	0.58941364	0.49171925	1.2816906	0.16737556	1.2546339	0.15929604	-0.55616283	-0.15929699	-0.28898716	-1.2539797	-0.45457172	-0.4339342	0.00168068	0.0211269	-2.26866
ENSG00000117643	MAN1C1	0.03571987	0.3275137	0.54063606	0.25354195	0.67637825	0.39762497	-0.87432384	-0.03571987	-0.517992	-1.023118	-1.2912054	-1.1313276	0.00323095	0.0275464	-2.27235
ENSG00000260572	RP11-16N11.2	0.73260164	0.5524764	0.10367155	0.79504013	0.6204004	0.30191183	-0.10367203	-0.9062476	-0.20170116	-0.7191911	-1.7229362	-0.36417532	0.0106851	0.0497632	-2.27732
ENSG00000224078	SNHG14	0.4563322	0.04381466	0.5414963	-0.043813705	0.9554081	0.5324764	-1.297122	-0.9819689	-1.0058479	-1.532629	0.6506109	-0.48361015	0.0025988	0.0251511	-2.28055
ENSG00000104814	MAP4K1	0.0304842	0.6317091	-0.030485153	0.7225313	0.14998817	0.43770885	-1.0849819	0.06753063	-0.85112333	-1.005508	-2.2243176	-0.10791302	0.0101667	0.048632	-2.2837
ENSG00000163661	PTX3	0.4300475	1.0245814	-0.06323147	0.14793158	0.95414114	1.17271	-0.90867853	-1.0908995	-0.76886606	-0.71485186	0.0433774	-0.0433774	0.00227249	0.0237624	-2.28403
ENSG00000162618	ELTD1	0.08582401	0.0599041	0.06976986	0.30480957	0.56176853	0.6529865	-1.1883059	-0.28201962	-1.1676979	-0.8893652	-1.828145	-0.059903145	0.00835187	0.0440031	-2.2843
ENSG00000198035	AGAP9	0.24789429	0.32679987	1.0044384	0.8759985	1.4815845	-0.24789381	-0.89473295	-0.79674244	-0.27083206	-1.4987779	0.7488475	-0.75552845	0.00630299	0.0383683	-2.2859
ENSG00000110047	EHD1	0.23141956	0.3549633	0.922678	0.39754677	0.30064106	0.30996418	-0.23141956	-0.88511276	-0.34202385	-0.536643	-1.2931118	-1.3560028	0.00123005	0.0185775	-2.28721
ENSG00000037042	TUBG2	-0.06361675	0.28142738	0.61590004	0.5275364	0.7988596	0.31176853	-0.64154625	-1.0881691	-0.7944088	-0.69053173	0.06361675	-1.5450392	0.00157306	0.0205627	-2.28891
ENSG00000168646	AXIN2	0.6559706	0.15740108	0.84865284	-0.07632923	0.8894911	0.46108627	-0.95368576	-0.7035761	-0.11434841	-1.5847454	0.07632923	-0.95942783	0.000429	0.0125463	-2.29096
ENSG00000172478	C2orf54	0.48304176	-0.1438694	0.95755005	0.9968052	0.14386845	0.7522001	-0.64816475	-1.9574442	-0.9869261	-0.1899414	-0.87890244	0.66994286	0.00700017	0.0405482	-2.29237
ENSG00000087157	PGS1	0.5943794	0.62020016	1.0055056	0.73507977	0.7159672	0.024075508	-0.66959	-0.57871246	-0.42486095	-1.2116156	-0.5774727	-0.024075508	0.00536325	0.0351248	-2.2925
ENSG00000115183	TANC1	0.6570883	0.32297134	1.1586857	0.06291866	1.3347445	0.76318073	-0.2804556	-0.06291866	-0.23226929	-1.1190596	-0.66920376	-0.52570915	0.00271024	0.0256106	-2.29453
ENSG00000233093	RP3-527F8.2	0.9778452	0.9978328	-1.0000594	1.5216212	-0.12567854	1.6589146	-0.79941416	0.004947186	-1.2957468	0.8805351	-1.9500113	-0.004946709	0.00628053	0.038292	-2.2961
ENSG00000164136	IL15	0.68281555	0.746151	0.28327847	0.59333706	-0.4329214	0.29903698	-1.002368	-0.0610075	-0.9355359	0.0610075	-2.551629	-0.5390196	0.00453561	0.0323631	-2.29746
ENSG00000169926	KLF13	0.3635111	0.004746437	1.3996611	-0.09572029	0.7956934	0.31990528	-0.004747391	-1.05404	0.42660904	-1.6247311	-0.7615223	-1.3999186	0.00208457	0.0226487	-2.29903
ENSG00000179304	FAM156B	0.6285429	0.40845013	0.80581474	0.33309174	0.9995079	-0.3330927	-0.7090235	-1.2930479	-0.7726803	-1.6191392	0.6300125	-0.6065483	0.00898503	0.0457349	-2.30078
ENSG00000109762	SNX25	0.4800043	0.36074734	0.22497559	-0.22497559	0.405715	0.4931116	-0.83169746	-1.0474958	-0.7691908	-1.4817781	0.3340721	-1.6931772	0.0076627	0.0422916	-2.30507
ENSG00000204934	ATP6V0E2-AS1	0.3134327	0.3322854	0.3365674	0.92490625	0.92412233	-0.47703886	-2.230246	-0.3134327	-0.88225985	0.4868164	-0.3677702	-1.5682201	0.0102604	0.0488236	-2.30521
ENSG00000149930	TAOK2	0.17766094	0.15295887	1.0736885	0.06416607	0.72782135	0.17231274	-0.40288544	-1.1111507	-0.06416607	-1.4132347	-0.6100416	-1.2599335	0.000287	0.0111656	-2.30538
ENSG00000171291	ZNF439	0.8592777	0.34035778	0.08417606	-0.08417511	0.6584072	0.39920235	-0.58561945	-0.79940844	-0.9244828	-1.7953639	0.09178734	-0.961566	0.000694	0.0145934	-2.30588
ENSG00000156313	RPGR	0.41950893	0.6199932	0.6645851	0.20524597	0.83889675	0.7517786	-0.20524693	-1.0495067	-0.22822952	-0.8632107	-1.0097337	-0.3784666	0.00145069	0.0198413	-2.30655
ENSG00000197879	MYO1C	0.4557371	-0.011393547	1.4192514	0.0988493	1.039998	0.2635908	-0.50992393	-0.2263937	0.011393547	-1.3348818	-0.28089333	-1.6322699	0.00349762	0.0285028	-2.30777
ENSG00000083290	ULK2	0.52316856	0.3349142	0.63986015	0.5276518	0.62998676	0.517334	-0.5601082	-0.6813774	-0.43157673	-1.2688532	-0.3349142	-0.8102951	0.000223	0.0103879	-2.31339
ENSG00000066933	MYO9A	0.63436127	0.08372593	1.2169447	-0.031001091	1.1888762	0.54000187	-0.14354706	-0.5698767	0.031001091	-1.5860844	-0.19420242	-1.1684132	0.00091	0.0162693	-2.31445
ENSG00000188641	DPYD	0.319273	0.4367504	0.3068905	0.14570808	0.39462757	0.64099884	-1.1913223	-0.14570808	-0.18861389	-0.7797413	-1.246109	-1.4714136	0.00581492	0.0367888	-2.31529
ENSG00000138688	KIAA1109	0.51630306	0.08165169	1.1940289	-0.7756624	1.293477	0.63683414	-0.081650734	-0.4544344	0.39534664	-2.8938465	-0.34669685	-0.96699524	0.00623538	0.0381675	-2.32272
ENSG00000105483	CARD8	0.68939495	0.5185509	0.6467104	0.2218647	0.8679409	0.23223114	-0.4349594	-0.22186565	-0.53122425	-1.474144	-0.58917236	-0.8714037	0.000269	0.0110541	-2.32395
ENSG00000102547	CAB39L	0.33928585	0.08232975	0.30360413	0.3018179	0.6411104	-0.08232975	-0.93726635	-1.0592031	-1.1281452	-1.2202225	0.4098091	-1.7789049	0.00225716	0.0237256	-2.32402
ENSG00000198771	RCSD1	0.5411854	0.44957256	0.44957256	0.6288271	0.24486256	0.40882015	-0.5957413	-0.24486351	-0.46852112	-0.6747017	-2.2482872	-0.34670258	0.00654435	0.039223	-2.32454
ENSG00000092929	UNC13D	-0.013000488	0.013000488	0.9919481	0.40369797	0.4262781	0.10724735	-1.5564051	-1.6276121	-0.7166195	0.2774334	-0.607996	-1.1516037	0.00395944	0.0301497	-2.32731
ENSG00000174306	ZHX3	0.66712284	0.12730694	1.605032	-0.20503902	1.4412308	0.53481007	0.457798	-0.43251896	-0.12730694	-1.2375736	-0.6472187	-1.1653204	0.00993681	0.0480775	-2.33017
ENSG00000259523	RP11-680F8.3	0.52002764	0.36704874	1.1696587	0.08891916	0.73361635	0.09799957	-0.5047903	-0.9261675	-0.9247365	-0.48333216	-0.08891916	-1.425324	0.00270388	0.0255848	-2.33231
ENSG00000186469	GNG2	0.040190697	0.93241405	0.016173363	0.15301418	0.68901443	0.7443247	-0.7287369	-0.016174316	-0.9551525	-1.0177202	-1.5422258	-0.50107384	0.00226113	0.0237256	-2.33384
ENSG00000090339	ICAM1	0.011965752	0.28924084	0.77299213	0.671916	-0.011966705	0.75017357	-1.912014	-1.0168762	-0.12786293	-1.3255768	-0.7752447	0.29988003	0.00520966	0.0345519	-2.3354
ENSG00000159761	C16orf86	0.5283179	0.780251	0.37125254	1.1407585	0.33949327	0.48384047	-0.9626069	-0.62724304	-0.3598342	-0.33949375	-0.6660266	-0.7444358	0.000182	0.0101157	-2.33581
ENSG00000142227	EMP3	1.1516886	0.8181124	0.20332813	1.1217575	-0.091739655	0.38441086	-1.1643429	0.0917387	-0.09327698	-0.1869955	-1.410429	-0.99334145	0.00713631	0.0409002	-2.33599
ENSG00000049759	NEDD4L	0.562438	0.3584566	1.0128784	0.15909958	0.58149433	0.3103857	-0.7523737	-0.59041214	-0.15909863	-1.5034227	-1.150528	-0.2061081	0.00121368	0.0184504	-2.33666
ENSG00000204136	GGTA1P	0.6814623	0.6138115	0.25341988	-0.000885963	0.15585804	0.6687231	-0.5769291	-0.35599327	0.000885963	-0.7978058	-1.9778476	-1.2709923	0.00834823	0.0440031	-2.33784
ENSG00000127951	FGL2	0.82316303	1.1141186	0.005023956	0.33220673	0.21682262	1.3261919	-0.69057655	-0.005023956	-0.27367115	-0.6177931	-1.8061552	-0.14300537	0.00390953	0.0299657	-2.33857
ENSG00000146859	TMEM140	0.27039146	0.96863556	0.7232237	0.5837145	0.40673256	0.09658337	-1.3372021	-0.38852406	-0.09658241	-0.7519121	-1.4491491	-0.2951746	0.00247002	0.0246142	-2.34237
ENSG00000188677	PARVB	0.27015018	0.76952744	0.21419334	1.0193405	0.22096443	0.21547222	-0.6380091	-0.28533554	-0.21419334	-0.8950758	-1.8819227	-0.7443371	0.00551324	0.035743	-2.34256
ENSG00000198624	CCDC69	0.18384647	0.31634712	0.56058407	0.54244995	0.05189705	0.74667263	-1.2295532	-0.23383617	-0.94262505	-0.051898003	-1.8296089	-0.6861086	0.00248746	0.0246142	-2.34443
ENSG00000099250	NRP1	0.071391106	0.35025597	0.9267006	-0.07139206	1.1474266	0.4115095	-1.34657	0.082616806	-0.44304657	-1.2498178	-0.95899296	-0.6286869	0.00397083	0.0301906	-2.34578
ENSG00000186399	GOLGA8R	0.30985022	-0.15072966	1.2058306	0.15073013	2.5482478	1.1525078	-1.0406959	-0.45155358	-0.28858042	-2.1120338	1.9992266	-0.27373075	0.00810022	0.0434044	-2.3467
ENSG00000163219	ARHGAP25	0.5881376	0.7369013	0.4296713	0.35491753	0.3228817	0.22417355	-0.56480503	-0.31103134	-0.22417259	-1.1017962	-2.1128836	-0.41944218	0.00623661	0.0381675	-2.3486
ENSG00000116667	C1orf21	0.36762333	0.55507565	0.24813366	0.24770355	0.57089424	0.6317272	-0.2477026	-0.5661106	-0.38855457	-0.70245075	-1.8222742	-1.0462046	0.00714509	0.0409369	-2.34959
ENSG00000113248	PCDHB15	0.13151026	1.0594416	0.94454765	0.6598573	1.6316862	-0.009181023	-0.50601435	0.009180546	-0.42671776	-0.75141954	-0.7029433	-0.60663986	0.00527887	0.0348107	-2.35175
ENSG00000117791	MARC2	0.13207817	0.44871998	0.20989513	0.34156418	0.04841709	0.24734688	-1.5706749	-1.6763268	-0.7995701	-0.45057487	-0.04841709	-1.449419	0.00959656	0.0471764	-2.35735
ENSG00000128881	TTBK2	0.33542156	0.092048645	0.95050144	-0.07148361	1.2607193	0.59550095	-0.21207714	-0.7227106	0.07148266	-2.0539064	-0.22957993	-1.1169672	0.00315631	0.0272944	-2.3583
ENSG00000047634	SCML1	0.6943598	0.5950079	0.27472973	0.632041	0.89259815	0.12660694	-0.53416157	-1.4182496	-0.57187843	-1.428976	-0.12660694	-0.1315918	0.00742415	0.0416258	-2.35839
ENSG00000121310	ECHDC2	0.9095726	0.7349272	0.8554945	0.61367416	1.0961075	-0.4161501	0.00113678	-1.2769499	-0.4376831	-1.1154299	-0.001137734	-0.8077431	0.00340538	0.0280757	-2.35965
ENSG00000166343	MSS51	0.4864049	-0.0971427	0.09714317	0.29771185	0.47031784	0.2057519	-1.0535436	-1.671267	-1.8244367	-1.4685221	0.20788383	-0.16684532	0.00874286	0.0450075	-2.36114
ENSG00000125503	PPP1R12C	0.3709612	0.7345133	1.0501356	0.6239643	0.61668396	0.114834785	-0.29634666	-0.6178427	-0.11483574	-1.4371996	-1.1430511	-0.32997513	0.00445682	0.0320742	-2.36481
ENSG00000182796	TMEM198B	0.64718056	0.21675873	0.3670435	0.5301275	0.80450535	-0.21675873	-0.77379894	-1.3392186	-0.4043703	-1.6199179	0.33177757	-1.2964411	0.00384397	0.0296959	-2.36494
ENSG00000157933	SKI	0.44125748	0.4807911	1.1528997	-0.13537407	1.4845381	0.62784576	-0.57873154	-0.5433512	0.13537502	-1.0170364	-0.33205986	-1.0638542	0.000642	0.0141548	-2.36516
ENSG00000245812	RP11-175K6.1	-0.59949446	0.7570052	0.44164562	1.854876	1.2831745	1.2993088	-0.9544132	0.050527096	-0.89404035	-0.05052662	-0.42460203	-0.14294243	0.00377099	0.0295647	-2.3654
ENSG00000182646	FAM156A	0.7260237	0.5786505	0.8662472	0.38336372	1.1330919	-0.3833642	-0.5692258	-1.2525125	-0.6620798	-1.5090728	0.5773163	-0.7369766	0.00543182	0.0354224	-2.36651
ENSG00000227372	TP73-AS1	0.4392271	0.48788357	0.7770071	0.2614212	1.0118027	0.0234375	-1.1074505	-0.6321869	-0.69896317	-1.1218548	-0.023436546	-0.89362144	7.47e-05	0.00844351	-2.37246
ENSG00000269086	CTC-523E23.5	0.6792693	-0.089832306	1.8399367	0.19244623	1.9180984	0.089832306	-1.2533407	-1.2704425	-0.2569213	-0.48502088	1.1433616	-0.727926	0.0044082	0.0318233	-2.37294
ENSG00000228649	AC005682.5	1.1597309	1.7621436	-0.21309757	1.0309243	1.0254655	-0.07038069	-1.0931032	0.9994526	-1.7907846	0.07038021	-0.65058136	-0.34206152	0.00794514	0.0430313	-2.37882
ENSG00000121413	ZSCAN18	-0.037137985	0.78600883	0.3877411	0.40193653	0.7142515	0.037137985	-1.899539	-0.3195324	-0.96915627	-0.99839306	0.31534958	-1.3431349	0.00145106	0.0198413	-2.37961
ENSG00000146830	GIGYF1	0.85616684	0.45128345	1.3667765	0.053281784	1.4395065	-0.053281784	-0.24600887	-0.79416084	0.24208164	-1.78823	-0.43241692	-0.37481308	0.00304555	0.026878	-2.38042
ENSG00000167074	TEF	0.49166107	-0.10251713	1.1988163	0.30788708	0.4697132	-0.25446224	0.37091923	-1.653327	0.10251713	-1.5696487	-0.3871336	-2.2662697	0.00755144	0.0419586	-2.38228
ENSG00000177432	NAP1L5	0.16771984	1.0043831	0.22974873	0.7660589	0.8473549	0.43916416	-0.16771936	-0.3522091	-0.6313143	-0.36414385	-1.4729276	-1.0957127	0.00585002	0.0368954	-2.389
ENSG00000204217	BMPR2	0.56204414	0.40189552	1.5180607	0.40994453	1.0415745	0.24583244	-0.460536	-0.5427408	-0.24583244	-1.2985296	-0.42546272	-0.39201832	0.00108254	0.0176982	-2.39066
ENSG00000115109	EPB41L5	0.6301918	0.3453493	0.5250578	0.48247623	0.5229387	0.41818714	-0.80130196	-0.34534836	-1.0905819	-1.10608	-0.802866	-0.4751072	0.00047	0.0127733	-2.39095
ENSG00000197146	AL133458.1	1.2303004	0.16214609	0.9067273	-0.04892969	1.3706431	-0.007555485	0.19075441	-1.5379994	-0.3327632	-1.78477	-0.4807043	0.007555485	0.00696502	0.0405288	-2.39254
ENSG00000100445	SDR39U1	1.0202789	1.2019081	0.8156223	1.2791142	0.84273624	-0.6660819	0.23454571	-0.63886356	-0.5111933	-0.23454618	-0.28616285	-1.6217852	0.00049	0.0128842	-2.39263
ENSG00000213658	LAT	0.16446352	0.51472425	-0.022358894	1.1007118	0.022359371	0.5347333	-1.8562126	0.22077465	-1.763843	-0.25864983	-1.3777466	-0.20294666	0.00479649	0.0332567	-2.39309
ENSG00000106479	ZNF862	0.22202015	-0.022819519	0.95615196	0.022818565	1.2723398	0.23587132	-1.4120016	-0.9623499	-0.40345764	-1.0767126	0.18010616	-1.1933489	7.34e-05	0.00844351	-2.39334
ENSG00000185904	RP11-178A10.1	-0.13098049	0.69505596	0.9780898	1.4237661	-0.46303463	0.95734787	-1.3311381	0.018947601	-0.80164814	0.46088505	-2.4264026	-0.018947601	0.00171022	0.0211791	-2.39456
ENSG00000103657	HERC1	0.4803276	-0.10422897	1.276413	-0.48075104	1.1862202	0.5244694	0.10422897	-0.84249496	0.44826984	-2.3959599	-0.8265753	-1.1646881	0.00679018	0.0400188	-2.39487
ENSG00000104885	DOT1L	0.35880947	0.020399094	1.0993328	-0.48957157	1.1517515	0.014182091	-0.014181137	-1.6412067	0.21547127	-2.399609	-0.7435007	-0.8378916	0.00491436	0.0336505	-2.39934
ENSG00000064886	CHI3L2	-0.18576813	0.12590218	-0.001381874	0.7420864	0.024521828	1.4666262	-1.7357087	-1.524116	-1.9225311	0.001382828	-1.1484351	0.9190006	0.00226187	0.0237256	-2.40116
ENSG00000165511	C10orf25	0.78527546	0.94325924	0.6155529	0.8449106	0.23216343	0.20075083	-0.20075083	-1.0817289	-0.42827225	-1.2229228	-0.602921	-0.42487	0.00422273	0.0310636	-2.40143
ENSG00000145687	SSBP2	0.17775154	0.7672167	0.39359283	0.89172554	0.38743305	0.78365135	-0.72904587	-0.54094315	-0.17775059	-0.64321804	-0.7830801	-1.3137312	0.00201331	0.0223308	-2.40303
ENSG00000010404	IDS	0.34651947	0.38221836	0.7109747	0.2289381	0.91016006	0.55521584	-0.27233124	-0.34375954	-0.2289381	-1.3381853	-1.2359896	-1.0373688	0.00352248	0.0285901	-2.40344
ENSG00000212670	AL161915.1	0.55333376	0.39443874	0.88783073	-0.9450388	1.2979603	0.5938401	0.24947357	-1.0333271	-0.24947405	-2.5805097	-0.50336456	-0.6936865	0.00202787	0.0223308	-2.40418
ENSG00000065413	ANKRD44	0.66909695	-0.07851887	1.2488956	0.4555273	1.1103306	0.98900604	-0.5001993	-0.54872894	-0.24189281	-1.7290802	0.07851982	-0.26858425	0.00271105	0.0256106	-2.40725
ENSG00000006638	TBXA2R	0.74168396	0.68897676	1.8638325	1.4924593	0.9986119	-0.15016985	-0.26815796	-0.009206295	0.009205818	-0.65701294	-0.49204493	-0.59635544	0.00549058	0.0356842	-2.4197
ENSG00000170899	GSTA4	0.8508053	1.3582106	0.24873638	1.2437067	0.17589569	0.47334862	-0.9369116	-0.84600735	-0.32628918	-0.57640743	-0.17589664	-0.44892025	0.00922963	0.0462854	-2.4231
ENSG00000167984	NLRC3	0.12149906	0.5861273	0.8433771	0.5367241	0.6998272	0.5714216	-0.51608753	-0.21532536	-0.8623085	-1.3684125	-1.2410798	-0.12149906	0.00422698	0.0310636	-2.42943
ENSG00000111801	BTN3A3	0.3855648	0.7085743	0.3601551	0.65627	0.16345978	0.22581387	-0.85174847	-0.65853214	-0.89848804	-1.1384115	-0.16345978	-1.4786482	0.00183017	0.0217451	-2.43095
ENSG00000155016	CYP2U1	0.24834156	0.3607483	0.43132877	0.44748497	0.6697817	0.62092876	-1.0594606	-0.24834156	-0.49220943	-0.8305702	-0.7290001	-1.552722	0.00191141	0.022056	-2.43145
ENSG00000160408	ST6GALNAC6	0.39732456	0.4972334	0.41153717	0.70348454	0.12777996	0.46437454	-1.4583054	-1.0713606	-0.7514305	-0.796525	-0.127779	-0.9051895	0.00234817	0.0241233	-2.43747
ENSG00000220205	VAMP2	0.25248718	0.5242996	0.2304039	0.57711506	0.34955406	0.43241024	-1.046052	-0.534873	-0.86787033	-1.1731653	-0.23040485	-1.5014553	0.00140134	0.019557	-2.43966
ENSG00000157388	CACNA1D	0.4021368	-0.55667114	1.4598904	-0.3596964	1.5863037	0.42508984	0.6045151	-1.8684244	-0.39399052	-2.3558245	0.3596964	-1.1104269	0.0103445	0.0489812	-2.44006
ENSG00000087903	RFX2	0.23821926	0.49028683	0.83322906	-0.14093208	1.4190464	1.1254826	0.006150246	-1.3518267	-0.006150246	-1.5738087	-0.41575527	-0.42315483	0.00419119	0.0309543	-2.44242
ENSG00000130755	GMFG	1.1777201	0.93358994	-0.06482983	1.3213749	-0.43348694	0.68488216	-1.2718325	-0.1755848	-0.5112333	0.06482983	-2.334896	0.112026215	0.00942714	0.0468163	-2.44413
ENSG00000140299	BNIP2	0.7008934	0.7331095	0.5424366	0.40615845	0.65733814	0.49768448	-0.7312908	-0.6986599	-0.42191792	-0.96097565	-0.97945976	-0.4061575	0.000114	0.00937738	-2.44417
ENSG00000169246	NPIPL3	1.4501343	0.2589655	1.6300678	-0.31768513	1.5575123	-0.2589655	0.2840414	-0.53125477	0.32077312	-2.197631	-0.45423698	-0.8528471	0.00258666	0.0251071	-2.44844
ENSG00000129473	BCL2L2	0.5435791	0.40419483	1.1520529	-0.20560837	0.59895325	0.4515047	0.03770542	-1.181941	-0.037704468	-1.3899717	-0.7229109	-1.5227518	0.00129771	0.0189854	-2.45157
ENSG00000163380	LMOD3	0.19137669	0.79595757	0.7869935	0.36838436	0.9034524	0.71387386	-0.44804907	-1.507602	-0.19137621	-0.7778187	-0.8552947	-0.22859478	0.00366605	0.029107	-2.45342
ENSG00000143318	CASQ1	0.7729335	0.26546168	-0.09270835	-0.18754601	0.83566666	0.8888073	0.09270811	-0.9566412	-1.1461904	-2.2429943	0.23511624	-1.2689786	0.00518654	0.0344766	-2.45366
ENSG00000111897	SERINC1	0.18578815	0.7080946	0.5139065	0.22017193	0.6630659	0.52872276	-0.7530527	-0.64362144	-0.1857872	-1.1540079	-1.167736	-1.0458469	0.000602	0.0137946	-2.45371
ENSG00000197646	PDCD1LG2	0.08978367	0.54859924	0.4878292	0.20804787	0.26786518	0.8148413	-1.8068318	-0.14185524	-0.6499367	-0.67864037	-1.9922042	-0.089782715	0.00404802	0.0304752	-2.45553
ENSG00000147174	ACRC	0.87569284	0.9956255	0.926846	0.96336746	1.4351964	-0.14862442	0.14862442	-0.6573143	-0.22743416	-0.3875184	-0.8072052	-0.79764843	0.0031702	0.027316	-2.45564
ENSG00000130940	CASZ1	0.28432465	0.062235832	1.3378105	-0.15704823	0.80664825	0.18117714	-0.06223488	-1.3674755	0.51074314	-2.113617	-0.8085604	-1.4230423	0.00310409	0.0270218	-2.45642
ENSG00000018408	WWTR1	0.46393967	0.7915287	0.56517315	0.051506042	0.6267891	0.851244	-0.05150509	-0.09586239	-0.5841541	-1.311924	-1.4157314	-0.9710779	0.00260528	0.0251611	-2.45673
ENSG00000108828	VAT1	0.17652035	0.20183754	0.45912266	0.522027	0.09286022	-0.09286022	-0.62153053	-0.9182644	0.17793655	-1.6347055	-1.587883	-1.851141	0.00593365	0.037146	-2.46089
ENSG00000160808	MYL3	0.7098646	0.19953203	0.60687447	1.3206034	0.31268978	0.11320162	-0.9318814	-0.47351027	-0.11320162	-0.41896915	-1.685121	-0.9130087	0.00245795	0.0245843	-2.46185
ENSG00000258989	RP11-47I22.4	0.3398714	1.0235767	1.2329884	0.15105295	0.9843054	0.7380314	-1.0262609	-0.16700792	-0.15105295	-0.8269086	-0.6515651	-0.5119953	2.84e-05	0.00796239	-2.4636
ENSG00000100242	SUN2	0.22267914	0.46503448	0.63161373	-0.083395004	0.47077942	0.1459732	-0.2842121	-0.7629528	0.08339405	-2.0642633	-1.6615486	-1.2696905	0.00566749	0.0362942	-2.46569
ENSG00000188026	RILPL1	0.12836266	0.18405628	0.92251587	0.4027586	0.814312	0.43797588	-1.4646225	-0.12836266	-0.43356037	-1.4834738	-0.31981754	-1.0973911	0.00207568	0.0226089	-2.46719
ENSG00000263647	RP11-927P21.5	0.53079796	-0.8445101	0.9912219	0.25273848	2.1059914	0.47147465	-0.71322536	-1.994781	-0.252738	-2.121544	1.8709383	-1.1032186	0.00575218	0.0365524	-2.46864
ENSG00000132274	TRIM22	0.52790165	0.70520115	0.17858124	0.80986595	0.33579636	0.5105438	-0.7749834	-0.51545906	-0.17858124	-0.66143894	-1.9734173	-0.65122414	0.0037758	0.0295705	-2.46884
ENSG00000130584	ZBTB46	0.2997179	0.111263275	1.2612467	0.3932352	1.0307732	0.43454838	-0.69056416	-0.32231808	-0.11126423	-1.1950793	-1.2310772	-0.7506552	0.00339936	0.0280662	-2.47133
ENSG00000243716	61E3.4	1.3802757	0.2880335	1.6318855	-0.023243904	1.15695	-0.30939293	0.02324295	-0.50405693	0.3235817	-2.0087476	-0.7287216	-0.8241377	0.00270041	0.0255799	-2.47465
ENSG00000010322	NISCH	0.5816679	0.37196636	1.0844517	0.21696663	1.06672	0.2266655	-0.21819401	-0.9152689	-0.23656654	-1.6242352	-0.21696663	-1.0837288	0.000197	0.0101393	-2.47466
ENSG00000170542	SERPINB9	-0.11435032	1.0079241	0.3380146	0.69312	0.751462	0.45525932	-0.92150307	0.11435127	-0.7783823	-1.1385632	-1.804635	-0.19409657	0.0074056	0.0415892	-2.47777
ENSG00000163788	SNRK	0.13546467	0.95125484	0.45596504	0.5129938	0.8647804	0.68701935	-0.13546371	-0.5947132	-0.2967291	-1.324441	-1.2841549	-0.6202593	0.00580485	0.0367789	-2.48034
ENSG00000170379	FAM115C	0.6873541	0.8378639	1.1239147	-0.026272774	0.8563309	0.40272713	-0.20268631	-0.007230759	0.007229805	-1.7394209	-1.1522112	-0.89226246	0.000973	0.0167999	-2.48185
ENSG00000135547	HEY2	0.038245678	0.6398754	1.0918169	0.6295643	0.7421131	1.0074263	-0.46068716	-0.48678017	-0.9519105	-1.6212301	-0.17357206	-0.038245678	0.0053219	0.0349878	-2.48557
ENSG00000004534	RBM6	0.8359823	0.20166302	0.840641	0.5005617	0.92370224	0.1796894	-0.50140476	-0.9341173	-0.511508	-1.880209	-0.39434528	-0.1796894	0.0041533	0.0308173	-2.48616
ENSG00000203797	DDO	1.2115731	0.78603506	-0.04453993	0.8806329	0.99934244	0.6058526	-0.4485531	-0.6735463	0.04453993	-0.76881313	-0.91859007	-0.6880555	0.00652543	0.0391777	-2.48857
ENSG00000198821	CD247	-0.09463024	1.6871157	0.8770008	1.0150299	-0.28828812	0.5021	-0.99759483	0.15861607	-1.086801	-0.11381912	-2.250043	0.094631195	0.00343862	0.0282124	-2.48898
ENSG00000101265	RASSF2	0.49030685	0.23051262	0.6008663	0.40468597	1.0458422	1.0983372	-0.8636141	-0.3273964	-0.33194447	-0.960495	-1.309082	-0.23051167	0.00303048	0.0268124	-2.48906
ENSG00000147065	MSN	0.21576118	0.2511902	0.8526106	0.07733917	0.6121111	0.6121111	-1.1060333	-0.32330322	-0.3883171	-2.0238647	-0.077340126	-1.3713932	0.00378968	0.0296023	-2.49417
ENSG00000084444	KIAA1467	0.30544853	0.23953342	0.6893034	0.14629745	0.79968166	0.43653107	-0.562068	-0.88163424	-0.14629698	-1.7979279	-0.6549401	-1.2555547	0.000839	0.0157861	-2.49528
ENSG00000117594	HSD11B1	0.50970554	0.42109776	0.23316479	0.7381954	-0.556839	0.7790823	-1.2109928	-0.5757885	-1.3968697	0.027000427	-2.6083765	-0.027000427	0.00208192	0.0226342	-2.49563
ENSG00000064309	CDON	0.11507416	0.43689823	0.6753502	0.0820694	1.958642	1.0857697	-0.5321522	-1.0378566	-0.08207035	-1.0675192	-0.4581194	-0.3897562	0.00392851	0.0300404	-2.49703
ENSG00000268069	AC004466.1	0.029295444	0.3569026	1.054605	0.003418446	1.1140065	-0.003418446	-0.864295	-1.3645535	-0.48620224	-1.7150021	0.23614359	-1.1774635	0.000424	0.0124943	-2.49844
ENSG00000217576	RP11-64P12.8	-0.007211685	0.7468395	0.010748863	0.007211685	0.18060207	0.18096828	-1.3940873	-1.3796716	-1.3268614	-1.7590909	0.12612152	-1.0829868	0.00573711	0.0365102	-2.5012
ENSG00000184497	FAM70B	0.7834511	0.62475014	0.8572712	1.2870874	0.8243809	-0.03386545	-0.9016328	0.033864975	-0.50512314	-0.04391575	-1.2812462	-0.9024167	0.00192356	0.0221222	-2.50346
ENSG00000250251	PKD1P6	0.61079216	-0.40778065	1.5535097	-0.0651741	2.0967398	1.3096666	-0.26945782	-1.0808125	-0.38279724	-1.6035857	0.41251326	0.065173626	0.00112582	0.0179576	-2.50727
ENSG00000214922	HLA-F-AS1	0.081076145	-0.8578267	-0.08107567	0.30528212	2.5935202	2.4200597	-2.2762718	-2.4258702	-1.1547999	-0.34894848	2.0943184	0.61026096	0.00612669	0.037801	-2.5089
ENSG00000138646	HERC5	0.5204992	1.0743856	0.09255791	0.010455132	0.23999977	0.5906668	-0.23995781	-0.7674475	-0.010454178	-2.0139208	-1.3166499	-1.1110897	0.00711125	0.0408397	-2.51638
ENSG00000159871	LYPD5	1.3527365	0.7603154	1.2752795	1.3766708	0.2724905	-0.44997072	-0.27249002	0.44690084	-0.94403696	-0.30139637	-0.55359936	-1.784472	0.00476674	0.0331409	-2.51886
ENSG00000061273	HDAC7	0.27140808	0.6353178	1.1221199	0.4431181	0.88870907	0.16461563	-0.66770935	-0.7908344	-0.3687353	-1.5871038	-0.16461563	-0.89487743	0.000486	0.0128842	-2.5196
ENSG00000197530	MIB2	0.24911499	0.6720371	1.0540285	0.52126026	0.6861887	-0.09458065	-1.1161976	-0.76895523	0.07593632	-2.055492	-0.07593632	-0.9900007	0.00435234	0.0315616	-2.52529
ENSG00000175564	UCP3	1.243856	0.97418594	1.3614583	0.5232611	1.2905693	-0.03172016	-0.8208096	0.03172016	-0.49522734	-0.4690504	-0.7820945	-0.124056816	0.0092079	0.0462319	-2.526
ENSG00000204161	C10orf128	0.7834282	0.699605	0.5502415	0.7610693	-0.32676792	0.8129568	-1.1894913	-0.5648937	0.08967495	-0.089673996	-2.775661	-0.21064472	0.00691427	0.0404041	-2.52603
ENSG00000126458	RRAS	0.8083019	0.7695818	0.8397627	1.6505432	0.119306564	0.625659	-0.8226948	-0.3885765	-0.37915516	-0.119306564	-0.14871502	-1.3583221	0.00307738	0.026947	-2.52857
ENSG00000013588	GPRC5A	0.2661972	0.197793	1.2048187	-0.19779396	0.4741783	0.197793	-1.0794268	-1.3017282	0.20512581	-1.2012997	-1.8762264	-0.63557243	0.00195476	0.022152	-2.52921
ENSG00000187239	FNBP1	0.21043777	0.44829655	0.40749836	0.17484856	0.33329773	0.45806026	-1.0170984	-0.17484856	-0.69277763	-1.6879787	-1.2478352	-1.1831579	0.000749	0.0149767	-2.53038
ENSG00000011021	CLCN6	0.3910923	0.18046093	0.8924818	0.055455208	1.0329123	0.29134274	-0.14123821	-1.2575788	-0.54041386	-1.8454366	-0.055455208	-1.3726854	0.00101405	0.017213	-2.53636
ENSG00000129680	MAP7D3	0.46862602	0.2084446	0.6230755	0.18473244	1.0608082	0.52558994	-0.7206383	-0.51272964	-0.18473339	-1.1930933	-1.3281217	-1.0594292	0.00290548	0.0263074	-2.54031
ENSG00000137710	RDX	0.6347599	0.47915936	0.6129894	0.20256233	0.55419636	0.48821735	-1.7316093	-0.20256329	-0.98409176	-1.0503578	-0.2889681	-0.84279346	0.00275542	0.0257207	-2.54097
ENSG00000111275	ALDH2	0.64416313	0.99324036	0.24363232	0.5068302	-0.05902481	0.6825981	-0.03144169	-0.8944216	0.031442642	-0.79639435	-1.8535595	-1.516532	0.00783563	0.0427549	-2.54099
ENSG00000068305	MEF2A	0.5484352	0.8179569	0.4041853	0.26296043	0.69657993	0.14490414	-0.38075447	-0.5738249	-0.14490414	-1.6855316	-1.3557234	-1.0590734	0.00238306	0.0241816	-2.54172
ENSG00000104903	LYL1	0.68211365	0.24450874	0.48871136	1.3693075	0.40998554	0.03176117	-1.31563	-0.89678764	-0.03176117	-0.12486267	-1.9608946	-0.53999615	0.00701332	0.0405853	-2.54804
ENSG00000070371	CLTCL1	0.44843054	0.2691517	0.75000286	-0.0394516	1.2635183	0.039451122	-1.6125584	-0.084916115	-1.0395594	-1.1697989	0.0757575	-1.5649223	0.00274859	0.0257207	-2.55711
ENSG00000197872	FAM49A	0.002719879	0.62523556	0.010211945	0.44456387	0.20548058	0.16991806	-1.5756712	-0.9468422	-0.79294395	-2.050928	-0.002720833	-1.3053255	0.00798708	0.0431053	-2.55873
ENSG00000027075	PRKCH	0.3500967	1.0659103	0.80541134	0.280591	0.7500868	0.42151642	-0.8107605	-0.3883152	-0.280591	-1.0271702	-1.1772223	-0.78420925	0.000117	0.00937738	-2.56148
ENSG00000134321	RSAD2	0.57417583	1.2175169	0.513896	1.6995993	-0.013558388	0.7835331	0.013558388	-0.46937656	-0.44910622	-0.6080055	-1.0821505	-0.7858696	0.00304157	0.026878	-2.5657
ENSG00000148841	ITPRIP	0.09430885	0.9743271	0.58180237	0.78632545	0.5940819	0.6943779	-0.91603947	-0.19145393	-0.09430885	-1.4812508	-0.7579651	-0.9948664	0.00189493	0.0220096	-2.56718
ENSG00000186594	MIR22HG	1.7793398	0.89774704	0.893837	2.1441908	0.8725338	-0.5285301	-0.2713518	-0.048480034	-0.026748657	0.026748657	-0.65351105	-1.1545897	0.00316662	0.0273104	-2.57489
ENSG00000260077	RP11-254F7.2	0.17032814	0.49465084	0.61949825	1.0314598	0.38441658	0.2538662	-0.713295	-1.7469454	-0.70808125	-0.68429804	-1.2158585	-0.17032862	0.00345374	0.0282856	-2.57666
ENSG00000174353	STAG3L3	0.6071148	0.24876738	0.7925272	1.2681942	1.0664663	-0.2487669	-1.3487773	-1.5563993	-1.1438332	-0.46606684	0.4740181	-0.4191556	0.00773221	0.0424982	-2.57711
ENSG00000102053	ZC3H12B	0.42079782	0.14784527	1.2034521	0.04710245	1.0776772	-0.27914524	-0.4802041	-1.1409311	-0.04710293	-2.6099274	0.66244555	-1.9632077	0.00709932	0.0408235	-2.57775
ENSG00000009413	REV3L	0.39449024	0.15680218	1.2242479	-0.76710415	1.2700539	0.84563255	-0.38339138	-1.2836761	0.3272133	-2.4703155	-0.15680313	-1.1104908	0.000731	0.0148159	-2.57921
ENSG00000143554	SLC27A3	0.75756264	0.65987873	0.7515688	0.8336315	0.10408783	-0.56084156	-0.10408783	-1.415247	0.72210884	-1.3439531	-1.1081934	-2.4278316	0.0100623	0.0484407	-2.58563
ENSG00000137841	PLCB2	0.84172916	0.4284935	0.27851963	0.5635567	0.6435404	0.17991829	-0.9364233	-1.6974297	-0.17991924	-1.4036818	-0.2591982	-0.8123388	0.00422944	0.0310636	-2.58612
ENSG00000260917	RP11-57H14.4	0.66381836	0.1019454	1.2019486	-1.2935567	1.5670457	0.48989725	0.17608881	-1.8036876	-0.1019454	-2.4492006	-0.38811207	-0.93328524	0.00157398	0.0205627	-2.58806
ENSG00000047849	MAP4	0.5091467	0.16937447	1.3042736	-0.021612167	1.0285864	0.63027287	-0.1124115	-0.2198	0.021612167	-1.690136	-1.4721584	-1.1534672	0.00773454	0.0424982	-2.5926
ENSG00000174004	LRRC33	0.007102966	-0.007102966	0.4456625	0.34509563	0.18369675	0.1423254	-0.7403898	-1.3055382	0.034258842	-1.4508476	-2.5354495	-1.1431046	0.00902193	0.0458407	-2.59603
ENSG00000064999	ANKS1A	0.52352047	0.15575218	1.3128633	0.003602028	0.80082893	0.28139114	-0.25636673	-1.1961498	-0.086236	-2.639596	-0.003602982	-1.0194092	0.00414173	0.0307806	-2.60248
ENSG00000260121	RP5-1142A6.9	0.8319063	0.07313061	1.6098747	0.014593124	1.6488991	0.1073637	-0.15377331	-0.6093025	-0.014593124	-2.1109743	-0.71911764	-0.39190197	0.00729134	0.0413756	-2.60432
ENSG00000185633	NDUFA4L2	0.057634354	0.7407026	0.3817215	1.5902815	0.09896469	0.3110094	-1.5226631	-0.48943806	-0.6379757	-0.057634354	-2.1003819	-0.30007744	0.00168484	0.0211458	-2.60524
ENSG00000227242	RP11-325P15.3	0.8614421	0.59748316	1.52179	0.9634137	0.059946537	1.2216744	-0.50921226	-1.4932182	-0.063518286	-0.71766615	-0.059947014	-0.22313309	0.00386978	0.0297889	-2.60643
ENSG00000158186	MRAS	0.5144625	0.19862843	0.88237476	0.7753849	0.35128498	0.04073143	-0.97249603	-0.126441	-0.040732384	-1.3340702	-2.0505562	-1.0057755	0.00731852	0.0414094	-2.60658
ENSG00000137486	ARRB1	0.6989355	0.42609882	1.0704842	0.9754381	0.3405161	0.25675106	-0.25675106	-1.2289896	-0.3678875	-0.3776741	-1.6341553	-0.6592617	0.000411	0.0124901	-2.60658
ENSG00000129657	SEC14L1	0.42434502	0.5132141	1.5591125	-0.05300808	1.0265713	0.053007126	-0.16164303	-0.37228203	0.23442078	-2.3052444	-0.8275156	-1.343998	0.00261015	0.0251869	-2.60855
ENSG00000136274	NACAD	0.18813086	0.13525867	1.4537067	0.04435587	1.0056696	0.43007994	-1.2927742	-0.25313234	-0.04435587	-1.8071375	-0.49379873	-1.1531096	0.00113246	0.0179576	-2.60916
ENSG00000189007	ADAT2	0.51634026	0.5180836	0.16222	0.50080204	1.4337673	-0.009566784	-1.3258882	-0.75892353	-0.9983778	-1.4140015	0.009567261	-0.69241476	0.000705	0.0145951	-2.60921
ENSG00000186088	PION	0.4251213	0.2909689	0.30329704	0.40813637	0.12087822	0.39864922	-1.5864534	-1.2021885	-0.66067314	-1.7740479	-0.12087917	-1.0297375	0.00497315	0.0338664	-2.61505
ENSG00000231711	RP11-398F12.1	0.26309586	0.054504395	0.3182459	0.34803486	0.8301506	-0.20653439	-1.6423469	-1.2500248	-1.8493829	-0.05450487	0.3321643	-2.2500849	0.00748721	0.0418132	-2.61524
ENSG00000156675	RAB11FIP1	0.19529629	0.52041054	1.3185692	-0.19529724	0.9220886	0.62290955	-0.28066444	-0.7999258	0.63905525	-2.378274	-0.29902363	-1.8198175	0.0076593	0.0422901	-2.61553
ENSG00000185245	GP1BA	1.3730793	0.25367212	1.4371295	-0.22133827	0.59249353	1.0793324	0.013330936	-0.8179412	-1.3705788	-1.4805477	-0.14250565	-0.01333046	0.00547336	0.0355912	-2.61653
ENSG00000116774	OLFML3	0.22645664	0.27256966	0.20909691	0.57202435	0.6601677	0.7124357	-1.6435947	-0.20909786	-1.4284544	-1.0100794	-1.153224	-0.24618435	0.00161713	0.0207196	-2.62181
ENSG00000204149	AGAP6	0.68238926	-0.22398281	0.7116127	0.397583	1.3428793	0.09340477	-1.0695906	-1.5212884	-1.2194133	-1.7537332	0.31501198	-0.09340572	0.00517944	0.0344766	-2.6227
ENSG00000155962	CLIC2	0.956048	0.8339262	-0.000951767	0.73398495	-0.21588612	0.54265594	-1.2113733	0.000951767	-0.9142933	0.021048546	-2.3985863	-0.99524784	0.00383638	0.0296863	-2.62299
ENSG00000165424	ZCCHC24	0.09523773	0.3750038	0.841382	0.35156345	0.7270651	0.6063986	-0.97755146	-0.09523773	-0.33980942	-0.9593754	-1.4617729	-1.5205536	0.0035669	0.0287496	-2.6241
ENSG00000198300	PEG3	0.31213856	0.5416403	0.68304825	-0.48532724	1.4901667	0.81986237	-0.31213808	-0.3453684	-1.0443983	-2.5300355	0.7680187	-1.534771	0.00586581	0.0369486	-2.62692
ENSG00000123146	CD97	0.48453903	0.57852364	0.48453903	0.035015106	0.39155197	0.21354485	-0.035015106	-1.4881754	-0.21246052	-1.6112194	-0.6771679	-2.149725	0.00610192	0.037735	-2.6273
ENSG00000144815	NXPE3	0.6233711	0.5045366	0.8320017	0.32767773	0.5464506	0.16964626	-0.32397842	-0.6732769	-0.16964626	-1.1004324	-1.8029699	-1.2881756	0.00116078	0.0180072	-2.62751
ENSG00000106125	FAM188B	1.4549503	0.062170982	0.66333485	2.1445723	1.3531904	0.6438894	-0.15230846	-0.5212364	-0.171628	-0.7408781	-0.06217003	-0.39829826	0.00877824	0.0451091	-2.62947
ENSG00000142733	MAP3K6	0.82415676	0.72870255	1.6150866	0.4921341	1.1394062	0.03277111	-0.6687031	-0.50058365	-0.032772064	-1.1281214	-1.0127335	-0.19387436	0.00323278	0.0275464	-2.6296
ENSG00000205873	AC130352.1	0.021420479	-0.021420479	1.0878696	0.959692	0.021420479	0.7442322	-1.4568124	-1.2981272	0.052966118	-0.37041664	-0.71301174	-1.7746077	0.00248187	0.0246142	-2.63087
ENSG00000128159	TUBGCP6	0.486475	0.15823269	1.1259727	-0.062187195	1.2784052	0.06218624	-0.5211067	-0.99018383	-0.391634	-2.3229017	0.06668568	-1.1673431	0.000662	0.0143329	-2.63158
ENSG00000254959	INMT-FAM188B	0.9790406	-0.39083147	0.36613846	1.9440455	1.5770869	1.3439765	-0.64639044	-1.1161666	-0.36613846	-0.88626766	0.8625374	-0.405262	0.00995783	0.0481119	-2.63206
ENSG00000168067	MAP4K2	0.4188137	0.7213211	0.98403263	0.7190132	0.5482979	0.2365942	-0.2365942	-0.9908228	-0.5164795	-1.400588	-0.75702953	-0.86646175	0.00105953	0.0175451	-2.63781
ENSG00000047644	WWC3	0.8092575	0.625103	1.472518	0.18178272	1.1447039	0.75905323	-0.77342796	-0.34754562	-0.18178272	-1.5283098	-0.24246597	-0.33189392	0.000101	0.00917516	-2.63836
ENSG00000185112	FAM43A	0.08514881	0.09613323	0.9833698	0.1508503	1.1643782	0.9217701	-0.5762472	-1.2078915	-0.08514881	-1.3820915	-1.1225758	-0.6224556	0.00150283	0.0201101	-2.63842
ENSG00000088387	DOCK9	0.6595373	0.2567873	1.7298079	-0.10539055	1.6373339	0.4654932	0.011743546	-0.5200062	-0.11055088	-1.9773331	-0.011744499	-1.1529894	0.00147693	0.019896	-2.64037
ENSG00000104490	NCALD	0.03900242	0.7520466	0.6805172	0.79611015	0.23876953	0.20753193	-1.0275526	-0.85561466	-1.021946	-0.03900242	-0.38569736	-2.3681788	0.00484036	0.0334037	-2.64267
ENSG00000259748	RP11-56B16.3	0.57533455	1.2694359	0.67922974	-0.16899443	0.7028928	0.3241768	0.16899443	-0.86829567	-0.37968254	-1.748301	-0.42415285	-1.7823162	0.00371491	0.0293812	-2.64385
ENSG00000033327	GAB2	0.5161905	0.33231735	0.8560295	-0.20938301	0.8427353	0.617816	-0.57207775	-0.96525097	0.20938206	-2.3551836	-1.0255556	-0.75634	0.00139934	0.0195511	-2.64534
ENSG00000072274	TFRC	1.1438227	-0.80887985	0.5417843	0.8698473	0.89006996	0.9663515	-0.61764526	-1.8170061	0.43996143	-1.5689049	-0.8160229	-0.43996048	0.00744632	0.0416743	-2.64591
ENSG00000075826	SEC31B	0.5870781	-0.06744003	0.7850914	0.61495495	1.2957201	0.038250923	-1.1293101	-1.9895754	-1.3298659	-0.73644257	0.052069664	-0.03824997	0.00527243	0.0347948	-2.64666
ENSG00000105383	CD33	0.6654463	0.065172195	0.017680168	0.76491165	0.36902428	0.1511898	-1.2208662	-1.1919155	-0.017681122	-0.9070749	-2.1007357	-0.9633832	0.00878573	0.0451342	-2.64973
ENSG00000136153	LMO7	0.49767685	0.38255405	1.3565216	-0.3022499	0.8642826	0.5437374	-0.20838642	-0.4194584	0.20838737	-1.5457573	-1.4071226	-1.723094	0.00434587	0.0315445	-2.65061
ENSG00000228109	MFI2-AS1	0.6726246	1.1209979	0.56136894	0.66468763	1.0540614	0.056485653	-1.3195205	-0.3582301	-0.51725054	-0.90973043	-0.056485653	-1.1466486	0.000185	0.0101157	-2.65065
ENSG00000130396	MLLT4	0.46955585	0.3016243	1.0085211	-0.25922585	0.8604088	0.48560524	-0.40987682	-1.0000916	0.25922585	-2.28691	-1.4035988	-0.73124886	0.00246576	0.0246142	-2.65093
ENSG00000139617	RP11-298P3.4	0.3155651	0.32606602	0.358572	0.058092594	0.75550413	0.3615055	-0.5834751	-1.8878145	-0.89851856	-2.3010814	-0.5438843	-0.058092117	0.0059009	0.0370348	-2.65374
ENSG00000177119	ANO6	0.51401997	0.39515495	0.9812975	0.1918335	1.3652325	0.9078703	-0.45547485	-0.51156044	-0.19183445	-1.2786989	-0.6958666	-0.9762535	0.000811	0.0155081	-2.65894
ENSG00000005379	BZRAP1	0.17924881	0.033452988	0.83427143	0.12052822	0.9497442	-0.033452988	-1.394371	-2.0072122	-1.3492746	-1.8859644	0.8290491	-0.57764816	0.0106257	0.0496407	-2.6602
ENSG00000260807	RP11-161M6.2	1.4843106	0.2988739	1.0402002	0.7625737	0.8358469	0.1627593	-0.19161415	-0.5803993	-0.1627593	-0.9816425	-1.5643792	-0.42081857	0.00330316	0.0277577	-2.66542
ENSG00000047365	ARAP2	0.67403984	0.66326904	1.1348343	-0.13009453	0.94172096	0.8963871	-0.0337286	-0.14452362	0.033729553	-1.5468159	-1.6829491	-0.9319515	0.0048706	0.0335377	-2.66549
ENSG00000163697	APBB2	0.524251	0.5199585	1.0955925	-0.110666275	1.2487831	0.5137758	0.009762764	-0.4595003	-0.009762764	-2.0275345	-0.3579178	-1.8897877	0.00388568	0.0298283	-2.67785
ENSG00000145335	SNCA	0.43004465	0.5982175	0.17363119	0.7566657	0.3735757	0.5554919	-0.6104326	-0.93924093	-0.17363119	-0.5436473	-2.3987083	-1.0014215	0.00711404	0.0408402	-2.68661
ENSG00000229036	RP1-20N2.6	1.6494517	-0.000359058	1.2567496	-0.11949468	1.8609123	0.5056076	0.000359058	-1.8513651	0.28346968	-1.4598258	-0.31578684	-0.063972235	0.00195375	0.022152	-2.68825
ENSG00000119280	C1orf198	0.5823469	0.4693241	1.0385141	0.4216404	0.8130169	0.49391937	-1.0661097	-0.4216404	-0.48669815	-1.0006914	-0.78147316	-0.98561573	5.32e-05	0.00796239	-2.68856
ENSG00000008710	PKD1	0.51364326	0.09511471	1.8939581	-0.09511566	1.6461382	0.24776173	-0.4933548	-0.8907585	0.2381382	-1.1660872	-1.2888308	-0.66764545	0.00668015	0.0396931	-2.69137
ENSG00000188921	PTPLAD2	0.6275358	0.5607958	0.26144314	0.28814983	0.46904564	0.7721653	-0.9668913	-0.26144218	-0.30995655	-1.1260281	-1.2962513	-1.6385727	0.00327221	0.0276436	-2.69393
ENSG00000206190	ATP10A	0.8586483	0.03036213	0.7932844	0.16714573	0.8253994	0.2478571	-0.51446533	-0.807601	-0.03036213	-2.0852327	-1.1950588	-1.0235224	0.00201437	0.0223308	-2.69414
ENSG00000114841	DNAH1	0.6765928	-0.020451546	1.4321547	-0.020451546	1.3232574	0.5394974	-0.3273878	-1.8928246	0.011309624	-2.6676884	-0.011309624	0.23651981	0.00687678	0.040253	-2.69508
ENSG00000167978	SRRM2	1.0707788	-0.1479187	2.0988216	-0.1703186	2.2035713	0.6282177	-0.047062874	-0.6855154	0.43043327	-2.3739643	0.047062874	-0.27233124	0.00375721	0.0295221	-2.69588
ENSG00000100276	RASL10A	0.14266205	0.45921278	0.8884659	1.5693645	0.34912682	0.85423946	-1.2130077	-0.6669915	-0.14266253	-1.0832958	-0.46801615	-0.7586422	0.00309422	0.0269682	-2.69935
ENSG00000101665	SMAD7	0.5270109	0.71825314	0.8204031	0.7195406	0.6631346	0.18479824	-0.5655794	-0.73798656	-0.1847992	-1.4334602	-0.9225025	-1.1265631	0.000373	0.0122658	-2.70196
ENSG00000267414	RP11-456K23.1	0.62524176	0.6847143	0.4036646	0.7358246	0.9109144	0.5980706	-0.7327237	-0.41466713	-0.8189349	-0.53219223	-1.7477012	-0.4036646	0.00225486	0.023724	-2.70329
ENSG00000261355	RP11-698N11.4	1.3344488	0.67491484	1.4219546	-0.23600101	1.9692216	-0.18776608	-0.064637184	-1.0813551	-0.6984315	-2.3206499	0.46253395	0.064637184	0.0102362	0.0488026	-2.70528
ENSG00000114853	ZBTB47	0.2618494	0.07451153	0.8832493	-0.06825638	0.56572723	0.3928213	-0.11986828	-0.8023815	0.068255424	-2.1791391	-1.5935125	-1.9048223	0.00850405	0.044426	-2.71364
ENSG00000110934	BIN2	0.5279732	0.9048691	0.2541952	0.3119135	0.20644665	0.62323856	-1.2298651	-0.4249525	-0.37055492	-1.1976557	-2.3858523	-0.2064457	0.00407761	0.0306122	-2.71445
ENSG00000164048	ZNF589	0.4701271	0.51538086	0.8030405	-0.46510792	1.2253036	0.45173454	-0.36340714	-1.612061	0.038352966	-2.179936	-0.038352966	-1.5127053	0.00170302	0.0211767	-2.72218
ENSG00000071246	VASH1	0.7153177	0.08136654	1.2262316	-0.1743145	1.4885387	0.6548338	-0.08136749	-1.0574446	0.48469925	-1.8226109	-1.5768957	-0.63242626	0.00919287	0.0462102	-2.72515
ENSG00000140400	MAN2C1	0.89653015	0.9726963	1.2827921	1.3016224	0.9920683	0.0677948	-0.58937454	-0.36013126	-0.0677948	-0.82087994	-0.30483246	-1.0411873	0.000162	0.0100982	-2.73136
ENSG00000186166	CCDC84	0.84126186	0.6921301	0.8517771	1.1572428	1.5248938	-0.5755944	-1.1203079	-1.1414657	-1.3312593	-0.6314969	0.3504734	-0.35047436	0.0102507	0.0488179	-2.73721
ENSG00000048740	CELF2	0.4232235	0.17469883	0.6665726	-0.16287708	0.9081211	0.50736046	-1.2753649	-0.7043152	-0.7659483	-2.1276236	0.16287804	-1.497077	0.00120195	0.0183659	-2.73984
ENSG00000144791	LIMD1	0.525897	0.07370281	0.98883915	0.41497326	0.77824974	0.7574053	-0.9519949	-0.52272415	-0.07370186	-1.4775734	-1.1630745	-1.0027161	0.00111647	0.0179576	-2.74184
ENSG00000175984	DENND2C	0.49433613	0.5296917	0.3149705	0.29775667	0.624218	0.15252113	-1.0903358	-0.15252113	-0.7755003	-2.3822417	-0.9216633	-1.0258026	0.00336121	0.0279111	-2.75158
ENSG00000198909	MAP3K3	0.10929012	0.4842415	0.9091768	0.5463667	0.81139565	0.66860294	-0.32684898	-0.83286476	-0.10928917	-1.9492464	-0.74077415	-1.274765	0.00416916	0.030879	-2.75199
ENSG00000169282	KCNAB1	0.774807	0.6516285	1.5191793	0.4117899	-0.008283615	-0.13300133	0.008284092	-0.3571787	0.48844004	-2.220065	-1.5142522	-1.9568524	0.00349039	0.0285028	-2.75355
ENSG00000069667	RORA	0.5145645	0.28156567	0.55630684	-0.25184155	0.9902296	0.49178886	-1.0482893	0.2518425	-0.93846893	-2.403801	-0.8756561	-1.1739168	0.00473943	0.0331074	-2.75455
ENSG00000166839	ANKDD1A	0.958107	0.022893429	1.1425476	0.1300931	1.1425476	0.6199331	-1.0622425	-0.2936716	-1.0814142	-0.98537016	-1.3216472	-0.022893906	0.0102306	0.0488026	-2.75852
ENSG00000256694	RP11-598F7.5	-0.5658159	0.99887085	0.24597692	1.0399776	1.194942	1.0990176	-2.520192	-0.31646776	-0.42437935	-1.5108871	-0.11362505	0.11362553	0.00330654	0.0277577	-2.75901
ENSG00000101017	CD40	0.6207981	1.0666399	0.5485678	0.90444756	0.17747402	0.8328552	-0.7752199	-0.17747402	-0.3029642	-0.50101566	-2.6138973	-0.270998	0.00328267	0.0276977	-2.76138
ENSG00000144843	ADPRH	0.6000128	0.50658894	0.70913124	0.2427473	0.2865715	0.24101639	-0.8258352	-0.6145859	-0.24101543	-1.5848331	-1.6110382	-1.3311253	0.000219	0.0103043	-2.76207
ENSG00000196440	ARMCX4	0.7811022	0.51678276	1.4144154	0.15416908	1.8523922	0.31235313	-0.15416908	-1.2083097	-0.16076136	-1.1760979	-0.36768055	-0.7091665	0.000661	0.0143329	-2.76619
ENSG00000026652	AGPAT4	0.4397211	0.16047668	0.823822	0.07224369	1.0339079	-0.072244644	-0.094498634	-0.80378056	0.26944256	-2.1281238	-1.4959531	-2.1006227	0.00979419	0.0476675	-2.76749
ENSG00000079337	RAPGEF3	0.44483185	0.0840168	0.63056564	0.025614738	1.0968752	-0.02751255	-0.025613785	-2.1050024	-0.32099628	-2.34482	0.47213745	-2.234126	0.00936723	0.0465857	-2.76792
ENSG00000019144	PHLDB1	0.66171265	0.26164436	1.4685984	0.66094685	1.4328566	-0.1067667	-0.5186033	-0.26052666	0.1067667	-1.465683	-0.95719624	-1.3400631	0.00326117	0.0276187	-2.76839
ENSG00000111666	CHPT1	0.846755	1.1760798	0.3747158	0.5357027	-0.040162086	0.23762703	-0.36151028	0.040162086	-0.6102743	-0.4224739	-2.867947	-1.4632597	0.00404879	0.0304752	-2.76895
ENSG00000240771	ARHGEF25	0.065579414	0.3864889	0.51939106	0.6269579	0.7183418	0.15247631	-0.9946413	-0.065579414	-1.0241604	-0.93096924	-1.7871327	-1.5537004	0.00329668	0.0277482	-2.77195
ENSG00000166313	APBB1	0.6136732	0.6191025	1.279129	1.033947	0.5570049	0.419075	-1.1277037	-0.46327114	-0.5735531	-0.9592562	-0.7636461	-0.419075	0.000553	0.0134961	-2.77292
ENSG00000114019	AMOTL2	0.27795982	0.42285347	0.70614815	0.5360985	0.76895905	0.097602844	-0.96504307	-0.7226448	-0.6560106	-0.0976038	-1.5279884	-2.063568	0.00238104	0.0241816	-2.77742
ENSG00000214063	TSPAN4	0.57636166	0.6368494	0.7758236	1.3975687	0.09008789	0.2048788	-1.3886414	-0.2597351	-0.09008694	-0.86118126	-0.80368805	-1.7655916	0.00267478	0.0254907	-2.78
ENSG00000164776	PHKG1	0.5049124	0.17290974	0.7623949	1.0441003	0.8594179	0.26074028	-0.3456111	-0.36543417	-0.9889686	-1.2316465	-0.17290926	-2.1635253	0.005768	0.036626	-2.78709
ENSG00000176014	TUBB6	0.68348026	0.3892975	0.68558884	0.9330406	0.32317257	0.24126339	-0.70015526	-0.3958931	-0.24126339	-0.6162901	-2.552928	-1.1243505	0.00455818	0.0324323	-2.79165
ENSG00000183615	FAM167B	0.2893715	0.95524883	1.4946356	1.6702795	0.13950539	1.2222805	-0.81977034	-0.410388	-0.21762276	-0.13950539	-1.1075077	-0.42600203	4.98e-05	0.00796239	-2.79339
ENSG00000108799	EZH1	0.13083744	0.26337433	0.509511	0.060232162	0.67514896	0.16722202	-0.060233116	-1.6613855	-0.77718925	-2.5407372	-0.6142473	-1.4561768	0.00615091	0.0379025	-2.80121
ENSG00000111728	ST8SIA1	0.33514833	0.862381	0.3879838	0.81587887	0.1346941	0.16510916	-0.9222574	-0.1346941	-1.0655484	-0.5180087	-3.0906005	-0.48673868	0.00980077	0.0476726	-2.8021
ENSG00000006740	ARHGAP44	0.40206146	0.35563755	1.3170605	0.45569324	0.46632385	0.74792767	-1.0296211	-0.57203674	-0.35563755	-1.4609194	-1.0016174	-0.76686573	0.000102	0.00917516	-2.8061
ENSG00000110876	SELPLG	0.7230177	0.39114952	0.16884804	0.25914574	-0.16884804	0.47723198	-1.2224112	-0.7957411	0.22869396	-1.2783442	-2.795704	-1.2227478	0.00974082	0.0476087	-2.80785
ENSG00000185345	PARK2	-0.03333807	0.033337593	0.7909303	0.43489933	0.89898205	0.17722702	-0.93079996	-1.0619359	0.20807219	-1.2565312	-0.7574158	-2.8363647	0.00824638	0.0437202	-2.80792
ENSG00000103994	ZFP106	0.5226717	0.15263176	1.0888624	-0.08407116	1.0813046	0.5647354	-0.37584496	-1.3843117	0.08407116	-2.0109577	-0.21706676	-1.7097521	0.00103087	0.0173115	-2.80889
ENSG00000184500	PROS1	0.5111275	0.4671898	0.3856659	0.23955154	0.67886734	0.7649574	-0.9555445	-0.2395525	-0.32770443	-1.2975836	-1.2179728	-1.8555498	0.00409846	0.0306313	-2.8093
ENSG00000140105	WARS	0.37523746	1.1104593	1.0096664	0.7797451	0.30604362	0.28247643	-1.0030012	-0.28247547	-0.94712543	-0.56831074	-1.9130144	-0.36623764	0.00114546	0.0179578	-2.81012
ENSG00000182963	GJC1	0.2054205	0.6492052	1.2957468	0.91250324	1.7444277	0.3668747	-0.46920204	-0.32911873	-0.20541954	-1.5475655	-0.8612647	-0.35845947	0.00811689	0.0434293	-2.81058
ENSG00000184922	FMNL1	0.59245586	0.6223316	0.46455574	0.19678783	0.22969055	0.5235958	-1.4961634	-0.3190775	-0.19678879	-0.96012497	-2.7698135	-0.5767174	0.00897102	0.0457059	-2.81152
ENSG00000150995	ITPR1	0.59093666	0.37190342	1.3747282	0.35877037	1.304079	0.9367037	-0.71197224	-0.42130756	-0.35877037	-0.36140442	-1.4673281	-0.6939173	0.00465724	0.0328058	-2.81273
ENSG00000196381	ZNF781	1.0586619	0.8903084	0.04016018	0.55769014	1.4087577	0.33188057	-1.6800523	-0.22093678	-0.70353985	-0.9525218	-0.040160656	-1.0735755	0.00287401	0.0262104	-2.81482
ENSG00000140807	NKD1	0.755785	-0.0852232	1.1235981	0.20578003	1.4783278	0.2226038	-0.5861187	-0.98324203	-1.0708394	-1.1545568	0.0852232	-1.5541077	0.000419	0.0124901	-2.81686
ENSG00000103168	TAF1C	0.5626631	0.7637644	0.7177353	1.0538445	1.1915159	0.09125614	-0.6597252	-1.1548367	-0.7650938	-1.4513655	-0.46737003	-0.09125614	0.00529387	0.0348698	-2.81878
ENSG00000197852	FAM212B	0.21321964	0.47926712	0.83771515	1.1123772	0.54653454	0.5869169	-1.1966467	-1.1975589	-0.21321869	-0.8182726	-0.36643696	-1.4110122	0.00046	0.0127146	-2.82163
ENSG00000128872	TMOD2	0.57140255	0.372365	1.5534039	0.09137344	1.1878128	1.0259628	-0.6415472	-0.7659893	-0.09137344	-0.25893497	-1.857585	-0.5674839	0.00912446	0.0460796	-2.82361
ENSG00000155657	TTN	1.0114641	0.099907875	1.304944	0.13014889	1.559104	1.0569725	-0.38255692	-0.7155466	-0.23008347	-0.3642559	-0.099907875	-2.035674	0.00957593	0.0471357	-2.82535
ENSG00000134030	CTIF	0.3482952	0.36725044	1.2092247	0.10719967	0.8818302	0.18859863	-0.4141245	-0.9917183	-0.10719967	-1.7702188	-1.2967939	-1.3235703	0.000665	0.0143329	-2.8304
ENSG00000123342	MMP19	1.3418655	0.6363611	0.26634312	0.5900669	1.0654602	0.0779047	-1.0842323	-0.4303379	-0.077905655	-1.4812126	-1.3657503	-0.59976196	0.0104008	0.0491538	-2.83405
ENSG00000171488	LRRC8C	0.32589245	0.4418459	0.35459518	0.20519066	0.7784786	0.5626116	-1.0264912	-0.70946026	-0.20519066	-1.538269	-2.222003	-0.65053177	0.00668642	0.0397001	-2.83515
ENSG00000153898	MCOLN2	1.0004816	0.7074127	0.16303349	0.5955086	0.0958066	0.22002935	-1.5489192	-0.615808	-0.7902851	-0.095807076	-2.5955915	-0.5927367	0.0090885	0.0459795	-2.83543
ENSG00000259634	RP11-529H20.5	0.4591155	0.89909697	0.32674694	-0.06265688	0.8161812	0.73394394	-1.3001113	-0.83207464	-1.0858884	-1.9740338	0.06265688	-0.7292738	0.000296	0.0113307	-2.83862
ENSG00000119917	IFIT3	0.82890797	0.875824	0.29544067	1.159605	0.13339138	0.79794025	-0.41751575	-0.793046	-0.13339043	-0.6907244	-1.8981609	-1.0227833	0.00154072	0.0203129	-2.84374
ENSG00000172543	CTSW	1.0655804	1.8010235	1.0795832	1.7593489	-0.54190254	1.0011644	-0.58990955	0.2635355	-0.36607075	-0.26353455	-0.97779655	-0.95738316	0.00133492	0.0191813	-2.84677
ENSG00000152402	GUCY1A2	0.31292725	0.090646744	1.6907187	0.24383926	1.6677742	1.180769	-0.6408849	-0.9454732	-0.090646744	-0.89521503	-0.6667981	-0.6335869	0.00111088	0.0179576	-2.84786
ENSG00000109063	MYH3	0.6934705	0.2591629	0.37489128	0.017176628	1.2760539	-0.017176628	-1.0856695	-1.2260656	-1.3076601	-1.9053726	0.3266592	-1.2611818	0.000156	0.0100982	-2.84904
ENSG00000111450	STX2	0.6366863	0.4182167	0.33430195	1.2868347	0.74547005	0.53003025	-1.1278629	-0.35481834	-0.8190212	-0.36270523	-2.125404	-0.3343029	0.00503829	0.0340173	-2.85326
ENSG00000019582	CD74	0.57525253	0.47844505	0.38180923	0.76519585	-0.1932621	0.24604225	-1.321394	-0.86370564	0.1932621	-1.7406101	-1.1678858	-1.9222298	0.00739133	0.0415854	-2.85338
ENSG00000111859	NEDD9	0.39225197	0.6880493	0.38694286	0.8450947	0.56301403	0.6519146	-0.5291796	-0.38694382	-0.52312183	-1.336565	-0.9993019	-1.7819843	0.00253336	0.0248824	-2.85613
ENSG00000169550	MUC15	0.13678646	0.956913	0.52923393	-0.045456886	0.29518032	0.60770607	-1.1376562	0.045455933	-1.2830982	-0.26062202	-1.978981	-2.000904	0.0087712	0.0450923	-2.86003
ENSG00000177464	GPR4	0.73323536	0.03200054	1.5806036	1.0359812	1.5806036	0.68271637	-1.030057	-0.11714077	-0.20099163	-0.9226966	-1.1576643	-0.032001495	0.0103877	0.0491184	-2.86317
ENSG00000196405	EVL	0.8395977	0.77265453	0.68565655	0.8472767	0.79234123	0.28421783	-1.0696735	-0.2842188	-0.38522625	-0.8370676	-1.5702705	-0.74174786	0.00113426	0.0179576	-2.86458
ENSG00000251359	WWC2-AS2	0.77078104	0.70598936	0.79585457	0.42398596	0.46151018	0.7281513	-0.4576602	-0.97246075	-0.42398596	-0.94711256	-0.54844856	-1.8818276	0.00134229	0.0192381	-2.86717
ENSG00000229180	GS1-124K5.11	0.3767414	0.53695965	0.9430022	0.65229225	1.5956511	-0.17585516	-1.2780075	-0.9746752	-0.6922817	-1.7972865	0.17585516	-0.6289549	0.00210524	0.0227789	-2.86928
ENSG00000161149	TUBA3FP	-0.40657425	0.20632744	1.1828556	1.5560622	0.075781345	1.1053782	-1.3786304	-1.5526669	0.1436534	-0.07578087	-1.8165431	-0.7342205	0.00027	0.0110541	-2.87256
ENSG00000071242	RPS6KA2	0.22236633	0.25941753	1.1314602	-0.000725746	1.0423031	0.56467533	-1.006731	-0.6256151	0.000725746	-1.395793	-1.4842825	-1.4067917	0.0017181	0.0212288	-2.87388
ENSG00000172716	SLFN11	0.76735306	0.48853207	0.1758213	0.49742126	0.48395538	0.40825462	-0.83969307	-1.0498676	-0.17582035	-0.53021145	-2.6398125	-1.0872345	0.00955022	0.0470896	-2.87587
ENSG00000184381	PLA2G6	0.61225224	0.90692997	1.0416107	1.3512096	1.127284	-0.18592215	-0.9796653	-1.1069503	-0.54661703	-1.4391055	0.18592167	-0.42723846	0.00792259	0.0430234	-2.88353
ENSG00000081052	COL4A4	0.65007305	0.49728107	1.7523756	-0.35805988	1.4482508	0.7305813	-1.3524256	0.23264027	-0.23263931	-1.2196941	-1.1730423	-0.7134981	0.0072209	0.041099	-2.88758
ENSG00000114857	NKTR	1.0625925	0.022066116	1.0608644	0.20936012	1.9540434	0.28845787	-0.5679388	-1.0729084	-0.5447931	-2.3089638	-0.022066116	-0.06615734	0.00395953	0.0301497	-2.88793
ENSG00000150636	CCDC102B	0.28820515	0.59799004	0.16877079	0.35771847	0.85730743	0.535738	-1.6187358	-1.3734617	-1.2069416	-0.58194923	-1.430481	-0.16877174	0.00187075	0.0219528	-2.88988
ENSG00000177409	SAMD9L	0.7988272	0.185812	0.51304054	0.1275444	0.969717	0.6758232	-1.2319603	-0.1275444	-0.20812893	-1.5277872	-1.6618633	-1.1735563	0.00730891	0.0413756	-2.89507
ENSG00000267169	CTB-55O6.12	0.7760291	0.63203573	1.5514088	0.020317554	1.3109083	0.5226507	-0.52913666	-0.5847244	-0.22990847	-2.244763	-0.020317554	-0.78236055	0.000261	0.011032	-2.89606
ENSG00000248235	AC037459.4	0.35168457	0.5927563	0.7001066	1.0387335	0.6426401	0.5645275	-1.1577883	-0.35168457	-0.35373878	-0.3520279	-1.6679602	-1.4323301	0.000881	0.0160684	-2.89654
ENSG00000179855	GIPC3	0.7813425	0.28894615	1.5764427	-0.12625694	1.5759888	1.1114912	0.08841705	-0.61070347	-0.09341097	-2.4278593	-0.88752985	-0.08841753	0.00366677	0.029107	-2.90374
ENSG00000132031	MATN3	0.111040115	1.6542978	-0.11103916	1.0534124	-0.24382305	0.5486679	-2.0580482	0.8541031	-1.5907965	0.16838932	-1.9907475	-1.606328	0.00149308	0.0200666	-2.9066
ENSG00000105137	SYDE1	0.18138885	0.40232372	0.96229935	1.1270723	0.7374611	0.3715086	-1.0031137	-0.18138981	-0.46347904	-1.0845747	-1.678483	-1.0431376	0.00255994	0.024998	-2.90668
ENSG00000137878	GCOM1	0.94677067	0.64594746	1.2303553	0.78997326	1.0167437	0.17354012	-0.17354107	-1.4090395	-0.520174	-0.6546612	-0.22028828	-1.4625521	0.000111	0.00937578	-2.90915
ENSG00000088854	C20orf194	0.19524288	-0.005959511	0.67663	0.12092018	0.7362566	0.09982777	-0.323699	-1.2855778	0.005960465	-2.3688374	-1.3122435	-2.145729	0.0064036	0.0387554	-2.91233
ENSG00000109686	SH3D19	0.46436214	0.48946476	1.1209755	0.0660944	1.0829163	0.49215984	-0.52505016	-0.37609482	-0.06609535	-1.3450212	-1.3381615	-1.8932495	0.00278649	0.0257285	-2.91455
ENSG00000197536	C5orf56	0.89451027	1.2463646	0.9416084	0.839571	0.41410637	0.7436724	-1.0712304	-0.41410542	-0.70165443	-0.6424637	-0.8100047	-0.5499921	3.45e-05	0.00796239	-2.9178
ENSG00000135723	FHOD1	0.7791023	0.99248695	0.75204563	1.1939211	0.86181927	0.17252445	-1.0568295	-0.1725235	-0.6288824	-1.2182808	-0.21451473	-1.2289057	0.000636	0.0140819	-2.91866
ENSG00000182179	UBA7	0.5231838	0.85451126	0.8774729	1.211606	0.519886	0.26195145	-0.47292805	-1.5058956	-0.26195145	-1.2033644	-0.58004475	-1.00494	0.00221651	0.0234686	-2.92065
ENSG00000239203	AC093484.4	0.11269808	0.29499054	0.05017948	0.52372026	-0.05017948	0.1264925	-1.7426057	-1.2712579	0.07521343	-2.076324	-1.7426057	-1.4657493	0.00698662	0.0405473	-2.92183
ENSG00000105499	PLA2G4C	0.94554996	0.94470215	1.346385	1.5575895	1.082262	-0.26557255	-0.41062164	0.26557302	-0.5669184	-0.46427393	-1.3903799	-1.1044378	0.00306201	0.026947	-2.92208
ENSG00000099622	CIRBP	1.1159525	1.5405827	1.2503614	1.2770882	1.5614891	-0.08708	-0.018101692	-0.5727787	-0.21140957	-0.72673607	0.018100739	-1.1156635	0.000355	0.0120339	-2.9231
ENSG00000119865	CNRIP1	0.53603077	0.78486824	0.34546852	0.7699137	0.84352493	0.7356014	-0.92128086	-0.34546757	-0.5986948	-0.58826447	-1.8003187	-1.0159721	0.00151102	0.0201632	-2.92324
ENSG00000100321	SYNGR1	0.4366007	0.25962925	0.9846096	0.7758627	0.5600548	0.3223114	-0.952796	-0.25962925	-1.0776391	-1.0838404	-0.3248768	-2.276009	0.00440189	0.031791	-2.93286
ENSG00000165410	CFL2	0.9135628	0.66283226	0.22111893	0.7622576	0.3473482	0.61347485	-1.5443153	-0.5992193	-1.5178509	-1.2890673	-0.22111893	-0.6274481	0.0023783	0.0241816	-2.93481
ENSG00000142347	MYO1F	0.3776493	0.831089	0.25891304	0.42087746	-0.056020737	0.28747368	-1.0858698	-0.9773245	0.056019783	-1.4344511	-2.9547868	-0.81275463	0.0080433	0.0432737	-2.93805
ENSG00000165995	CACNB2	0.77774477	0.6479192	0.5552664	0.11154461	1.4342747	0.30522346	-0.7314491	-0.111545086	-0.92231226	-1.6408782	-1.1878667	-0.90479183	0.00169052	0.0211693	-2.93861
ENSG00000143816	WNT9A	0.024353981	0.2782898	1.3438559	0.29009438	0.50610447	0.46637058	-1.7118397	-0.62443256	-0.024354935	-0.5392628	-2.769907	-0.75359344	0.00840383	0.0441079	-2.93917
ENSG00000110328	GALNTL4	0.35513496	0.7016401	0.9468975	0.08873558	0.62283325	0.2316761	-1.179019	-1.4260015	-0.9854288	-1.828412	-0.08873558	-0.87966347	0.000958	0.0167039	-2.93976
ENSG00000234456	MAGI2-AS3	-0.007354736	0.36800098	0.34882832	0.3138113	0.7643442	0.00735569	-1.8366117	-0.5097637	-1.5073795	-1.7304649	0.108234406	-2.06773	0.00169333	0.0211693	-2.94129
ENSG00000118946	PCDH17	-0.25441837	0.9984455	1.0604982	0.5909071	1.2309923	1.0920076	-0.6978693	-0.53408813	0.25441837	-1.4398098	-1.3970461	-0.80879116	0.00534441	0.0350825	-2.94228
ENSG00000137672	TRPC6	0.5879469	0.7910414	0.70170593	0.54932594	0.7499647	0.37852	-0.9656124	-1.4768972	-0.8338461	-0.37852	-1.5450344	-0.38528538	0.00195945	0.022152	-2.94299
ENSG00000188933	USP32P1	1.4052935	-1.7594991	1.8190241	1.1084461	0.21534681	0.31703424	0.28981686	-2.5251427	-0.21534681	-1.8860149	-1.6632113	-0.24074984	0.00886975	0.0453771	-2.94387
ENSG00000261254	RP4-714D9.5	0.43363714	0.5911846	1.0080533	-0.3849616	1.3472424	0.2636466	-0.2636466	-1.6462507	-0.6483331	-2.7412167	0.7239189	-1.5309768	0.0036806	0.0291766	-2.95035
ENSG00000205364	MT1M	1.3172803	2.1957207	1.062048	1.9144821	-0.14185238	0.14185286	0.14454317	-0.34366083	-0.5041995	-0.2948041	-1.1255207	-0.7607932	0.00241439	0.0243497	-2.9533
ENSG00000110237	ARHGEF17	0.35191917	0.17756462	1.4853077	0.34356403	1.6795492	0.7821951	-0.5110483	-0.4981556	-0.17756462	-2.1359892	-0.44131184	-0.793437	0.00275494	0.0257207	-2.95454
ENSG00000134884	ARGLU1	1.1065359	0.9037447	1.0342045	1.5722618	1.4239655	0.093997955	-0.40517902	-1.1684742	-0.7282648	-0.74531937	-0.10811901	-0.093997	0.00360319	0.0288964	-2.95675
ENSG00000138738	PRDM5	0.6502285	0.47557354	0.46444893	0.31359386	0.40288258	0.49216366	-1.3819838	-0.45036697	-1.3702803	-0.42700195	-0.31359482	-2.6428223	0.010219	0.0487875	-2.95705
ENSG00000073712	FERMT2	0.27912426	0.7065792	0.50891876	0.696661	0.510067	0.21539497	-1.5346708	-0.21539497	-1.2844181	-1.1931267	-0.91759396	-1.3266993	0.000129	0.0095122	-2.95831
ENSG00000187513	GJA4	0.045776367	0.6834669	-0.045776367	1.9538555	0.57554245	0.7936392	-1.8510609	-0.23009205	-0.690752	0.0940876	-2.5442357	-0.16193676	0.00886716	0.0453771	-2.95894
ENSG00000161281	COX7A1	0.88251495	0.8883276	0.45989132	1.6387491	-0.9626117	-0.24069834	-1.2726736	0.24069834	-0.9837322	0.29353523	-3.0597024	-1.9444842	0.000996	0.0170365	-2.95964
ENSG00000259834	RP11-284N8.3	1.2446775	0.30224895	0.21906757	-0.21906662	1.1948328	0.8213501	-1.0783491	-0.74596214	-1.1840067	-2.6437764	1.1231794	-1.3025045	0.00840745	0.0441079	-2.96032
ENSG00000128567	PODXL	0.35712337	0.5154257	1.1302929	-0.18037033	1.2075357	0.18037033	-0.2842636	-0.9006767	0.42425823	-2.5003166	-1.8195934	-1.106658	0.00944047	0.0468411	-2.96138
ENSG00000250722	SEPP1	0.8381748	0.781394	0.26207638	0.9138994	0.289217	0.6073885	-0.6312237	-0.80418205	-0.26207638	-0.88799953	-1.1469975	-1.9779139	0.00218369	0.0232295	-2.96307
ENSG00000148516	ZEB1	0.5836725	0.13865757	0.7644901	0.1182003	0.80999184	0.50564194	-0.8265991	-0.11819935	-0.90357494	-1.8711739	-1.8376465	-0.9261246	0.00461934	0.0326392	-2.96355
ENSG00000159899	NPR2	0.3736515	0.7450466	1.1901007	0.71402264	1.1738214	0.25706387	-0.9035902	-0.47000122	-0.8459139	-1.7938895	-0.68562984	-0.25706387	0.00288353	0.0262507	-2.96555
ENSG00000187667	WHAMMP3	0.4241171	0.013731003	0.552742	-0.013730049	0.61854076	0.16140747	-0.89994955	-0.9669552	-1.698277	-2.3443356	0.06332016	-1.8078518	0.00322346	0.0275464	-2.96591
ENSG00000249669	MIR143HG	0.9912677	0.0200181	1.0961308	1.0709739	2.757296	-0.15174055	-0.0399642	-0.020018578	-1.1978784	-0.75545454	0.24408293	-1.8621714	0.00825513	0.04374	-2.96745
ENSG00000164483	SAMD3	0.14162254	1.8412209	0.3481846	0.69736195	0.23374605	-0.14162254	-1.2155151	0.33255196	-1.4033012	-0.30787325	-2.4940214	-1.2167645	0.00170789	0.0211767	-2.97091
ENSG00000073910	FRY	0.23342896	0.5615816	0.66493034	0.2501011	0.55301857	0.11671448	-0.29365253	-1.3891916	-0.11671543	-2.2874413	-0.40916157	-2.5582247	0.00922085	0.0462567	-2.97391
ENSG00000159840	ZYX	0.2893982	0.33872986	0.20148087	0.48632336	0.36134624	0.2571497	-1.5644922	-0.33450603	-0.20147991	-1.2342844	-2.6421623	-1.5252857	0.00916417	0.0461195	-2.97476
ENSG00000184205	TSPYL2	0.9467802	0.95252514	0.8049555	1.087677	1.1384039	-0.1247406	-0.10990238	-1.1283884	-0.73708344	-1.717401	0.10990143	-1.0516901	0.003497	0.0285028	-2.97597
ENSG00000151617	EDNRA	-0.18198013	0.9584017	0.38321114	0.29919338	1.1214533	1.0602999	-1.0124617	0.18198109	-1.0601311	-1.0256777	-1.8251858	-1.0586281	0.00563066	0.0362058	-2.97615
ENSG00000080546	SESN1	0.7615566	0.5958624	0.22620201	0.7557602	0.46073437	0.82261276	-0.80508804	-1.4060135	-0.23729801	-1.5688047	-0.22620296	-1.5821753	0.00563758	0.0362263	-2.97877
ENSG00000225485	ARHGAP23	0.38629055	0.33991718	1.9685326	0.33069324	1.3418703	0.9458666	-0.44539642	-0.63663006	-0.33069324	-0.7849865	-0.93852615	-0.99903965	0.002299	0.0238812	-2.97882
ENSG00000254230	RP11-582J16.3	0.302176	0.33255386	1.1698112	0.51887417	-0.010421276	0.010421753	-1.0208554	-0.45723677	0.25330544	-1.9228396	-1.0631061	-2.9280157	0.00756556	0.0420077	-2.98354
ENSG00000169860	P2RY1	0.6751652	-0.3043213	1.550971	-0.00993824	1.2068768	0.49514866	0.44146252	-1.5252676	0.009939194	-2.0961552	-1.5081391	-1.1898799	0.00569558	0.0363299	-2.99037
ENSG00000065675	PRKCQ	0.4165125	0.43029213	0.5577078	0.074769974	-0.03447151	0.8668947	-1.1245661	0.03447151	-0.9011903	-1.7017641	-2.4317513	-1.0618038	0.00217243	0.0231811	-2.99603
ENSG00000145675	PIK3R1	0.7850504	0.5243015	0.91191864	0.29458618	1.4227276	0.4224968	-0.29458523	-0.8038616	-0.31533337	-1.639905	-0.5570326	-1.5309906	0.000237	0.0105177	-2.99758
ENSG00000182873	RP11-181G12.2	0.93548536	0.9133644	1.6985402	0.2273531	1.4273562	0.18966866	-0.55058193	-0.54291964	-0.5201378	-1.7874665	-0.18966913	-0.55058193	0.000644	0.0141803	-3.0081
ENSG00000100060	MFNG	0.3676691	1.0111065	0.8218584	1.1802759	0.14641857	0.104169846	-1.0404205	-0.9889984	-0.104169846	-1.0259218	-1.4943714	-1.2489939	0.000398	0.012443	-3.00854
ENSG00000204252	HLA-DOA	-0.052829742	0.10060501	-0.21077156	1.0312071	2.8879375	3.352726	-0.8064928	-1.4046531	-0.43866444	-0.89604664	0.052830696	1.0491524	0.0102472	0.0488147	-3.01493
ENSG00000170367	CST5	1.6274762	1.2808495	-0.08326292	0.33702612	0.26357555	1.5422444	-0.5630145	-0.7794194	-0.47903585	-1.5805829	-1.2668834	0.0832634	0.00189173	0.0220096	-3.01522
ENSG00000189212	DPY19L2P1	1.0447721	0.25035787	1.4267883	0.6951666	2.0457678	0.6764345	-0.6228175	-0.25035763	-1.188623	-0.42616773	-0.53768325	-0.4040029	0.00619696	0.0380642	-3.02057
ENSG00000010810	FYN	0.5911875	1.0333586	1.388628	1.097806	0.5306597	0.3237009	-0.58172035	-0.32370186	-0.5468502	-0.85780525	-1.6659927	-0.63557625	0.000545	0.0134652	-3.02338
ENSG00000214967	RP11-467M13.1	-0.0521636	0.48456383	0.32920837	-0.31843805	2.3135781	1.4508052	-0.952271	-1.4742422	-0.8200612	-3.1896217	0.9837308	0.0521636	0.00273427	0.0257207	-3.03419
ENSG00000135596	MICAL1	0.48257542	0.52934647	0.5165386	0.5274687	0.41397095	0.13306904	-0.9587612	-0.9026928	-0.13306999	-1.601902	-2.59268	-0.8183508	0.00583627	0.0368652	-3.03509
ENSG00000038295	TLL1	0.6282997	0.8899574	1.2659283	-0.13538122	1.5449963	1.3151226	-0.036579132	-0.5213671	0.036578655	-1.833756	-0.73204803	-1.0298581	0.00170549	0.0211767	-3.04054
ENSG00000166173	LARP6	0.2933979	0.7832384	0.7135925	0.72175026	0.401886	0.2528391	-0.5886197	-0.5823245	-0.25284004	-1.3747816	-2.2827306	-1.3848329	0.00235432	0.0241321	-3.04295
ENSG00000106006	HOXA6	-0.03978491	0.03978443	1.8431444	0.34258413	1.2708826	0.4065442	-0.40768957	-1.129569	-1.2162116	-1.8261969	0.34071493	-1.5580051	0.00981166	0.0477122	-3.05256
ENSG00000170049	KCNAB3	0.30509615	0.32424736	0.32779884	0.4886999	0.7605567	0.23145151	-0.9626126	-1.6965787	-1.2411122	-1.9492109	-0.23145199	-1.1451993	0.000696	0.0145951	-3.05394
ENSG00000205746	RP11-1212A22.1	-0.25691414	-1.8948753	1.7198005	-0.79129505	2.939643	2.0765386	-1.910361	-3.0464485	0.25691414	-3.7113698	1.6091204	0.92479324	0.0019889	0.022281	-3.05613
ENSG00000120217	CD274	0.19694138	1.0221767	0.7961092	0.8175106	1.1031818	0.67229366	-1.2001629	-0.4066782	-0.19694138	-0.8116145	-1.9784875	-0.47290325	0.00335392	0.0279042	-3.05781
ENSG00000164442	CITED2	1.325881	0.6346731	0.08207512	1.2859535	0.6711006	0.7097082	-0.76866627	-0.8126898	-0.08207512	-1.1868515	-1.0652876	-1.0563049	0.00413898	0.030779	-3.06003
ENSG00000104936	DMPK	0.47594643	1.1157246	1.4419136	0.7637224	1.2119617	-0.15802097	-0.8675418	0.13974857	-0.13974762	-1.8379335	-1.1462703	-0.994617	0.0027711	0.0257285	-3.06581
ENSG00000133069	TMCC2	0.095668316	0.9572387	0.89036036	0.59758425	0.89184046	0.93319464	-1.1535559	-0.095668316	-0.39988804	-2.0961847	-1.1794071	-0.41315937	0.00152028	0.0202256	-3.06799
ENSG00000149289	ZC3H12C	0.6918936	0.23708344	0.8497629	0.5922861	0.9201422	0.82365894	-0.9425583	-0.23708248	-0.61094856	-1.2073784	-1.8435173	-0.761487	0.00289763	0.0262961	-3.07297
ENSG00000167676	PLIN4	0.32132912	0.6637521	2.0766063	0.04517412	1.606791	-0.008070469	0.008070469	-1.0912719	-0.5272126	-1.7110329	-1.0255699	-0.67109346	0.00921814	0.0462565	-3.07506
ENSG00000104728	ARHGEF10	0.83721924	0.80752754	1.7497244	0.76791096	1.5589638	0.36713505	-0.8153925	-0.6689987	-0.42809105	-0.73481274	-0.36713505	-0.62372684	0.000197	0.0101393	-3.07611
ENSG00000179532	DNHD1	1.1399326	0.08692455	1.4581804	0.28840446	1.5255861	-0.08692455	-0.5341878	-1.8510456	-1.0119071	-1.7524958	0.097465515	-0.26910686	0.00396667	0.0301721	-3.07851
ENSG00000250510	GPR162	-0.06498289	1.0352516	0.24961996	1.4396782	0.3331046	0.72248363	-1.0541592	-1.4731283	0.064982414	-0.59662485	-1.1440616	-1.8176055	0.00777361	0.0426534	-3.07935
ENSG00000135740	SLC9A5	0.21775436	0.20254517	0.5091338	0.38112974	1.2534289	-0.20254517	-1.7901244	-1.0145183	-1.2096491	-2.103706	0.3085947	-1.5682073	0.000888	0.0160851	-3.08053
ENSG00000068781	STON1-GTF2A1L	0.7266865	0.49660587	1.9369459	0.051578045	2.4189405	1.0877166	-0.38227606	-0.22720718	-0.051578045	-1.4820209	-0.30708075	-0.57481	0.00231456	0.0239444	-3.08209
ENSG00000144824	PHLDB2	0.78244877	0.63870907	1.1430073	0.12626743	1.0225248	0.7401695	-0.8838024	-0.52142715	-0.12626648	-1.9529295	-0.4730568	-1.3336611	0.00016	0.0100982	-3.08238
ENSG00000174600	CMKLR1	0.022530556	0.5952749	0.8176336	0.49200535	0.44346714	0.45576668	-0.7611151	-1.0647612	-0.022529602	-1.2012272	-2.9872713	-0.8814688	0.00921746	0.0462565	-3.08266
ENSG00000124067	SLC12A4	0.41560173	0.4311638	1.2611084	0.62266445	1.0282049	0.26585674	-0.57141685	-1.0215425	-0.2658577	-1.7382278	-0.85978985	-1.2650442	0.000347	0.0120023	-3.08317
ENSG00000257151	RP11-701H24.2	1.0845671	0.28761053	0.9263115	-0.287611	1.7022161	0.700717	-1.1759372	-2.012154	-1.0575957	-1.995048	1.2807007	-0.40515614	0.00289455	0.0262961	-3.09477
ENSG00000213949	ITGA1	0.35677338	0.38059998	1.3915291	0.47227478	1.2862539	0.31651878	-0.8607979	-0.31651974	-0.4988966	-1.1479282	-1.9500656	-0.8020611	0.00644601	0.0388896	-3.09521
ENSG00000170271	C5orf4	0.51833534	0.75877094	1.0550337	0.7022209	0.84685516	0.3535118	-1.6468658	-1.2288151	-0.3535118	-0.727602	-0.6976099	-0.90453434	0.000104	0.00917516	-3.10002
ENSG00000081853	PCDHGA2	0.098667145	0.8083682	0.9433532	-0.098667145	1.7270093	0.7962737	-0.8451638	0.6310468	-1.1723485	-1.5937996	-1.3475633	-1.2009978	0.0105322	0.0493967	-3.10366
ENSG00000260966	RP11-690D19.3	0.9217887	0.6107106	0.99324226	-0.10365534	1.3655853	0.103655815	0.15920687	-1.4698825	-0.44715118	-2.2808008	-0.4918952	-1.3829904	0.000601	0.0137946	-3.10402
ENSG00000189134	NKAPL	0.07951355	0.9114299	0.28616953	0.14717484	0.06402063	0.4823451	-1.4657748	-0.06402063	-1.5243268	-1.5172989	-2.119948	-1.1470151	0.000158	0.0100982	-3.10553
ENSG00000107738	C10orf54	0.3917284	0.8994436	0.80848026	1.0435457	0.24805069	0.63067055	-0.24805164	-0.8316908	-0.3122654	-1.5162916	-1.752779	-1.134244	0.00191946	0.0220933	-3.10847
ENSG00000163406	SLC15A2	0.14227962	0.122302055	0.287323	0.40642738	0.20701408	0.097141266	-2.0974436	-1.3517141	-1.22258	-1.4840784	-0.097141266	-2.3055048	0.00312347	0.0271354	-3.10981
ENSG00000158270	COLEC12	0.72361565	0.027127266	0.51105976	-0.02712822	1.2724276	0.4883108	-0.67734146	-1.7287016	0.39935303	-2.1016073	-0.45245075	-2.266179	0.00598452	0.0373085	-3.11031
ENSG00000137393	RNF144B	0.48167324	0.7997637	0.86478424	0.6777649	0.78367996	0.39605522	-0.9237728	-0.44753075	-0.50872517	-1.5052061	-0.39605618	-2.0563936	0.000679	0.0144547	-3.11716
ENSG00000109099	PMP22	0.45950222	0.68927574	0.40444088	0.78234196	0.71681786	0.31817818	-1.4553413	-0.4612732	-0.31817818	-0.39279747	-2.8126802	-1.0495024	0.0101348	0.048563	-3.12399
ENSG00000245025	RP11-875O11.1	0.92440796	0.019704819	1.2900496	1.6099887	0.9088769	0.99354076	-0.8025198	-0.1945324	-1.028739	-0.019704819	-1.1294618	-0.95797825	0.00286745	0.0261733	-3.13091
ENSG00000221978	CCNL2	1.02847	0.8372183	0.7830906	1.3309803	1.3319254	-0.31756973	-1.3395691	-1.3706512	-0.9742384	-1.2145023	0.17737198	-0.17737198	0.010295	0.0488879	-3.13583
ENSG00000137076	TLN1	0.52376366	0.18882275	1.8647547	-0.35969162	1.5358257	0.7687092	-0.16293812	-0.72340965	0.16293812	-2.2266932	-1.298131	-1.1273346	0.00338098	0.0280152	-3.13752
ENSG00000168970	JMJD7-PLA2G4B	0.6091175	0.33868504	1.0279245	0.73780346	1.1153212	-0.2753973	-0.9637356	-1.6920004	-1.2433033	-1.5464802	0.27539635	-1.176693	0.00164626	0.0208458	-3.13843
ENSG00000078596	ITM2A	0.25677395	0.5208454	0.24793053	0.8830757	-0.24792957	0.7802143	-1.5792294	-1.628932	-1.3627176	-1.1987343	-2.2743225	0.5612974	0.00260442	0.0251611	-3.14689
ENSG00000140853	NLRC5	0.42975426	0.9404173	0.9921694	0.67985725	0.69760036	0.59950066	-0.5878296	-0.42975426	-0.58364296	-0.77755547	-2.4263558	-0.78390026	0.00282332	0.0259209	-3.14863
ENSG00000248334	WHAMMP2	0.8912077	0.45830393	0.80428314	0.32067394	1.1739264	0.3806553	-1.2306266	-0.4217906	-1.4590216	-0.8390479	-0.32067394	-1.6492743	0.000815	0.0155469	-3.15633
ENSG00000146250	PRSS35	1.2120838	-0.09453106	0.4685607	0.7472725	1.7243414	1.2351823	-0.88870573	-1.8615165	-0.76792383	-0.6220617	0.09453058	-0.61551285	5.25e-05	0.00796239	-3.15801
ENSG00000088756	ARHGAP28	0.37695122	1.1963549	0.7218199	0.71412945	1.3106747	1.0768385	-1.2360482	-0.3769517	-0.51468706	-0.64980793	-0.9734349	-0.8104601	0.000122	0.00940651	-3.15949
ENSG00000188549	C15orf52	1.1194906	0.28802872	1.4480238	0.0907917	1.3664684	-0.0907917	-0.15209389	-0.89212227	0.41947746	-1.7878962	-1.3068466	-2.0406694	0.00124693	0.0186092	-3.16827
ENSG00000117020	AKT3	1.0103903	0.48526192	1.3679848	0.07722473	1.8802252	1.1105967	-0.15792274	-0.07722473	-0.10476589	-1.3148336	-1.6180553	-0.78902817	0.00950194	0.046972	-3.17242
ENSG00000260565	ERVK13-1	1.1190891	-0.24112844	0.8182955	1.0415964	1.33601	0.5238085	-0.52388906	-1.6129823	-1.1904464	-1.6904564	0.24112797	-0.62176085	0.00123844	0.0186092	-3.17336
ENSG00000204592	HLA-E	-0.34797955	0.25702858	0.08542538	-0.08542442	2.3874226	2.4356537	-1.2167559	-1.8091917	-1.3878088	-2.286273	1.0491123	0.38555813	0.00056	0.0134961	-3.17388
ENSG00000169255	B3GALNT1	1.4685211	1.1102448	0.8559475	1.1376915	0.40804386	0.03936386	-0.03936386	-0.38097763	-0.3682871	-0.6937494	-2.3354921	-1.1648474	0.000857	0.0159039	-3.17573
ENSG00000165633	VSTM4	0.20862389	0.6642065	1.4172554	0.027186394	1.3202677	1.177494	-0.6647258	-0.027186394	-0.16424751	-1.6842122	-1.94488	-0.7201495	0.00661333	0.0394723	-3.18231
ENSG00000184271	POU6F1	0.23539543	0.29013443	0.89441967	0.4307251	1.0354385	-0.001358032	-1.0399861	-0.6954551	-1.118545	-2.2799973	0.001358032	-2.0196075	0.0018791	0.021991	-3.1884
ENSG00000185745	IFIT1	0.8410387	0.8623066	0.18124008	1.5475454	0.18964481	0.874877	-0.18124104	-1.5389585	-0.23257351	-0.9717989	-1.42838	-1.189209	0.00424276	0.0311054	-3.18907
ENSG00000224307	RP11-344B5.2	0.95348597	0.35342455	1.1395435	2.2317896	0.847322	0.07202482	-1.314259	-1.1922641	-0.32894516	-0.13378668	-1.4210968	-0.0720253	0.00466893	0.0328553	-3.19687
ENSG00000166086	JAM3	0.46710396	0.71696377	1.064682	0.74996185	0.888793	-0.0073452	-0.84969044	0.0073452	-0.64755154	-1.3580341	-1.8336887	-1.5051165	0.00190263	0.0220153	-3.19943
ENSG00000198150	AC135178.1	0.88589954	0.6166682	0.935565	-0.053141117	1.6223903	0.053141117	-1.8461711	-0.86468744	-1.110178	-2.48493	1.4988928	-1.2059765	0.00727887	0.0413202	-3.2019
ENSG00000166341	DCHS1	0.56899834	-0.15772343	2.3290224	0.33549786	2.1630583	0.48495007	-0.09546757	-0.36374092	0.09546852	-1.9459343	-0.6722145	-1.374073	0.0101191	0.0485518	-3.20419
ENSG00000253304	TMEM200B	0.17558861	0.69125366	0.44439507	0.81762505	0.91228104	0.23149586	-1.2408719	-0.17558861	-1.0560937	-1.1343203	-2.0589132	-1.1418347	0.00230358	0.0238879	-3.20438
ENSG00000101445	PPP1R16B	0.4825554	0.05573654	1.4868889	0.3862896	1.6224394	1.7529163	-0.22213936	-0.64905167	-0.055737495	-1.5955439	-1.7126527	-0.095944405	0.00829054	0.0438252	-3.21834
ENSG00000196972	LINC00087	0.30684042	0.6466789	0.79789734	0.56144524	0.71089506	0.7838898	-0.9420228	-0.45957232	-1.2698588	-0.30683994	-2.50005	-0.8359566	0.00478865	0.0332378	-3.21984
ENSG00000162104	ADCY9	0.43549347	0.16116524	1.6069765	-0.17419052	1.2266159	0.86578465	0.06882095	-1.080761	-0.15157318	-3.1245089	-0.06882191	-1.6701822	0.00696616	0.0405288	-3.22988
ENSG00000259030	FPGT-TNNI3K	0.5573454	0.26624155	0.7011509	-0.26624107	1.8978796	0.9720578	-0.36523867	-1.1039605	-1.1556993	-1.9805841	0.88692474	-2.3027358	0.00479053	0.0332378	-3.2302
ENSG00000146067	FAM193B	0.8595314	0.93630505	1.3336248	1.7098227	1.3211746	-0.020277977	-0.36036682	-1.3322043	-0.6297035	-1.5027285	0.020277977	-0.20587063	0.0103104	0.0489001	-3.23059
ENSG00000225828	RP4-811H24.6	0.74300003	0.46962404	0.8037591	0.009016991	1.4480209	-0.009017468	-1.1383324	-1.1012273	-1.649262	-1.9709206	0.26180935	-1.0913839	0.000491	0.0128842	-3.23169
ENSG00000228960	OR2A9P	0.77760315	1.0665808	1.4832535	0.6370392	1.9448776	0.019731998	-1.2081361	-0.37860107	-0.49499035	-1.0125589	-0.019731998	-1.1188612	7.5e-05	0.00844351	-3.23476
ENSG00000110841	PPFIBP1	0.37901306	0.08886814	0.9476633	0.090013504	0.9879551	0.6609688	-0.08886814	-1.2423086	-0.47402573	-2.3054018	-1.3432779	-1.5536566	0.00278559	0.0257285	-3.23479
ENSG00000104974	LILRA1	0.5230136	1.3888726	1.2374616	0.92474556	0.20432854	0.62163544	-0.9525919	-1.1860337	-0.86922216	-0.45939445	-1.5965271	-0.20432901	0.00103647	0.0173888	-3.23708
ENSG00000175048	ZDHHC14	0.25999928	0.48134422	0.94078827	0.28950024	1.0133352	0.0549345	-0.9389572	-1.4718566	-0.0549345	-1.66712	-1.5190554	-1.4820304	0.000731	0.0148159	-3.23921
ENSG00000170190	SLC16A5	0.2109127	0.39385986	0.71459866	0.62455845	0.15922546	0.16425228	-0.5877857	-1.9189324	-0.15922642	-1.6053829	-1.6769295	-1.9716687	0.0017737	0.0214926	-3.24426
ENSG00000170092	AC018720.10	1.206213	1.3081021	0.22508335	-0.22508287	1.4105067	0.950696	-1.4166582	-0.8020296	-0.89633656	-1.6830635	0.22891045	-0.77057886	0.000811	0.0155081	-3.25475
ENSG00000197121	PGAP1	0.52661514	0.6960287	1.0946589	0.2337923	1.4455004	1.6035404	-0.7437544	-0.2337923	-0.32659245	-0.9125681	-1.7880597	-0.618124	0.00489951	0.0335897	-3.25766
ENSG00000229474	PATL2	0.04179859	1.3425164	0.34929037	1.7257466	1.7022777	-0.041798115	-0.8176503	-1.0866089	-1.5821776	-0.92000675	0.4565096	-1.1536431	0.00243111	0.0244064	-3.25781
ENSG00000125910	S1PR4	1.2378845	0.9021616	0.47925854	1.3274059	0.36261272	0.8467951	-1.1454911	-1.0594449	-0.38111687	-0.5150175	-1.6039462	-0.36261368	0.00069	0.0145934	-3.25794
ENSG00000214870	AC004540.5	0.4180231	0.9390297	0.55562115	1.6393018	0.9945407	0.44894075	-1.6342292	-0.51357746	-0.4180231	-0.74610996	-0.84568167	-1.0711823	0.000392	0.0123483	-3.25813
ENSG00000100154	TTC28	0.56741905	0.8466282	1.9648046	-0.35016823	1.9479761	1.1558151	0.1723051	-0.5008869	-0.2600069	-1.6470098	-0.17230606	-1.6931524	0.00481219	0.0333079	-3.26162
ENSG00000183426	NPIP	0.96794033	1.1980734	1.614975	1.1668205	0.86770153	-0.24653625	0.038283348	-1.0003033	-0.038282394	-1.4498305	-0.8483877	-1.3870401	0.00118045	0.018198	-3.26954
ENSG00000235501	RP4-639F20.1	0.6835618	0.6982255	0.6027193	0.906405	0.31897688	0.8001852	-1.248065	-0.3189764	-0.5963659	-1.450623	-0.8777776	-1.7580338	0.00145452	0.0198413	-3.27158
ENSG00000174944	P2RY14	0.6399641	1.1745071	0.17543411	0.8238926	1.1148825	1.3867655	-1.1087718	-1.2114682	-0.9115181	-0.17543411	-0.98350763	-0.5585599	0.000663	0.0143329	-3.27339
ENSG00000253552	HOXA-AS2	0.89121914	1.1931872	0.92796373	1.3886743	0.7475662	0.15961695	-0.62755346	-0.8854375	-1.3106284	-0.938746	-0.15961695	-1.0552282	0.000829	0.0156957	-3.28124
ENSG00000121716	PILRB	0.6980295	0.6611862	0.9699707	0.45296288	1.8808584	-0.404562	-1.4471073	-1.3335438	-1.2361288	-2.028696	0.07951927	-0.079520226	0.00934815	0.0465573	-3.28825
ENSG00000148400	NOTCH1	0.5328827	0.21735191	1.7091379	0.0926466	1.3786993	0.52193546	-0.21942234	-1.1166868	-0.0926466	-2.2965012	-1.3820162	-0.7454634	0.00251929	0.0247877	-3.28881
ENSG00000260336	RP11-395B7.7	0.6089668	0.91414165	1.6713676	-1.278552	1.4759388	0.3538723	-0.11667824	-0.84367275	0.11667824	-2.5668678	-0.8811617	-2.2728343	0.00179805	0.0215756	-3.29066
ENSG00000161647	MPP3	0.96029615	0.448812	1.4176974	1.0197644	1.0181842	-0.448812	0.6549287	-1.2706451	-1.0898113	-1.1450424	-1.7508082	-1.2951713	0.00735716	0.0415049	-3.29151
ENSG00000112419	PHACTR2	0.65539646	0.29206085	1.1052151	-0.04703617	1.0318165	0.7971964	-0.49844742	-0.7661104	0.04703617	-2.0955534	-1.5294485	-1.6422224	0.00195622	0.022152	-3.29413
ENSG00000196295	AC005154.6	1.1261358	0.20432186	1.0006828	0.64250946	1.260519	-0.20432138	-1.7641072	-1.5850811	-0.7992077	-1.9069643	0.29630756	-0.5359535	0.00695547	0.0405288	-3.29621
ENSG00000185432	METTL7A	0.5323639	0.49121857	0.37705898	0.7327156	0.29751778	0.27025127	-0.6447849	-1.444727	-0.27025127	-2.0348787	-0.39549446	-2.8442535	0.0104159	0.049198	-3.30027
ENSG00000157514	TSC22D3	1.2260771	2.2152004	0.6500263	1.3069916	-0.18367386	0.5857048	0.04658985	-0.046590805	-0.27175045	-0.77812576	-2.3672562	-1.1213617	0.000654	0.0142693	-3.30153
ENSG00000134954	ETS1	0.06803608	1.0954447	0.9745531	0.31120682	1.0306044	0.8295393	-0.6531973	-0.40279007	-0.06803608	-1.5897074	-2.4557219	-0.86049366	0.00720362	0.0410621	-3.30173
ENSG00000259658	RP11-89K11.1	0.8943701	1.3620467	0.33551836	1.3041515	0.4507289	0.09060621	-0.91573906	-0.6021509	-1.1076841	-1.6672482	-1.5204983	-0.09060621	0.00563804	0.0362263	-3.3025
ENSG00000117318	ID3	0.48838234	0.36517715	-0.15008736	1.5109138	0.53373814	0.6979618	-1.9534559	-0.45553303	-1.0920935	0.1500864	-2.4874763	-1.0569324	0.00459445	0.0325514	-3.30255
ENSG00000185532	PRKG1	0.25599575	0.42327023	0.7734146	0.1508112	1.045968	0.6505337	-0.89389896	-0.15081024	-0.7193537	-1.664463	-2.0669794	-1.5474558	0.00487915	0.0335565	-3.30311
ENSG00000131634	TMEM204	0.7554884	0.9600401	1.2584991	1.3311453	0.5851774	0.3181076	-0.71079254	-0.3181076	-0.35946178	-1.2345209	-1.5454121	-0.96629715	0.000453	0.0127146	-3.30315
ENSG00000163072	NOSTRIN	0.68752384	0.5517578	0.8922186	0.9217377	0.14947987	-0.027147293	0.027148247	-0.87794304	-0.86160755	-0.95781803	-3.0262609	-1.4839706	0.00373673	0.0294735	-3.3081
ENSG00000203727	SAMD5	0.47766495	0.17146206	0.6730261	-0.11591053	1.3641157	0.21528912	-1.1055727	-1.559639	0.11591053	-1.9201946	-0.74100494	-2.3650398	0.00150093	0.0201101	-3.31008
ENSG00000197165	SULT1A2	0.795352	1.1477242	0.7723732	2.107934	0.30466747	0.041904926	-2.3341575	-0.4430709	-1.061986	-0.041904926	-0.3544054	-0.9575124	0.00478175	0.0332168	-3.31077
ENSG00000260682	RP11-510J16.3	0.7537594	0.7910657	0.6302943	-0.069600105	0.794857	0.06960058	0.11601305	-1.0300174	-0.63024235	-3.3986983	-1.361897	-1.0962877	0.00655867	0.039268	-3.31387
ENSG00000175463	TBC1D10C	0.8898573	1.3570089	0.4783554	1.6576576	0.14259148	0.64789104	-1.4370914	-0.14259148	-0.7261944	-0.3979435	-2.3071666	-0.19602394	0.00124499	0.0186092	-3.31742
ENSG00000017483	SLC38A5	0.58744144	0.5287323	0.1986885	0.8394613	0.35617256	0.60517406	-0.98134995	-0.1986885	-0.83998775	-0.7273216	-3.2715645	-1.2470961	0.00869452	0.0448505	-3.31792
ENSG00000156299	TIAM1	0.73651123	1.3012352	0.8202896	-0.48146534	1.148138	1.0628395	-0.5837059	-0.95784664	0.4814663	-2.3969655	-1.5501089	-0.8148031	0.00355144	0.0286517	-3.32861
ENSG00000120896	SORBS3	0.18180943	0.41090584	0.7020006	0.56872463	0.287755	0.22781277	-1.2521935	-0.69196033	-0.18180943	-2.3173876	-1.6409588	-1.9462957	0.00230263	0.0238879	-3.32865
ENSG00000267547	RP11-686D22.4	0.38092947	1.6889672	0.55866337	0.61863375	0.8252611	-0.14821196	-2.8057044	-0.9475436	-0.7701993	-0.86994267	0.14821196	-1.2442665	0.00703807	0.0406466	-3.33021
ENSG00000102349	KLF8	0.41500568	0.06969643	0.6677227	-0.06969738	1.1220436	0.32148933	-1.8733907	-1.4207602	-1.2295289	-2.0804086	0.19630718	-1.4886284	0.00029	0.011203	-3.33367
ENSG00000165312	OTUD1	1.1599979	1.1966877	0.31598663	1.1797972	0.2874117	0.7063017	-0.28741074	-1.0995398	-0.41267586	-1.9466839	-1.1940203	-0.6505079	0.00391983	0.0300138	-3.3392
ENSG00000119326	CTNNAL1	0.39234066	1.0595732	0.64367867	1.0759306	1.1455469	1.1843452	-0.5896082	-0.89575195	-0.3923416	-1.4418812	-0.659276	-0.9683838	0.000962	0.016742	-3.34369
ENSG00000113971	NPHP3	0.2837944	0.41631794	0.46195507	0.617466	1.3708487	0.29338455	-1.3339701	-1.2926378	-1.0239868	-2.4742002	-0.28379536	-0.59684277	0.0020293	0.0223308	-3.3439
ENSG00000099864	PALM	0.027583122	0.9944563	1.0208111	0.9938097	0.8011322	0.5459528	-1.222024	-0.027582169	-0.50019073	-1.4277296	-0.925457	-1.9866714	0.000952	0.0166556	-3.35327
ENSG00000251160	RP11-399D2.1	0.82108736	0.9238124	1.8775525	-1.589066	0.825902	0.38678217	-0.38678265	-0.4786265	0.4157796	-4.0180206	-2.3226957	-0.44783235	0.00432011	0.0314234	-3.35747
ENSG00000092969	TGFB2	0.23267555	0.4887352	0.39100266	-0.23267555	0.95666695	0.54905415	-0.98771286	-1.2472725	-0.80727863	-2.6189551	0.2846527	-2.723403	0.00624026	0.0381675	-3.35793
ENSG00000258441	LINC00641	0.85054016	0.124093056	1.2895012	0.05601406	1.5929117	0.328434	-0.63829374	-1.161211	-0.81636286	-2.5362825	-1.0410061	-0.056013584	0.00434213	0.03154	-3.35996
ENSG00000211829	TRDC	0.96363544	2.0898066	0.9580221	0.84980965	0.004184246	1.2219963	-0.9232168	-0.004184723	-1.1938548	-0.118037224	-1.7325702	-0.43873787	0.000171	0.0101157	-3.36283
ENSG00000157765	SLC34A2	0.21324348	0.42951775	0.81650543	0.37181664	0.33943748	0.7682743	-1.4199686	-0.78543663	-0.21324348	-1.7222633	-2.0115528	-1.410346	0.000531	0.0132864	-3.36421
ENSG00000130702	LAMA5	0.9900408	0.28795338	2.2267132	0.17708874	1.8425808	0.70479393	-0.34095573	-0.75678444	-0.17708874	-1.8695383	-0.9304342	-0.19852734	0.00254748	0.024923	-3.36456
ENSG00000127084	FGD3	0.6956816	0.84570026	0.86229897	0.6965456	0.5622883	0.7362356	-0.90752125	-0.8532572	-0.56228924	-1.6346221	-1.414402	-0.7394409	5.94e-05	0.00809629	-3.36758
ENSG00000091592	NLRP1	0.6080227	0.4655075	0.43638897	0.28821278	1.2381325	0.2663002	-0.26630116	-1.3602858	-0.5697355	-2.5584574	-0.9000139	-1.5996199	0.00203036	0.0223308	-3.3858
ENSG00000111058	ACSS3	0.839942	1.0926094	1.0392923	0.23328018	1.1414013	1.5055904	-0.3802824	-0.68064976	-0.24493885	-1.3111019	-0.23328018	-1.8695626	0.0032043	0.0274652	-3.39165
ENSG00000170214	ADRA1B	0.8132024	0.32257032	1.3783717	0.6238413	1.0058751	0.43759298	-1.5794644	-1.0304117	-1.66575	-0.3225708	-0.48527908	-0.90957165	0.00279115	0.0257485	-3.39266
ENSG00000109927	TECTA	1.1836972	-0.082295895	2.1404753	1.0028877	1.8357534	1.5830326	-0.62946963	-0.20209217	0.082295895	-0.81497526	-1.2168205	-0.13549042	0.00597748	0.0372988	-3.39486
ENSG00000251562	MALAT1	1.9554148	0.94123554	0.8643036	0.021213531	2.5472775	-0.021213531	0.2754507	-0.8834772	-1.1688042	-2.173398	-0.15976524	-0.1744051	0.0041341	0.0307559	-3.39977
ENSG00000106823	ECM2	0.27457523	0.7366266	0.8582659	0.34050465	1.5225525	1.0456829	-0.93418884	-0.27457523	-0.55858517	-0.92222023	-2.0384798	-1.0902252	0.00638117	0.0386738	-3.40129
ENSG00000178115	GOLGA8Q	0.8655114	-0.37034178	1.2263002	0.3703413	2.7233353	1.0026627	-1.580498	-1.0488882	-0.9465554	-2.902964	2.1579604	-0.46945524	0.00946123	0.0468875	-3.4059
ENSG00000124126	PREX1	0.46073818	0.66660786	1.1904755	0.37956047	0.2683525	0.23394585	-0.7558651	-0.79171085	-0.23394585	-1.9209175	-2.8737507	-0.84678745	0.00281841	0.0259033	-3.41159
ENSG00000254681	PKD1P5	-0.77116776	-1.7441158	2.2081165	-0.6526427	3.0225334	2.3232307	-2.0873842	-2.8553386	0.66248417	-3.6926897	1.070775	0.6526427	0.00144212	0.0198413	-3.41664
ENSG00000143867	OSR1	0.38588047	0.38539886	1.1602354	1.1880779	2.1686697	0.85045147	-0.5359044	-0.44360733	-0.39378834	-0.57329226	-0.38539982	-2.166203	0.00421977	0.0310595	-3.41721
ENSG00000147027	TMEM47	0.2060194	0.5698137	0.62607	0.49924278	1.0095491	0.41373348	-0.43834114	-0.2060194	-1.1710491	-1.3906498	-2.527192	-1.5851936	0.00879085	0.0451471	-3.41956
ENSG00000175745	NR2F1	0.38181877	0.6144943	0.5784178	0.94775486	1.2786112	0.9957342	-0.67223835	-0.38181877	-0.69420433	-0.42229652	-1.6864014	-2.0068026	0.00581226	0.0367854	-3.42657
ENSG00000155970	EFHA2	0.54243565	0.40067387	-0.14780807	0.14780903	0.9463415	0.5137329	-1.5993848	-1.0638313	-1.743001	-2.0123634	0.1954546	-2.0499067	0.00108037	0.0176908	-3.43276
ENSG00000110455	ACCS	0.46305275	0.84679127	0.6663332	1.250699	1.1477394	0.051112175	-1.5208683	-1.4828682	-1.4739819	-1.0110188	-0.05111313	-0.7128606	0.00107145	0.0176	-3.43364
ENSG00000197332	ZNF833P	-0.05334568	0.72489214	0.40181303	1.0684013	0.5688839	0.8380165	-1.1692514	-2.226942	-1.0175929	-1.2641978	0.053345203	-1.5071683	0.0049894	0.0339229	-3.43445
ENSG00000118473	SGIP1	0.21720219	0.6539688	0.69121265	0.32322598	1.5080099	0.7305813	-1.1326222	-0.21720219	-0.9439535	-1.5938101	-2.0204215	-0.6541476	0.00522297	0.0345568	-3.43679
ENSG00000012822	CALCOCO1	0.36167717	0.3411684	0.7480345	0.6098604	0.6792536	0.30701256	-1.0883188	-1.5120964	-0.30701256	-2.4905643	-0.56457424	-1.6863556	0.00195391	0.022152	-3.44059
ENSG00000196774	ANKRD20A1	0.5785928	0.8511977	1.7095819	0.5777097	0.6745095	-0.12551022	-1.1233459	-1.6325643	-0.9969015	-2.1176722	0.12550974	-0.69881845	0.00771382	0.0424538	-3.44613
ENSG00000112137	PHACTR1	0.8091469	0.021793365	1.0851212	0.18545914	0.7504015	0.49529076	-0.8880429	-2.2524877	-0.021793365	-2.2359767	-1.8544383	-0.111548424	0.00273658	0.0257207	-3.44678
ENSG00000134539	KLRD1	1.2601471	1.6388721	1.2628956	0.79729366	0.28356934	0.004442692	-0.18981361	-0.004443169	-1.6821775	-0.8298378	-1.6869869	-1.0895038	0.000979	0.0168686	-3.45415
ENSG00000166402	TUB	0.5398054	0.37708855	0.7816391	0.038479805	1.6392679	0.8869343	-0.6477046	-0.7981243	-0.36670303	-2.6191792	-2.0020614	-0.038479805	0.0105905	0.0495626	-3.45634
ENSG00000181036	FCRL6	0.65200424	1.6774702	1.276021	1.6631641	0.1504817	0.6616335	-0.897954	-0.15048122	-1.1185765	-0.1600461	-1.173358	-1.1593356	6.5e-05	0.00820089	-3.45836
ENSG00000174059	CD34	0.11785698	0.5668516	0.7094679	0.46746445	1.9541492	1.3907614	-0.77043533	-0.7443695	-0.117856026	-1.5858526	-1.5054264	-0.81025505	0.00710668	0.0408386	-3.45845
ENSG00000132424	PNISR	1.0074158	0.57017803	0.72885704	0.56047726	1.5787516	0.3178587	-0.81813717	-1.2637882	-0.78428936	-2.0614662	-0.7463083	-0.31785774	0.00143024	0.0197752	-3.4643
ENSG00000090975	PITPNM2	0.37272072	0.3517704	1.4864168	0.36798382	1.0921602	0.22404766	-1.1396627	-1.0762949	-0.6703253	-2.0366354	-1.7258005	-0.22404766	0.00347606	0.0284012	-3.4693
ENSG00000185614	FAM212A	1.005518	0.2767563	1.032299	1.392354	0.7208929	0.71200943	-1.0939989	-0.8146291	-0.6520939	-0.2767558	-2.3832312	-0.40940237	0.0020007	0.0223122	-3.47013
ENSG00000139625	MAP3K12	0.5478983	0.989727	1.2062893	1.2561607	1.5117102	0.4113474	-0.71728754	-0.83932734	-0.4113474	-1.1643496	-1.0766358	-0.6408529	0.000825	0.0156496	-3.47133
ENSG00000164330	EBF1	0.1821003	0.49759293	1.1017904	0.506485	1.348114	1.0898972	-0.32244492	-0.1821003	-0.76666164	-2.1803179	-1.8261552	-0.78659487	0.00886314	0.0453701	-3.47828
ENSG00000091428	RAPGEF4	1.0192432	1.0621748	1.3996105	0.26651096	1.5241175	0.92886066	-0.45803452	-0.8573108	-0.3122549	-1.6069112	-0.26651192	-1.110291	3.08e-06	0.00710054	-3.48697
ENSG00000092964	DPYSL2	0.3647318	0.7296095	1.1108456	0.103113174	1.154088	0.70700836	-1.1429987	-0.91303825	-0.10311413	-1.9723015	-0.40802002	-2.1090908	0.000568	0.0135739	-3.48943
ENSG00000170356	OR2A20P	0.20933962	1.1359291	1.4114733	0.72430706	2.020936	0.5208521	-1.6572065	-0.30784035	-0.7239466	-0.870883	-0.2093401	-1.0281858	3.97e-05	0.00796239	-3.49035
ENSG00000148175	STOM	0.44121265	0.7425003	0.48998356	1.0203991	0.44121265	0.4526701	-0.90387154	-0.4412117	-0.63790226	-1.1640177	-2.700141	-1.3994808	0.00228077	0.023794	-3.49615
ENSG00000106852	LHX6	0.013613701	0.5490813	2.0152578	1.1304445	1.3539295	1.4314623	-0.8405566	-0.48507118	-0.013614178	-1.0786905	-1.120789	-0.8053732	0.00132475	0.0191813	-3.49748
ENSG00000129993	CBFA2T3	0.6451721	0.7268305	1.1981936	0.57033634	0.79463005	0.41331673	-1.1487617	-1.2071543	-0.6050577	-0.41331673	-1.7330317	-1.3891468	0.000285	0.01114	-3.50033
ENSG00000196924	FLNA	0.8207531	0.2700348	2.084322	-0.42872334	1.8381805	1.0867834	-0.73758316	-0.2700348	0.6868315	-2.3491383	-1.039011	-1.4694977	0.00331632	0.0277784	-3.50229
ENSG00000119922	IFIT2	0.7785654	0.9615555	0.27739525	0.25418377	0.3390751	0.5508127	-0.6907768	-1.2160864	-0.25418377	-1.7012415	-2.3232117	-1.5086775	0.0017971	0.0215756	-3.50471
ENSG00000134533	RERG	0.5049038	0.67198086	0.3313713	0.6673994	0.9320278	0.61045456	-0.8563242	-0.3313713	-0.6416712	-0.84527206	-2.1757436	-2.2912197	0.00550967	0.0357417	-3.50632
ENSG00000250305	KIAA1456	0.48162937	1.0175948	1.0817475	0.6093459	0.87105703	0.6483445	-1.6704974	-0.48162937	-0.5007634	-0.80639076	-1.9664183	-0.7591343	0.000565	0.0135489	-3.52045
ENSG00000121858	TNFSF10	0.6018925	1.4217424	0.845479	1.3072338	0.33326626	0.27968407	-0.32173824	-1.5123358	-0.8253021	-1.1102743	-2.0571928	-0.27968502	0.00499125	0.0339229	-3.52097
ENSG00000176463	SLCO3A1	0.62260056	0.21918774	1.1175613	0.69120026	0.8251667	0.7424011	-1.0261631	-0.989027	-0.21918869	-0.9817686	-2.6412039	-0.8266859	0.00300982	0.0267391	-3.52354
ENSG00000185386	MAPK11	0.45092964	1.080513	1.2070808	0.73108387	1.0028334	0.67144203	-1.5551572	-0.45093012	-0.6216259	-1.2856731	-0.82229185	-1.0462623	2.16e-06	0.00710054	-3.53319
ENSG00000150510	FAM124A	0.26421213	0.15558958	1.6137338	0.72266006	0.8908143	1.0899081	-0.77763176	-0.17526484	-0.15558958	-1.386661	-2.2832494	-1.4138165	0.00721649	0.0410878	-3.53454
ENSG00000162407	PPAP2B	0.4492321	0.9407425	0.6997509	0.69456005	1.0594349	0.8041382	-0.78323174	-0.75433636	-0.4492321	-1.3002367	-2.2307892	-0.79225254	0.002275	0.0237625	-3.54632
ENSG00000183807	FAM162B	0.11726189	1.1654682	0.16904545	1.9941978	1.4640722	1.8725071	-0.36012745	-1.358911	-0.6455898	-1.2495112	-0.11726093	-0.46121407	0.00838849	0.0440776	-3.55339
ENSG00000179820	MYADM	0.34021187	0.94639397	0.40629768	0.895628	1.0861235	0.5413418	-0.900857	-0.56173897	-0.34021187	-1.8354702	-1.5671997	-1.5631037	0.00247934	0.0246142	-3.55725
ENSG00000136732	GYPC	1.0379171	0.975132	0.35688114	1.0645132	0.6968231	0.95192146	-1.0391359	-0.42276764	-0.35688114	-0.94463253	-2.343277	-0.7973795	0.0021573	0.0230909	-3.55835
ENSG00000136205	TNS3	0.51409435	0.17105103	1.3173151	0.13115883	1.0399103	0.4862709	-0.9244776	-0.98286915	-0.13115788	-2.545681	-1.4731274	-1.2979536	0.000797	0.0153181	-3.5698
ENSG00000174804	FZD4	0.6815214	0.1569109	1.2908907	0.6352854	1.4293308	0.11044121	-0.29242992	-1.6346607	-1.0894556	-2.3036718	-0.11044121	-1.2940397	0.00145357	0.0198413	-3.57559
ENSG00000127990	SGCE	0.84978867	0.6263685	0.782506	1.4091492	0.48515034	0.92626	-1.0262289	-0.7951994	-0.5224571	-0.48515034	-2.1520963	-0.98290825	0.000209	0.0102268	-3.58145
ENSG00000092529	CAPN3	0.9224491	0.49092007	1.2567091	0.7140918	1.8149958	0.09168196	-1.0169344	-1.483253	-0.09168196	-1.9683208	-0.6353407	-0.55882263	0.00176319	0.0214472	-3.58225
ENSG00000162614	NEXN	1.1297035	0.72147465	1.4041338	-0.12665749	1.467988	0.5834255	-0.42818546	0.12665749	-0.4241972	-1.4469023	-2.064395	-1.6435113	0.00608608	0.0376505	-3.58863
ENSG00000179094	PER1	1.3800888	1.4524431	1.6749554	1.7892561	0.3246746	-0.24655724	0.19835281	-0.29201984	-0.19835281	-1.8851442	-0.6686859	-1.8552332	0.00521836	0.0345566	-3.595
ENSG00000234961	RP11-124N14.3	0.30457878	0.41809082	0.38052177	0.24430943	0.58210087	0.51067543	-1.4894266	-0.5828428	-0.24430943	-2.1330013	-2.7749243	-1.4136477	0.00570542	0.0363581	-3.59603
ENSG00000100450	GZMH	0.30532742	0.9200392	-0.050951004	1.283535	-0.6720605	0.7183714	-1.72894	0.050951958	-2.557425	0.6877661	-4.038742	-0.9897733	0.00712003	0.0408475	-3.59686
ENSG00000144712	CAND2	0.43545914	0.32519007	1.2136049	0.6141305	1.173871	1.1257238	-0.58714867	-0.44425774	-0.32519007	-2.6476107	-1.5371399	-0.65889215	0.00545733	0.0355137	-3.6001
ENSG00000233429	HOTAIRM1	0.93377495	0.47505665	0.16464043	1.5188627	0.6148057	0.5612588	-1.7515812	-1.0678115	-1.1235642	-0.78177166	-1.9381971	-0.16463995	0.00217677	0.0231864	-3.60332
ENSG00000251432	RP11-420A23.1	1.4046459	0.39799547	1.3180399	1.3309269	0.4409256	0.19498777	-1.4189043	-1.2383518	-0.9615779	-0.19498825	-1.917139	-0.2798586	0.00278404	0.0257285	-3.60431
ENSG00000185291	IL3RA	0.7028465	0.5496464	0.01747036	0.59589195	0.9592581	1.2053137	-1.9958639	-1.4943008	-1.1481295	-1.4661131	-0.94637394	-0.01747036	0.00054	0.0134222	-3.60445
ENSG00000160013	PTGIR	0.70921993	1.1642447	0.8858595	1.0040865	1.2090807	0.5009327	-0.57985353	-0.62073565	-0.5009332	-0.8699517	-2.1011477	-0.9588356	0.00179435	0.0215756	-3.60704
ENSG00000122223	CD244	0.21223688	1.0099812	0.85409737	0.73976326	0.26196718	0.5981579	-1.3015232	-0.5658188	-1.3448968	-0.75957537	-3.272832	-0.2122364	0.0045864	0.0325377	-3.61881
ENSG00000003436	TFPI	0.4393587	0.71714115	0.7009506	0.8683338	0.7694845	0.2507124	-1.1300993	-0.86490154	-0.2507124	-0.57814026	-3.0799694	-1.497488	0.00643716	0.0388498	-3.62475
ENSG00000066629	EML1	0.37467575	0.42624855	0.6774912	0.46025944	0.57747173	-0.04113388	-1.2708473	0.041134834	-1.1583824	-1.9840002	-2.220715	-2.083642	0.00280443	0.025816	-3.6265
ENSG00000101335	MYL9	0.123197556	0.26390743	1.2819109	0.9803524	0.6349182	0.6220131	-1.6552	-0.123197556	-0.9379883	-1.1753187	-1.7768545	-1.6004581	0.00175849	0.0214462	-3.63651
ENSG00000188818	ZDHHC11	0.20267868	0.45988655	1.803422	-0.2026782	1.8835793	0.764905	-0.90542316	-1.9971008	-1.1823692	-3.0322747	1.2537727	-0.41023922	0.00630414	0.0383683	-3.64076
ENSG00000244257	PKD1P1	0.61354446	0.17293453	1.5580406	0.6117401	1.3947859	0.4363222	-0.9013796	-1.4628935	-0.17293358	-2.275051	-0.582201	-1.0067053	0.000361	0.0120964	-3.64206
ENSG00000105997	HOXA3	0.2893982	0.6240616	0.7297268	0.58741474	1.2373228	0.74772453	-0.69820595	-1.3285031	-1.0362587	-2.0198193	-0.28939724	-1.6420889	0.000555	0.0134961	-3.65952
ENSG00000198865	CCDC152	0.9121618	1.410202	0.32599068	0.8624468	0.79938126	1.151392	-0.77502346	-0.8802366	-0.32599068	-1.2069893	-0.98010826	-1.6034784	0.00132901	0.0191813	-3.66099
ENSG00000260285	RP11-600F24.7	1.0971026	0.19447899	1.7745619	-0.17929077	1.8873949	0.32716894	-0.3828845	-1.5278888	-0.038073063	-2.953064	0.038072586	-1.2733212	0.000177	0.0101157	-3.66318
ENSG00000121440	PDZRN3	0.2242651	0.30578518	0.8941488	0.092191696	1.1083899	0.31054306	-1.0257378	-0.092191696	-0.61094284	-1.6544986	-2.127015	-2.797678	0.0088525	0.0453291	-3.66522
ENSG00000241732	RP11-38P22.2	0.80319786	1.0230551	1.1074686	-0.22155571	0.7550926	0.22155571	0.47103596	-1.6881099	-0.6425805	-2.6439877	-1.5644536	-1.4873815	0.00295434	0.0264872	-3.6656
ENSG00000254910	RP11-326C3.7	0.4664588	0.79916286	0.82949734	0.8612437	1.4838991	0.18189716	-0.18189764	-0.35780382	-1.2227962	-1.7623065	-0.44633532	-2.6520326	0.00280283	0.025815	-3.66604
ENSG00000248890	HHIP-AS1	1.2375178	1.1935124	0.80268335	1.1988196	0.21514797	1.1703343	-0.23533821	-1.5544772	-0.21514797	-0.36792278	-0.5898485	-2.4815483	0.00867309	0.044795	-3.67323
ENSG00000133574	GIMAP4	0.97661495	1.4676714	0.889761	0.94032574	0.30592155	0.55708313	-1.023221	-0.30592155	-0.7690096	-0.7024183	-2.909832	-0.4177494	0.00157148	0.0205612	-3.6746
ENSG00000243069	ARHGEF26-AS1	0.52624226	0.52135944	0.40670776	0.8112793	-0.12647295	0.2766118	-1.999351	0.12647247	-2.2117286	-0.98205423	-3.2921662	-0.49163485	0.00868509	0.0448436	-3.67488
ENSG00000112320	SOBP	0.3899212	0.39275837	0.9054098	0.18151474	0.7722254	0.72419643	-0.18151379	-0.7535572	-0.21775532	-2.1340857	-2.3243341	-2.2910156	0.00787909	0.0429108	-3.67577
ENSG00000109610	SOD3	0.4397421	0.48127842	0.95002556	1.2679768	1.4227533	0.95640945	-1.4461155	-0.4397421	-0.5547209	-0.7304554	-0.8153887	-1.7645283	0.00069	0.0145934	-3.67613
ENSG00000243701	RP11-446H18.3	0.44765568	0.36488056	0.2886095	0.5851288	0.71515846	0.79276943	-1.3067307	-0.28861046	-0.75932693	-0.9208493	-3.1674194	-1.633637	0.0104633	0.0493001	-3.67683
ENSG00000067798	NAV3	0.5456495	0.32375765	1.3224835	0.49445868	1.3753982	1.0616813	-0.87308073	-0.32375765	-0.32672644	-0.9789276	-1.752358	-1.8961067	0.0050453	0.0340173	-3.67836
ENSG00000115085	ZAP70	0.08658028	0.9968443	0.8854046	0.87068844	0.2400322	0.13469124	-1.4917331	-0.71401596	-1.7042522	-1.314784	-2.7707381	-0.08658123	0.00518109	0.0344766	-3.68771
ENSG00000160219	GAB3	0.75156593	0.49046803	0.48057652	0.7245779	0.900794	0.7907877	-0.6817188	-0.8396301	-0.48057652	-2.0959668	-2.2846484	-0.78089714	0.0036469	0.0290828	-3.69021
ENSG00000188001	TPRG1	0.89653015	0.5059023	0.99599457	0.40511703	0.40356636	0.35637665	-0.35637617	-1.4762735	-0.37513304	-1.2634587	-1.9291816	-2.3417382	0.000437	0.0126475	-3.69167
ENSG00000154309	DISP1	0.41019058	0.28177452	1.4192133	1.1419353	1.4426336	0.23981762	-0.63595104	-1.1598005	-0.23981762	-1.2911234	-1.3642654	-1.6893702	0.000846	0.015866	-3.69604
ENSG00000127920	GNG11	0.7196665	0.7142086	0.0975256	0.6344557	0.33992386	0.57896805	-2.273735	-1.7185955	-1.7007437	-0.09752464	-1.1084461	-1.342473	0.00197062	0.0221624	-3.70048
ENSG00000117616	C1orf63	1.0577583	0.9079485	0.67712784	1.0413609	1.1282501	0.012958527	-1.3162918	-1.7038631	-0.5206022	-2.490137	-0.012957573	-0.45951462	0.00976149	0.0476558	-3.70155
ENSG00000106538	RARRES2	0.8202114	0.6837845	0.15261841	0.87782097	-0.045781136	0.3158121	-2.220111	-0.3784132	-1.2529211	0.04578209	-3.5542192	-1.1717281	0.0086971	0.0448505	-3.70467
ENSG00000151474	FRMD4A	0.8100519	0.13446808	1.0111189	-0.13446712	1.0308037	0.40783882	-0.91594887	-1.1195717	0.16946697	-2.4870582	-1.9922981	-1.7424145	0.00200935	0.0223308	-3.70962
ENSG00000109501	WFS1	0.050750732	0.19592762	1.0642185	0.045410156	0.57692814	0.36860466	-0.045410156	-1.0694618	-0.2928772	-2.794361	-2.423997	-2.4268818	0.010732	0.0499145	-3.71271
ENSG00000118777	ABCG2	0.8206072	0.23977757	0.64269066	0.49404526	1.0594149	0.4906597	-0.99801636	-1.3830614	-0.23977757	-1.6925278	-2.0438805	-1.25735	0.00143502	0.0198204	-3.7157
ENSG00000105374	NKG7	0.32231045	1.9734039	0.88771534	1.6231251	-0.5353918	0.13745975	-1.4376006	-0.13746071	-2.1138582	0.4001627	-3.1786008	-0.4887085	0.00333692	0.0278361	-3.71694
ENSG00000260804	RP11-566E18.3	0.050035954	1.1210938	1.5157108	0.28679562	1.310358	-0.050035477	0.14033985	-0.7092738	-0.06942797	-1.9579554	-2.074699	-2.4655547	0.0100852	0.0485103	-3.71945
ENSG00000164591	MYOZ3	0.7102008	0.37447977	0.76058435	0.4958372	1.2705479	0.52523756	-0.9439106	-1.5954943	-0.37448025	-1.1930666	-0.71480036	-2.4275563	0.000581	0.0136481	-3.72619
ENSG00000008516	MMP25	0.76922226	1.219204	0.25882292	0.8979864	-0.25882292	1.0057173	-1.5957031	-0.43371964	-1.4316373	-0.8717518	-3.6023245	0.4331751	0.00381799	0.0296453	-3.72959
ENSG00000179921	GPBAR1	1.4637899	0.75519896	0.5231509	1.3220577	-0.13192654	1.8113718	-0.48843336	-1.8516417	0.13192606	-0.73812485	-1.3485894	-1.358263	0.00529926	0.0348787	-3.73074
ENSG00000100034	PPM1F	0.34606075	0.28477573	1.4988556	0.73720455	1.2873755	0.7583828	-0.6233616	-1.1227436	-0.28477573	-1.8592787	-1.337204	-1.2582664	0.000857	0.0159039	-3.73139
ENSG00000230018	RP11-481H12.1	-0.106390476	1.2413592	0.35601854	0.13024473	1.5734906	0.7179904	-1.1456246	0.10639	-1.9911008	-1.3425202	-1.8319111	-1.2898707	0.00342257	0.0281369	-3.7353
ENSG00000136842	TMOD1	0.75940895	0.5962286	0.86783695	0.7703543	1.0446215	0.546052	-1.2651768	-0.64341927	-0.986248	-0.546052	-1.8715563	-1.531784	0.000606	0.0138015	-3.74454
ENSG00000143110	C1orf162	1.1545372	1.1248093	-0.063054085	1.0939159	0.42263317	1.1251564	-0.7011843	-1.4586029	0.06305504	-1.2119665	-2.6002507	-0.6696482	0.00802701	0.0432534	-3.74794
ENSG00000198719	DLL1	0.034849167	0.97919846	0.9900694	0.47414398	1.4565964	0.895319	-0.9593539	-0.5725689	-0.03485012	-2.2466717	-2.3279562	-0.4696989	0.00858616	0.0446554	-3.74997
ENSG00000099260	PALMD	0.4040861	0.5017376	0.54677105	0.55920506	0.7590389	0.45924377	-1.4602404	-1.4391212	-1.214448	-0.40408707	-1.0541801	-2.6441078	0.00104083	0.0174282	-3.75213
ENSG00000112531	QKI	0.8407812	0.9293928	0.91896915	0.3931942	0.9660702	0.6560335	-1.0544081	-0.60505486	-0.3931942	-1.5361347	-2.0847654	-1.0830212	0.000577	0.0136481	-3.75853
ENSG00000087074	PPP1R15A	1.2336245	1.5699387	0.25903702	2.238308	0.7050934	1.3631649	-0.72914505	-0.5641985	-0.25903797	-1.3531961	-0.4596405	-0.7294092	0.0063959	0.0387283	-3.75974
ENSG00000109458	GAB1	0.75730133	0.76239586	0.8066263	0.25458336	1.4943333	0.8102169	-0.43110943	-0.8760185	-0.50888157	-2.3695621	-0.25458336	-2.1454115	0.00126622	0.0187578	-3.76288
ENSG00000169554	ZEB2	0.69399834	0.42276192	0.6856766	0.1670866	1.2176952	0.9231491	-1.0137815	-0.78113556	-0.16708755	-2.06534	-2.5127335	-0.83657455	0.00561015	0.0361141	-3.76984
ENSG00000167641	PPP1R14A	1.1682739	0.6978378	0.39361095	1.779501	0.08630371	0.112309456	-1.2107782	-0.08630371	-0.93804264	-0.42242527	-2.9748273	-1.6231937	0.00213328	0.0229243	-3.77262
ENSG00000132530	XAF1	1.0279903	0.91231346	0.805253	1.2592211	1.3710394	0.3372202	-0.38359165	-0.8823271	-0.33722115	-1.4086771	-1.8385897	-0.93009186	0.00253471	0.0248824	-3.77268
ENSG00000264514	RP11-720L2.4	0.26164198	0.08798361	0.8046856	0.29726744	0.5989208	-0.087984085	-1.1392512	-1.7604923	0.34052753	-2.748554	-0.79674244	-3.4290984	0.00771419	0.0424538	-3.77381
ENSG00000124615	MOCS1	0.56307507	0.5667496	1.0127602	0.6065607	1.1181107	0.3514204	-0.3514204	-0.8874531	-0.7559376	-1.7783794	-1.8239079	-1.6893654	0.00119365	0.018343	-3.77774
ENSG00000258973	RP11-934B9.3	-0.026460648	0.026460648	0.80503845	0.31797695	0.7091217	0.068078995	-2.5847473	-1.7576828	-1.923554	0.1482048	-2.049981	-1.4479027	0.00535385	0.0350999	-3.78243
ENSG00000115607	IL18RAP	0.42156982	1.352807	0.6010575	1.0509357	0.08823252	-0.08823252	-1.9587755	-0.63359404	-1.8627963	-1.2587199	-2.6469502	0.26698208	0.00914448	0.0460817	-3.78433
ENSG00000070614	NDST1	0.51044846	0.45062637	1.7769117	-0.24043751	1.5038233	0.92385674	-0.4957981	-1.2894039	0.24043655	-2.8843393	-1.2109432	-0.9725685	0.000832	0.0157099	-3.79204
ENSG00000151702	FLI1	0.35853672	0.67526054	0.9518318	0.3950882	0.6769886	0.49161434	-0.99643517	-0.917346	-0.35853672	-1.6522303	-2.770217	-1.2944899	0.00195855	0.022152	-3.79236
ENSG00000180871	CXCR2	1.2160554	1.9808745	0.44836283	1.1535268	-0.44836283	1.1280046	-1.3505316	-1.2453647	-0.66490126	-0.75777245	-2.8033166	0.75051165	0.00605091	0.0375135	-3.7973
ENSG00000106034	CPED1	1.0267658	0.46675587	0.50436306	0.41312218	1.0621157	0.76213646	-0.6871395	-0.41312218	-0.5612774	-1.9695387	-1.6797075	-2.0064812	0.00238081	0.0241816	-3.79848
ENSG00000164736	SOX17	0.39684582	1.7956848	0.8146	0.44776154	0.42476463	0.5413227	-0.79079103	-1.2060161	-0.39684582	-1.1374869	-2.1631732	-1.4464736	0.0014402	0.0198413	-3.80253
ENSG00000174099	MSRB3	0.31628323	0.22098732	0.8722801	0.27004433	0.9721041	0.4317608	-1.3752508	-0.22098732	-1.0662489	-1.5089998	-2.4215832	-1.8999367	0.00436522	0.0316053	-3.809
ENSG00000147526	TACC1	0.62767696	0.41342258	1.4939032	0.037220955	1.4300442	0.6956177	-0.5848074	-1.1672888	-0.037220955	-2.1891584	-1.0580873	-1.844305	0.000383	0.0123263	-3.81
ENSG00000032444	PNPLA6	0.4089918	0.19710064	0.3882246	-0.08594608	0.08594513	0.112895966	-1.4727726	-2.054306	0.17034626	-2.4980717	-2.541438	-2.0753746	0.00292728	0.0263929	-3.81004
ENSG00000249751	ECSCR	1.1014404	1.0200777	0.88499737	1.5349045	0.28641796	0.66930294	-1.1934948	-1.0597267	-0.8533373	-0.28641796	-1.9819546	-0.70832634	4.16e-05	0.00796239	-3.81073
ENSG00000244480	AC005154.7	0.8955283	0.518497	1.0724301	0.12475729	1.0685353	0.06395054	-0.06395006	-3.0968027	-1.1647022	-2.743747	-0.09158039	-0.6981082	0.00946857	0.0468875	-3.82051
ENSG00000130032	PRRG3	0.096476555	-0.09647608	1.286088	0.6444831	2.0461302	0.7924633	-0.36943913	-2.492187	0.69490147	-2.0709593	-1.3759351	-1.2330799	0.0102577	0.0488236	-3.82637
ENSG00000160593	AMICA1	1.0075684	1.099041	-0.059814453	0.7048979	0.26897907	0.7594948	-0.93917847	-1.4849291	0.059814453	-1.8342009	-2.5765705	-1.087472	0.00704583	0.0406466	-3.83826
ENSG00000198932	GPRASP1	0.9506273	1.0931492	1.1953354	-0.14491367	2.1545238	0.81091595	-0.2877941	-0.7492776	-0.7334161	-2.618307	-1.3542914	0.14491367	0.00478957	0.0332378	-3.84496
ENSG00000185189	NRBP2	1.2370958	0.7640295	1.3999662	1.432231	1.8232107	0.10921097	-0.7870331	-0.9460602	-0.96275234	-1.3954296	-0.109210014	-0.7002468	0.000908	0.0162693	-3.84881
ENSG00000147113	CXorf36	0.40042496	0.11340618	1.181715	0.33759212	1.721551	1.4261799	-0.7797556	-1.2773466	-0.113407135	-1.9354115	-1.6955118	-0.6970482	0.00250214	0.0246917	-3.85454
ENSG00000131409	LRRC4B	0.34316397	0.7525697	0.9406781	1.0584111	1.2892413	0.90373755	-0.34316397	-0.6874485	-0.67953205	-1.9706702	-0.9722681	-1.744698	0.00264138	0.0253265	-3.85731
ENSG00000161940	BCL6B	0.32804108	0.79923344	1.0929832	1.04568	1.8346109	1.1242704	-0.5779648	-1.0878763	-0.51623726	-1.7458568	-1.2081699	-0.32804203	0.00211286	0.0228128	-3.85882
ENSG00000095637	SORBS1	0.6164999	0.2716608	1.6014814	-0.11643219	1.3659258	0.7977915	0.116431236	-0.5453148	-0.21742058	-3.3354754	-0.52675915	-2.6499548	0.0107179	0.0498757	-3.8617
ENSG00000145284	SCD5	0.6334686	0.7436905	0.8890476	0.3578472	0.7844229	1.0575981	-1.1464424	-0.4675007	-0.35784626	-1.9449005	-0.8270693	-2.5010166	0.0029038	0.0263074	-3.86859
ENSG00000196502	SULT1A1	1.217186	1.9063072	1.2928171	2.0508194	-0.0519495	0.6759958	-1.1999483	-0.18434143	0.051948547	-0.58302975	-0.32364464	-2.3923187	0.00553736	0.0358189	-3.87381
ENSG00000172005	MAL	0.13723183	0.57219124	0.007807732	1.0209866	0.52408504	-0.007807732	-1.979178	-1.5900288	-2.0138607	-1.6962986	0.10686016	-2.3184319	0.00178495	0.0215452	-3.88408
ENSG00000127074	RGS13	2.179346	1.0065346	0.12308884	0.98899174	1.2212477	0.57642555	-1.1674533	-0.12308931	-0.48620605	-0.7300825	-1.9786296	-1.1648889	0.00736976	0.0415498	-3.88433
ENSG00000147443	DOK2	1.0476828	0.63246346	0.19008446	0.879303	-0.19008446	0.20891666	-1.4350071	-1.5370684	0.36142159	-1.6134148	-3.3124452	-1.4514084	0.00863518	0.044773	-3.88895
ENSG00000105894	PTN	0.803648	0.9586439	0.39583302	1.2840977	1.1589613	0.94024944	-0.7300644	-0.39583302	-0.5710211	-2.1415176	-1.0818672	-1.2996511	0.00276094	0.0257285	-3.89124
ENSG00000120949	TNFRSF8	0.09590864	1.3332863	1.0895181	0.97881174	0.5649524	0.7957015	-1.103611	-0.8717365	-0.86362123	-0.7072978	-3.2628098	-0.09590912	0.00560527	0.0360962	-3.89204
ENSG00000158164	TMSB15A	1.5521336	2.361143	0.947845	1.1035566	0.30823517	0.73526335	-0.609745	-0.66884136	-1.4754505	-0.62319326	-1.0933061	-0.30823565	0.00114794	0.0179578	-3.90275
ENSG00000261534	RP11-244O19.1	0.24628305	0.5733533	1.5927706	-0.2655368	1.2135634	0.72488976	-0.0662117	-1.5294967	0.06621218	-3.1285138	-1.7828608	-1.2641611	0.00445075	0.0320636	-3.90429
ENSG00000173517	PEAK1	0.7828951	0.19996548	1.7004662	0.061541557	1.8364487	0.653883	-0.2527628	-0.999074	-0.061540604	-1.9710598	-1.7471247	-1.5337534	0.00325001	0.0276122	-3.90887
ENSG00000183798	EMILIN3	2.3696918	1.3103523	1.896493	0.56226873	1.3993053	0.21077585	-0.8708143	-0.56080437	-0.87733173	-0.74805355	-0.21077609	-0.7838669	0.00263782	0.0253265	-3.90888
ENSG00000089225	TBX5	0.34972572	0.72294235	0.6577997	0.8588276	1.1195602	0.7147646	-0.5983553	-0.34972572	-1.0482311	-2.1153684	-1.2183971	-2.0474348	0.00249295	0.0246404	-3.90915
ENSG00000236901	MIR600HG	1.2329779	0.33763504	1.916709	-1.4131913	2.2205725	0.09146929	-0.24871111	-2.0975056	-0.09146881	-4.245853	0.4701271	-1.2106204	0.000419	0.0124901	-3.91325
ENSG00000126218	F10	0.5471201	1.0244884	0.87749195	1.3550234	0.8482094	1.1568403	-0.76257277	-0.55426073	-0.54711914	-1.368691	-1.8211555	-0.94855833	0.00059	0.0137146	-3.91385
ENSG00000162817	C1orf115	0.39503193	0.8807411	0.8764076	0.45069504	0.6601324	0.713336	-1.0061073	-2.347353	-0.39503098	-0.7549553	-1.2128773	-2.1299744	0.00256274	0.0250015	-3.91888
ENSG00000186407	CD300E	0.4902234	1.3386235	0.20816088	1.0049796	-0.062811375	1.2524047	-2.1423593	-0.9999652	-0.8555355	-1.227663	-2.441423	0.062811375	0.000796	0.0153181	-3.9248
ENSG00000186493	C5orf38	0.911541	0.7968769	1.1813955	1.1685543	0.032039642	0.7682009	-1.5302649	-1.1888857	-0.36716175	-2.8537087	-1.007596	-0.03203869	0.00908284	0.0459643	-3.92596
ENSG00000137962	ARHGAP29	0.34831905	0.42825127	0.5062027	0.32881832	0.7720995	0.2290659	-2.1735525	-1.6322632	-1.5018644	-2.283885	-0.2290659	-1.4112673	0.00046	0.0127146	-3.92886
ENSG00000242600	MBL1P	1.0751724	1.002573	1.361639	1.2238617	0.32850266	0.9254222	-0.5450611	-1.5884008	-0.32850218	-1.1237578	-0.6222434	-1.7319913	0.000789	0.0152829	-3.93452
ENSG00000136286	MYO1G	0.5907202	0.47423172	0.665308	0.44921875	0.41937447	0.34188366	-1.837636	-1.1814137	-0.34188366	-1.6103964	-3.1811872	-0.78787136	0.00392488	0.0300259	-3.94544
ENSG00000125409	TEKT3	0.8749752	1.4314103	0.70235157	1.4756455	-0.5427327	0.84640884	-1.771704	-1.9135501	0.5427332	-1.3621993	-1.6200428	-0.9713676	0.00988829	0.0479366	-3.94684
ENSG00000026025	VIM	0.35669518	0.4201374	0.2661457	0.2661457	0.6393032	0.46798706	-1.460948	-0.71842575	-0.26614475	-2.348794	-3.0336695	-1.641243	0.00710634	0.0408386	-3.9475
ENSG00000071967	CYBRD1	0.7937794	0.64370346	0.9582081	0.34353542	0.7701702	0.9529009	-0.9020891	-0.34353542	-0.71956444	-2.037075	-1.3357725	-2.091833	0.000972	0.0167999	-3.95048
ENSG00000259850	RP11-45M22.1	0.82159805	0.7953615	1.6281729	-0.08985901	1.5934944	0.60632515	-0.09597397	-1.1780596	0.08985901	-2.7335448	-0.8823881	-1.7374802	0.000702	0.0145951	-3.95071
ENSG00000100311	PDGFB	0.22745419	1.1957331	0.6313858	0.8863468	1.4131632	0.39050198	-0.74847317	-1.3334417	-0.22745419	-2.153573	-1.480917	-1.2105427	0.00401165	0.0303874	-3.95359
ENSG00000129675	ARHGEF6	0.92678833	0.5775919	0.7519808	0.7050648	1.2124319	0.8208351	-0.9405699	-0.6072035	-0.5775919	-1.5759878	-2.44528	-0.7579031	0.00308366	0.026947	-3.9537
ENSG00000039523	FAM65A	0.4138527	0.2780037	1.1003819	0.56025696	0.833374	0.38673878	-1.2504473	-0.7945671	-0.2780037	-2.0987005	-2.53092	-1.3817816	0.0024201	0.0243658	-3.95727
ENSG00000177791	MYOZ1	0.57354355	0.22723103	0.5741701	0.8863764	1.0590067	0.7055216	-1.9595737	-2.0344124	-0.9582648	-0.22723055	-1.6810045	-1.0367136	0.00057	0.0135785	-3.9646
ENSG00000106991	ENG	0.5559664	0.45658016	1.5239124	0.87040806	0.81099796	0.41370296	-1.250392	-0.9803829	-0.413702	-1.5352364	-1.2690992	-1.8432646	3.21e-05	0.00796239	-3.96487
ENSG00000100307	CBX7	0.28644562	0.53038883	0.9666996	0.3599367	0.6963253	0.45959473	-0.28644562	-1.548708	-0.33595562	-3.101408	-0.941556	-2.4133024	0.00574238	0.0365303	-3.9663
ENSG00000138685	FGF2	0.6054859	0.60344887	0.9041357	0.022231102	1.3378592	0.8782139	-0.022231102	-0.9330225	-0.81123257	-1.6976752	-1.8791056	-2.2328444	0.00454098	0.0323631	-3.96663
ENSG00000139174	PRICKLE1	0.007011414	0.4939947	0.6865063	-0.007011414	0.80859184	0.13725376	-1.6965618	-2.009192	-1.3058481	-2.5022974	0.543746	-2.8406582	0.00374785	0.0295068	-3.97107
ENSG00000107719	PALD1	0.6500406	0.7236786	1.5538836	0.62078094	1.3970013	0.18366528	-0.8057327	-1.3121338	-0.18366623	-1.7951813	-1.7121553	-1.0087986	0.000912	0.0162846	-3.97545
ENSG00000266302	CCDC144A	1.0041189	-0.90890265	1.5126438	0.7979355	1.1772318	1.6124172	-0.22945261	-1.659625	-0.92382145	-1.9274092	-2.246737	0.22945309	0.00509591	0.0341597	-3.97836
ENSG00000187688	TRPV2	0.52276516	0.37507343	0.041077614	0.5042343	0.026299477	0.23457813	-1.8024607	-1.4730473	-0.02630043	-1.972044	-3.1858025	-1.7954445	0.00568542	0.0363077	-3.98116
ENSG00000241014	RP11-244H3.1	0.91719484	0.72084713	0.98226357	1.0436697	1.8526583	0.41999912	-1.5800877	-0.43115234	-1.204855	-1.1544099	-0.41999865	-1.2355833	0.000185	0.0101157	-3.98281
ENSG00000243244	STON1	0.73092365	0.30137062	1.3569336	0.4167738	1.2303028	0.66917706	-1.0879154	-0.30137062	-0.5239649	-1.4014473	-2.3542318	-1.5904083	0.00381222	0.0296324	-3.98378
ENSG00000119138	KLF9	0.3882637	1.3841639	0.72744465	0.5510912	0.31987858	0.2814417	-0.6079531	-0.4859953	-0.2814417	-2.140894	-2.8114185	-1.9865999	0.00255466	0.0249791	-3.98459
ENSG00000144935	TRPC1	0.26516342	0.5007744	0.37022305	0.27438736	1.2073021	0.3715639	-1.344533	-0.26516342	-1.3472166	-1.5629787	-3.118163	-1.3466067	0.00978305	0.0476669	-3.98804
ENSG00000108823	SGCA	0.47412205	0.50768566	0.6787586	1.7463398	1.6160116	-0.15977621	-1.1672769	0.15977573	-0.99853134	-0.4211998	-1.4885054	-3.1999302	0.00508873	0.0341412	-3.99022
ENSG00000123094	RASSF8	0.6969528	0.2622471	1.10888	0.31204414	0.7424221	0.43885612	-0.2622471	-1.1849203	-0.7123947	-1.3745928	-2.5859838	-2.3068857	0.00253818	0.0248941	-3.99466
ENSG00000257607	RP11-449P15.1	-0.01764679	0.31703568	0.18753624	0.6322336	0.80867195	0.44922733	-1.2766237	-2.188571	-1.5093193	-2.5334797	0.017647743	-2.1212926	0.00284164	0.0260338	-3.99478
ENSG00000145990	GFOD1	0.7675352	0.1585722	1.6917667	-0.15999317	1.3332853	0.09300041	0.08342171	-1.8623877	-0.08342171	-3.1572208	-0.49028683	-2.606166	0.00180119	0.0215756	-4.0001
ENSG00000188126	MYO15B	1.1278601	0.4033718	1.5995874	0.8026371	1.7012405	-0.046233177	-0.3703804	-2.4595056	0.046232224	-1.8605852	-0.62738514	-1.1469107	0.00100547	0.017101	-4.00324
ENSG00000112276	BVES	0.2250576	0.5943966	1.1287012	0.34513378	1.0742235	0.21939659	-0.50823784	-0.21939611	-1.2304258	-2.2898526	-2.0023494	-2.1718254	0.00419411	0.0309627	-4.00416
ENSG00000171777	RASGRP4	0.55128384	0.11394596	0.25553322	0.30656815	0.3125267	0.10047054	-1.3532252	-2.3025022	-0.10047054	-2.9355197	-1.8433914	-1.8444381	0.00347168	0.0283923	-4.0092
ENSG00000168010	ATG16L2	1.3448172	1.3126078	1.2680426	1.0723972	1.4324646	0.54903316	-0.9322281	-0.9372921	-0.68247414	-1.1631355	-0.7799158	-0.5490322	0.000124	0.00943429	-4.01085
ENSG00000085265	FCN1	0.39200306	2.126029	0.69832516	1.5605745	0.032206535	1.4423208	-1.2943296	-1.0455017	-0.6699219	-0.63277817	-2.1288218	-0.032206535	0.000707	0.0145951	-4.0255
ENSG00000114698	PLSCR4	0.33219814	0.95455647	0.7122097	0.49046516	0.95143986	0.77025795	-0.81237507	-0.3321972	-0.45337296	-1.6133213	-2.2135162	-2.4215412	0.00388697	0.0298283	-4.02664
ENSG00000162493	PDPN	0.2839079	0.5611954	0.6886997	0.8967457	0.33758926	0.2463541	-1.7295675	-0.2463541	-1.0221577	-0.7175455	-3.9986496	-1.3298397	0.00957186	0.0471291	-4.02717
ENSG00000228315	GUSBP11	1.3667154	0.6595316	1.3740473	0.6538687	2.0078545	0.009162903	-0.994648	-1.4232774	-0.6190982	-2.430172	-0.009163857	-0.51993513	0.00197681	0.0221892	-4.0313
ENSG00000126785	RHOJ	0.5747881	0.86421967	1.2517395	0.73339367	1.1380339	0.7996626	-0.77247334	-1.1720963	-0.57478714	-1.4201488	-1.8162942	-0.9517336	0.000263	0.011032	-4.03219
ENSG00000113555	PCDH12	0.3548441	0.7408714	1.5843849	1.1412592	1.5375862	0.81628036	-0.700819	-1.2275009	-0.3548441	-1.982933	-1.0342054	-0.5998373	0.00123751	0.0186092	-4.03498
ENSG00000188599	NPIPP1	0.18217278	0.3953228	0.8719406	-0.07581711	1.974638	0.19738388	-1.1183825	-1.6482749	-1.0931258	-3.8080459	0.07581663	-0.9383135	0.00306969	0.026947	-4.03526
ENSG00000233899	RP4-742C19.8	1.4026613	0.56537056	1.5896487	0.24810314	2.349481	0.010216713	-0.24849367	-1.3488607	-0.6259794	-3.5944734	-0.01021719	-0.096244335	0.00945435	0.0468707	-4.04169
ENSG00000259820	AC083843.1	2.0076952	0.8624954	1.7920914	0.60725164	2.1632147	-0.3312521	0.12870836	-1.3057022	-1.3929911	-1.786088	-0.12870789	-0.5229759	0.00422665	0.0310636	-4.05081
ENSG00000250404	AC090587.2	0.0315814	0.46025658	0.9831195	0.34326935	1.25561	0.4626484	-1.2258408	-2.1513574	-1.5827024	-2.0264804	-1.5657785	-0.0315814	0.00313491	0.0271938	-4.05594
ENSG00000244617	ASPRV1	0.11504412	0.56603336	0.82947683	0.066884995	0.47102976	-0.066884995	-0.567781	-1.3966155	0.29150534	-2.6608975	-1.9786897	-3.8382676	0.0105229	0.0493802	-4.06162
ENSG00000177300	CLDN22	1.4048443	1.2350469	1.2127652	-0.14430952	1.1678	1.4494991	0.11728716	-0.93010473	-0.9287257	-1.7788968	-0.11728668	-2.1714687	0.00238403	0.0241816	-4.0628
ENSG00000157510	AFAP1L1	0.47680378	0.6709728	1.246479	0.8325758	1.1002483	0.40742207	-1.061615	-1.6519461	-0.40742207	-1.8632889	-1.7009392	-0.7254391	0.000759	0.0150537	-4.06764
ENSG00000160360	GPSM1	0.5081358	1.0636883	0.9849062	0.8741646	1.3836985	0.13478374	-1.605093	-0.13478279	-1.1020203	-1.9180751	-0.98963547	-1.4478731	0.00032	0.0115916	-4.06844
ENSG00000009950	MLXIPL	0.073265076	1.0418954	0.5982952	-0.023478985	0.96454525	0.35413933	-1.7435427	-0.6931305	0.023478985	-4.147603	-1.4579239	-1.158597	0.00859202	0.0446563	-4.08687
ENSG00000260065	CTA-445C9.15	0.68702126	1.6039457	0.55198765	0.9338865	0.19305134	0.5191097	-0.27049828	-0.19305038	-1.0305066	-1.5230336	-2.9902554	-1.7034559	0.0013052	0.0190432	-4.0934
ENSG00000267660	CTC-479C5.17	0.91127634	0.84643555	1.8317523	1.2122812	1.9047894	-0.119623184	0.119623184	-0.39807796	-0.6093869	-1.2102575	-1.7859373	-1.7331691	0.00491811	0.0336505	-4.09544
ENSG00000166106	ADAMTS15	0.578352	0.7876272	1.6522665	0.29575062	1.5153694	1.2442904	-0.88210964	-0.79830027	-0.29575062	-1.8131046	-2.0151625	-0.35523367	0.00130573	0.0190432	-4.10928
ENSG00000010295	IFFO1	0.7839098	0.9477577	1.0821486	1.1698656	1.1923018	0.17188454	-0.869586	-0.53497124	-0.17188358	-1.8838778	-2.2557807	-1.1727047	0.00339747	0.028064	-4.11087
ENSG00000112769	LAMA4	0.45193863	0.9157362	1.460475	0.15006542	2.4789114	0.9307003	-0.6812124	-0.15006447	-0.5455704	-1.8840237	-1.9626894	-0.63902855	0.01018	0.0486554	-4.11741
ENSG00000171033	PKIA	0.38920307	1.0400715	0.30850315	0.7071371	0.4362316	0.21526909	-1.5146132	-0.21526909	-1.3021927	-1.66258	-2.5546722	-1.9128227	0.000426	0.0124943	-4.12129
ENSG00000135835	KIAA1614	0.6971774	0.2691455	1.4265733	0.43750715	1.2802424	0.92329645	-0.7859893	-1.1320653	-0.2691455	-1.9621696	-1.8793435	-1.2057052	0.000664	0.0143329	-4.12595
ENSG00000108387	SEPT4	1.084218	1.0581608	1.0397301	1.244894	1.2036829	0.3505144	-0.9499521	-0.35051394	-0.8085618	-1.0691037	-1.679697	-1.4401588	0.00018	0.0101157	-4.13112
ENSG00000177483	RBM44	0.33569193	0.23124456	0.62259483	1.2014084	1.0430393	0.3821211	-2.2445796	-1.8481901	-1.7156045	-1.7409325	-0.23124456	-0.68716	0.00105213	0.0175324	-4.13332
ENSG00000152818	UTRN	0.67436504	0.29449558	1.9159365	-0.586236	1.7327785	1.1914463	-0.29449463	-0.98625755	0.40381718	-3.247179	-1.4253092	-1.5128269	0.00260363	0.0251611	-4.13391
ENSG00000137070	IL11RA	1.1109924	1.068018	0.9264879	1.3037271	1.0807705	0.0392828	-1.0974574	-1.4405718	-1.2505608	-2.3830113	-0.039281845	-0.5651951	0.00568067	0.0363077	-4.14362
ENSG00000196814	FAM125B	0.16045952	0.44045448	1.0739832	0.43302917	0.4926052	0.2728777	-1.9130611	-1.9187975	-1.3785295	-2.7215042	-0.16045952	-1.3675756	0.00193649	0.022152	-4.15704
ENSG00000258724	SOX7	0.08273697	1.416605	1.1986237	0.87442875	1.2661142	0.9493942	-0.67478657	-1.3040981	-0.08273697	-1.5535841	-1.6481543	-1.2921858	0.00197788	0.0221892	-4.1619
ENSG00000138193	PLCE1	0.781517	0.35313416	1.3463182	-0.058969498	1.6538286	0.8846369	-0.26072216	-1.4999084	0.058969498	-3.6620355	-1.0894651	-0.94834423	0.00325597	0.0276187	-4.17081
ENSG00000183186	C2CD4C	0.93505716	1.2828779	0.42416382	1.6376538	0.06304598	0.4880333	-1.1141539	-0.063046455	-1.0519147	-1.3011899	-1.8833625	-2.1232548	0.000464	0.0127146	-4.1736
ENSG00000128052	KDR	0.3752451	0.95642376	1.2272758	0.593894	1.8805408	0.5982342	-1.0412941	-0.7858534	-0.98621845	-0.37524605	-2.3718023	-1.1766548	0.00709023	0.0407847	-4.17405
ENSG00000197558	SSPO	0.6952205	0.84912395	1.7112341	-0.10147381	1.9866982	0.10147381	-2.264092	-1.4612672	-2.139845	-1.3075781	1.6941156	-1.6491063	0.0104739	0.0493001	-4.17471
ENSG00000255399	TBX5-AS1	0.5954075	0.46632004	0.73077965	0.85857105	1.1770086	0.58166695	-0.6283617	-0.466321	-0.9244213	-1.9714746	-1.111495	-2.8673515	0.00344455	0.0282372	-4.17911
ENSG00000164683	HEY1	0.84012985	1.8514338	1.1059322	0.66110706	0.59290504	0.550828	-0.95131874	-1.0969391	-0.8788204	-1.29107	-2.0297651	-0.55082893	0.000559	0.0134961	-4.1897
ENSG00000137727	ARHGAP20	0.6923895	0.5351038	1.2449589	0.7638626	2.1495543	1.8186665	-0.63357496	-0.90229654	-0.76661634	-1.4454494	-0.5351043	-0.9630599	0.000407	0.0124901	-4.21375
ENSG00000166928	MS4A14	1.524209	0.6513624	0.84730816	0.38165474	1.0262003	-0.19835377	-1.4382167	-1.252809	0.19835472	-1.3414145	-2.1810088	-2.2066736	0.00269785	0.0255799	-4.21546
ENSG00000135363	LMO2	0.7184324	1.0460339	1.2138252	1.3365297	0.8297672	0.6166582	-0.90204334	-1.1060781	-0.6166582	-1.1480999	-2.2778902	-0.6465111	0.000579	0.0136481	-4.2176
ENSG00000173376	NDNF	0.5864868	0.29005527	0.98739624	0.31110096	0.8615942	1.0837488	-0.86533546	-0.43867016	-0.29005623	-1.7813692	-2.731492	-2.239297	0.00704262	0.0406466	-4.22153
ENSG00000125355	FAM70A	0.18781471	-0.020147324	0.6885605	0.6796074	0.90654564	0.5601568	-2.3516607	0.02014637	-2.035523	-1.2722378	-2.6816769	-1.1543536	0.0089405	0.0455773	-4.22702
ENSG00000158352	SHROOM4	0.75103664	-0.060195923	1.9560051	0.06019497	2.0958757	0.53666973	-1.1624374	-1.4336243	-0.58541775	-3.1634665	0.45872784	-1.259531	0.000676	0.0144092	-4.23068
ENSG00000149557	FEZ1	1.2131567	0.75218105	0.7516804	1.7464437	1.0318203	0.5115824	-1.1122708	-0.5115824	-0.6750202	-0.550292	-1.9776316	-1.654913	0.000516	0.0131363	-4.23226
ENSG00000203883	SOX18	0.50570583	0.2841425	1.2556152	1.6951275	1.9968023	1.0331259	-1.2934036	-0.8270588	-0.28414154	-0.9694452	-1.556324	-0.7884941	0.00217695	0.0231864	-4.23266
ENSG00000182389	CACNB4	0.6208916	0.6642847	0.25893784	0.026369095	1.013463	0.84491444	-1.075181	-1.4021134	-1.8635011	-2.4048195	-0.026369572	-2.2887034	0.000774	0.0151703	-4.23274
ENSG00000261485	PAN3-AS1	-0.13036966	1.1365199	0.73051167	0.2705102	0.99823475	0.13036919	-2.163849	-1.0595651	-2.377675	-3.0994337	1.0666351	-1.725354	0.00855278	0.044546	-4.23541
ENSG00000130224	LRCH2	0.6626234	0.90766144	0.55511284	0.59953976	1.037075	0.73990345	-0.8997383	-0.8979211	-0.5551119	-1.9582763	-1.7333932	-1.9548807	0.000701	0.0145951	-4.23846
ENSG00000071282	LMCD1	0.6835871	0.9073639	0.9073639	1.4220047	0.7167921	0.44060993	-0.9629116	-0.44060993	-0.8599968	-1.1605539	-1.87848	-2.124836	0.000269	0.0110541	-4.24035
ENSG00000013297	CLDN11	1.2908897	1.057291	0.80870724	1.4207106	0.5319233	-0.015954971	-1.6587691	-0.4732337	-1.7558904	0.015954971	-0.54307127	-3.0103283	0.0018088	0.0216367	-4.24712
ENSG00000137726	FXYD6	0.42525864	1.2694855	0.82352734	1.459425	0.5663738	0.4564991	-0.8651819	-0.98472023	-0.42525768	-1.3959846	-2.3042326	-1.5488958	0.000846	0.015866	-4.25003
ENSG00000196159	FAT4	0.8233347	-0.15172958	1.9171095	0.378829	2.0881357	1.1957445	-0.24278164	-0.65798855	0.15173054	-1.68083	-1.3118534	-2.5518394	0.0101485	0.048572	-4.25993
ENSG00000173546	CSPG4	0.6073551	1.0051527	1.5082006	0.013672829	1.9177694	0.66698647	-0.41515827	-0.78050995	-0.013671875	-3.3570442	-1.710926	-0.5574541	0.0060486	0.0375126	-4.26432
ENSG00000092051	JPH4	0.89878035	-0.13598108	0.70554304	1.2277102	0.7962251	0.6346016	-1.024766	-1.7660384	0.13598108	-1.974525	-1.6519909	-2.1467743	0.00278685	0.0257285	-4.26486
ENSG00000180229	HERC2P3	1.3872623	-0.3687024	2.2621784	0.36762714	2.3374023	1.7653923	0.14338875	-0.90029144	-0.17918587	-3.5612206	-0.14338875	-0.17237186	0.00708631	0.0407757	-4.26941
ENSG00000172322	CLEC12A	1.7123222	1.3261824	0.4000082	1.2849207	-0.31507206	0.4906969	-1.6472025	-1.1324883	0.31507206	-0.56546307	-3.0971594	-1.5502648	0.00599259	0.0373085	-4.2755
ENSG00000206052	DOK6	0.48536587	0.8944006	0.97668743	0.42871857	2.161522	1.4278898	-0.42871857	-0.5856271	-0.74276876	-2.2979865	-0.9405956	-1.2114248	0.00180026	0.0215756	-4.27804
ENSG00000177303	CASKIN2	0.5761156	0.84442806	1.8331423	0.93231106	1.0323286	0.1890831	-0.8581505	-1.0558062	-0.18908215	-2.0116873	-1.3134089	-1.7469997	0.000162	0.0100982	-4.27846
ENSG00000175093	SPSB4	0.28997135	1.0687141	0.7567601	0.81125593	0.8386831	0.19499731	-2.1518395	-0.4981017	-0.19499683	-2.513074	-1.7607255	-1.508527	0.00179841	0.0215756	-4.28098
ENSG00000133121	STARD13	0.6378088	0.66315556	1.3455687	0.40941143	1.199338	0.6101265	-0.8561888	-1.2224216	-0.40941143	-2.3680391	-0.82532406	-2.0547237	0.000169	0.0101149	-4.28784
ENSG00000115380	EFEMP1	0.43429852	0.5843172	0.8275347	0.84907055	1.0072517	0.76243114	-1.9542608	-1.1458721	-0.7250967	-1.3391953	-0.43429852	-2.5403566	0.000702	0.0145951	-4.28907
ENSG00000173482	PTPRM	0.8853502	0.7671232	1.3855591	0.4374199	1.4534435	0.80161476	-0.43742085	-0.9125271	-0.4649887	-1.8056116	-2.0265417	-1.2403002	0.000967	0.0167748	-4.29597
ENSG00000105492	SIGLEC6	1.3381438	0.046797752	0.463511	0.709671	1.6683798	0.922678	-0.38294077	-1.640038	-0.046797276	-2.1323795	-1.3961649	-1.8759718	0.00331501	0.0277784	-4.29874
ENSG00000128016	ZFP36	1.7596931	1.6416407	-0.16738987	2.3386908	1.0341005	1.3669395	-0.54589844	0.16739082	-0.22676659	-1.1578045	-2.1614265	-0.7290964	0.00898728	0.0457349	-4.30062
ENSG00000266940	CTD-2527I21.5	0.48723125	0.79859877	0.7119093	1.0651197	0.46676993	1.2488985	-1.4435925	-2.2026515	-1.2604611	-1.3052485	-0.4667697	-1.176166	0.000687	0.014587	-4.30368
ENSG00000129244	ATP1B2	0.7826729	0.53987694	0.5357566	0.3458929	1.2596474	1.4763594	-0.34589338	-0.9515629	-0.86077404	-2.157868	-1.6596184	-1.734839	0.00204388	0.0224321	-4.31231
ENSG00000175318	GRAMD2	0.3262272	0.92235947	0.69978905	1.1864634	0.58827686	0.7090626	-2.7340622	-2.175222	-1.502861	-0.3262272	-0.9529486	-0.54198265	0.00142042	0.0197239	-4.31965
ENSG00000133401	PDZD2	1.0448217	0.72927475	1.9298477	0.050255775	1.6529417	1.1540232	-1.1423626	-2.1530476	-1.0686712	-1.2655735	-0.05025482	-0.4484501	0.000706	0.0145951	-4.33166
ENSG00000172037	LAMB2	0.3464985	0.5629873	1.7528524	0.2733965	1.1975527	0.522604	-0.60784817	-1.4421825	-0.2733965	-2.5351143	-0.70278263	-2.4960985	0.000888	0.0160851	-4.34358
ENSG00000255310	AF131215.2	0.59370136	-0.039064407	1.0958052	0.5871897	0.64046955	0.2590518	-0.39093685	-1.9274678	0.039064407	-2.5515103	-2.234055	-2.5114594	0.00278335	0.0257285	-4.34368
ENSG00000246922	UBAP1L	1.6480303	0.4660864	1.787355	0.1589837	2.5912018	-0.001058102	-1.0376372	-2.16039	-0.5912285	-1.8627925	0.001058579	-0.41877365	0.00187523	0.0219754	-4.34712
ENSG00000123360	PDE1B	1.1613531	-0.052589417	0.5202198	0.08304024	0.4236641	0.18706894	-1.4256597	-1.3956261	0.05259037	-2.3908825	-3.7137952	-1.5312524	0.00907305	0.0459643	-4.35065
ENSG00000184005	ST6GALNAC3	0.78782654	1.401803	0.7928009	0.5177202	0.5199747	0.9096651	-1.3690891	-1.4756093	-0.5177202	-1.1703596	-2.2002	-1.0656724	0.000338	0.0118209	-4.35118
ENSG00000144681	STAC	1.0116816	-0.25488853	0.46442318	0.25488853	0.38933182	0.43452263	-1.6649218	-2.4443903	0.44189548	-1.7479358	-1.7834177	-3.2337317	0.0073342	0.0414439	-4.3532
ENSG00000188176	SMTNL2	-0.22294474	0.3544178	0.22294426	0.76428604	0.7215481	0.30672264	-3.044684	-2.806056	-1.9306903	-1.9244461	0.3781948	-1.2612395	0.00403031	0.0304287	-4.35493
ENSG00000234290	AC116366.6	1.138092	0.20491552	1.5267692	0.35851622	1.9448891	0.06820297	-1.6768126	-1.5828838	-0.7834153	-2.7907844	-0.6007705	-0.068202496	0.00476159	0.0331409	-4.35914
ENSG00000183722	LHFP	0.7192211	0.8013487	1.1853943	1.5486603	1.2546701	1.0384693	-1.1054134	-0.8550558	-0.7192211	-1.1717453	-1.3792114	-0.9661007	7.97e-05	0.00844351	-4.35927
ENSG00000198626	RYR2	0.86566496	-0.02712059	2.2291207	0.02712059	2.2291207	0.7102456	-0.1566534	-0.783154	-0.6759896	-2.754125	0.79814005	-3.1462207	0.00832616	0.0439346	-4.36312
ENSG00000124191	TOX2	0.5204191	1.0979462	1.1552906	0.5103321	0.617115	0.3351965	-1.2128515	-0.3351965	-1.2108002	-2.6314282	-1.7515254	-1.3818207	0.000405	0.0124901	-4.36703
ENSG00000260563	RP13-516M14.1	0.3027544	0.97776604	0.42790794	0.29759598	1.4109983	0.32681036	-0.29759645	-2.0010042	-0.5793443	-3.034491	-1.2880774	-1.8261328	0.00522437	0.0345568	-4.37236
ENSG00000143995	MEIS1	0.7877722	1.0987873	1.3668442	1.3668442	1.8162422	0.40013313	-0.40013218	-0.7154875	-0.621459	-1.2353477	-1.130682	-1.8329835	0.000383	0.0123263	-4.37349
ENSG00000167261	DPEP2	1.0208979	0.8960285	0.67741585	1.3634472	-0.13284683	0.13284779	-0.87113047	-1.3428102	0.565588	-1.7720714	-3.3944612	-2.001347	0.00585335	0.0368954	-4.37415
ENSG00000063127	SLC6A16	1.0399432	1.008472	1.0103526	1.7380981	1.249342	0.08816862	-0.5432434	-1.9182093	-0.6187897	-1.6327639	-1.8434522	-0.088168144	0.00794814	0.0430313	-4.37667
ENSG00000128849	CGNL1	1.4917021	0.8041954	2.0254097	-0.048085213	1.8149996	1.7962751	-0.77262306	-0.8902664	0.02868557	-2.2007313	-0.02868557	-1.0475769	4.95e-05	0.00796239	-4.38512
ENSG00000167615	LENG8	1.3430738	0.62086964	1.5128326	0.73350716	2.2196016	-0.006781578	-1.1227694	-1.5510864	-0.98776627	-2.2487774	-0.48359394	0.006780624	0.00482474	0.033356	-4.39253
ENSG00000007402	CACNA2D2	0.5740843	0.2815466	1.2829351	0.46932125	1.20541	1.4536161	-2.2046432	-1.4405899	-1.0942974	-0.8221359	-0.28154564	-1.7002192	0.000934	0.0164442	-4.39255
ENSG00000242265	PEG10	0.9981966	-0.18223953	1.0974541	0.35155487	0.71021366	1.071621	-0.60761356	-4.134698	0.18223953	-2.813733	-0.5966883	-0.7985468	0.00665558	0.0396093	-4.39534
ENSG00000174175	SELP	0.34940434	0.18281841	1.6003962	0.8827696	0.73395824	1.1470318	-0.8699093	-0.18281937	-0.59560585	-1.4265327	-2.5169597	-2.3303242	0.00697626	0.0405288	-4.3967
ENSG00000179044	EXOC3L1	0.6634512	1.8048773	1.6873999	1.6935978	1.0072079	0.48660374	-1.23705	-0.9846153	-0.4866042	-0.8082342	-1.1811862	-0.7796974	0.000173	0.0101157	-4.39772
ENSG00000206149	HERC2P9	0.81469536	0.34648418	1.2554331	0.7051525	1.6276255	0.67305756	-0.92938805	-1.8026781	-0.7316294	-2.8865213	-0.34648418	-0.7014742	0.000998	0.0170624	-4.39777
ENSG00000140090	SLC24A4	0.9741621	0.8987646	1.0514417	0.34694386	1.2287693	1.4950686	-0.95658016	-1.216495	-0.34694433	-1.336021	-2.2743359	-0.7001581	0.000819	0.0155712	-4.40034
ENSG00000120318	ARAP3	0.72707844	0.47770214	1.7640867	0.9041033	1.6076365	0.39141655	-1.0812416	-1.4067307	-0.41714	-2.422377	-0.3914175	-1.2360973	0.000357	0.0120529	-4.40102
ENSG00000166265	CYYR1	0.55833817	0.7802105	0.83115387	0.61826134	0.6917925	1.321579	-1.0690422	-1.1486149	-0.5583372	-1.5190496	-2.4147968	-1.3197098	0.000447	0.0127146	-4.40298
ENSG00000243708	PLA2G4B	0.36080313	-0.08695984	0.87621355	0.74295044	1.2727833	0.16545916	-1.6718531	-2.1616883	-2.3478827	-2.460528	0.086960316	-0.96242666	0.00234697	0.0241233	-4.41204
ENSG00000260512	RP13-259F12.2	0.52009296	1.0424814	1.2402897	0.38213158	1.768755	1.0308208	-0.8389549	-1.3515701	-0.38213253	-1.6547685	-1.3367157	-1.3122301	0.000379	0.0122793	-4.4183
ENSG00000120279	MYCT1	0.7564182	1.4902401	0.99683094	0.88946056	1.0498476	1.0041561	-0.90665245	-1.2930422	-0.7564182	-1.5241985	-1.4698763	-0.79010487	0.000103	0.00917516	-4.45227
ENSG00000220785	MTMR9LP	1.0019917	1.5033774	1.4507117	1.9805112	1.640408	-0.16960478	-1.5808768	-1.5260749	-1.4693112	0.16960478	-0.3227334	-0.80135727	0.00199133	0.0222938	-4.45788
ENSG00000196581	AJAP1	0.9303384	0.119893074	3.6260185	1.8771992	2.2958355	-0.1198926	-0.43371534	-0.5130458	0.5241542	-1.3488133	-0.99261403	-1.4561834	0.00647641	0.0390047	-4.46379
ENSG00000178175	ZNF366	0.74206924	-0.020123482	2.2025013	0.020123482	1.6646452	0.7034817	-0.25999832	-1.5757618	0.2383461	-2.3706012	-1.3596988	-2.3149853	0.00126135	0.018731	-4.46677
ENSG00000166025	AMOTL1	0.6753588	0.7887144	1.6995296	0.037441254	1.4372683	0.8263254	-0.37494946	-1.4030075	-0.0374403	-3.3175783	-0.3817873	-1.9950027	0.00135158	0.0192891	-4.47659
ENSG00000224420	ADM5	0.32140017	1.1884031	1.0583196	1.3504586	0.8112259	1.7199183	-0.4559579	-1.4591703	-0.32140064	-1.3678126	-0.74487305	-2.183975	0.00554534	0.0358303	-4.481
ENSG00000181585	TMIE	0.8058176	1.6020465	1.3784494	1.068996	0.3678193	0.84069395	-0.5520959	-0.3678193	-1.3505936	-1.2048593	-1.6290135	-1.8151755	0.000139	0.00979776	-4.48124
ENSG00000185010	F8	0.2663288	0.9814167	1.2041502	0.050427437	2.3821306	1.4080267	-0.57304	-1.5625172	-0.050427437	-1.3169613	-1.4930668	-1.7039804	0.0068666	0.0402206	-4.48595
ENSG00000164849	GPR146	0.56686115	0.73456097	0.9220953	1.2485466	0.2584362	0.39508152	-1.4267716	-2.30344	-0.25843716	-1.6644874	-0.49084854	-2.72795	0.00351903	0.0285849	-4.48856
ENSG00000103710	RASL12	0.5870905	1.0998831	0.9892874	1.7012854	1.3436365	1.2204609	-0.90316296	-0.5870905	-0.73768806	-1.0723896	-1.8810606	-0.8755131	0.000589	0.0137146	-4.48909
ENSG00000183087	GAS6	0.15272903	0.77642727	1.0385418	0.79530334	0.73277473	0.69819546	-1.6133995	-0.5787239	-0.15272903	-1.6539154	-2.4740992	-2.3392258	0.0016163	0.0207196	-4.49299
ENSG00000264813	ACE	0.40126228	0.7213888	0.80164623	0.18053532	0.8088341	0.21515083	-0.4054966	-1.5322852	-0.18053627	-3.5467634	-2.1179347	-2.10491	0.00517132	0.0344766	-4.49854
ENSG00000122694	GLIPR2	1.172225	1.1156893	0.1376152	1.0281229	0.42028236	1.172225	-1.8319893	-1.0667143	-0.13761616	-0.92927456	-3.2654896	-0.7522898	0.00584637	0.0368954	-4.50519
ENSG00000011465	DCN	0.29516983	0.49616814	0.3736992	0.61352444	0.23240185	0.49616814	-2.003477	-0.23240185	-1.0375204	-1.2720184	-3.8274431	-2.1879473	0.00559074	0.036016	-4.52523
ENSG00000227827	RP11-958N24.2	-0.8676367	-2.122881	2.941759	-0.41568756	3.3687315	2.2015133	-2.6939878	-3.902558	1.2808666	-4.2617593	1.1903772	0.41568708	0.00138649	0.0194255	-4.53006
ENSG00000183775	KCTD16	0.92385435	0.69251394	1.6083255	0.3712263	2.3373842	0.90484333	-1.746736	-1.082293	-0.3712263	-0.5961542	-1.0867453	-1.360898	0.00137037	0.0193655	-4.53269
ENSG00000240184	PCDHGC3	0.13847923	0.117219925	1.1112003	0.052438736	1.3782206	0.7039747	-0.052438736	-1.5400982	-0.66024876	-2.4329367	-2.2234821	-2.6725702	0.00818679	0.0436342	-4.53327
ENSG00000117245	KIF17	0.7984929	1.1384311	0.86458254	1.7164702	0.52089214	0.3225975	-0.76756334	-1.3217921	-0.3225975	-1.5242085	-2.4109888	-1.4189334	0.00122241	0.0185312	-4.5565
ENSG00000109771	LRP2BP	0.7909441	0.61128044	0.8954115	0.56726456	1.2636948	0.98188114	-1.0112638	-1.3386817	-0.5672641	-2.0484881	-1.2893052	-1.7677464	0.000151	0.00997217	-4.55948
ENSG00000157554	ERG	0.7757015	0.697361	1.1648064	0.98257065	1.4089727	0.8705883	-0.88748646	-1.2028465	-0.69736195	-1.4045792	-1.8342094	-1.2182484	0.000229	0.0105177	-4.56555
ENSG00000197256	KANK2	0.95032597	0.6158781	1.5118103	0.5658827	1.3026495	0.76156425	-0.9990883	-0.5658817	-0.66511536	-2.1674309	-0.96410275	-2.0899086	0.000295	0.0113275	-4.57342
ENSG00000267272	RP5-1052I5.1	0.5937576	0.8218579	0.9655347	1.4532552	0.29623318	1.299613	-1.2167945	-2.4182217	-0.38668013	-0.29623318	-1.3218794	-2.1075737	0.00177619	0.0214926	-4.58294
ENSG00000171992	SYNPO	0.7560892	0.030238152	1.7017393	0.25231838	1.1844435	1.0383892	-0.37790012	-1.1220245	-0.030238152	-2.467042	-2.4954329	-1.7392178	0.00330225	0.0277577	-4.59218
ENSG00000079819	EPB41L2	0.7919092	0.52369785	1.223237	0.07190418	1.0956268	0.6069412	-1.1520605	-0.86093044	-0.07190323	-2.2265406	-2.7925148	-1.782237	0.00229179	0.0238658	-4.59453
ENSG00000140092	FBLN5	0.7917843	0.8744116	0.9187269	0.6637573	1.1339083	0.9240465	-1.3347759	-0.83632755	-1.1320457	-1.0529337	-2.8943424	-0.6637573	0.00202572	0.0223308	-4.60586
ENSG00000150045	KLRF1	0.57581615	1.5932226	0.78425074	0.6041393	0.08223534	0.20131922	-1.9632883	-1.4196482	-2.5853424	-0.08223534	-2.1688123	-1.1618757	0.00312685	0.0271512	-4.60658
ENSG00000141622	RNF165	0.85819626	1.0859599	1.4165173	0.07667923	1.8644781	0.8639517	-0.37476635	-0.41754866	-0.07667875	-3.603715	-0.7921982	-1.802706	0.00237226	0.0241816	-4.61255
ENSG00000173210	ABLIM3	0.39271545	0.6455326	1.0885992	0.20025444	1.1597586	0.46787548	-0.35143566	-1.2740583	-0.20025349	-2.413652	-2.7980294	-2.2462397	0.00523929	0.0346025	-4.61522
ENSG00000258461	RP11-164J13.1	0.6889963	0.31143188	0.75234985	1.1151361	1.2358189	0.2504387	-0.47544384	-2.8585353	-0.25043774	-3.10176	-1.0605097	-1.148982	0.00822343	0.0436991	-4.62132
ENSG00000204706	RP11-195E11.2	0.30002546	0.4648385	0.1272068	0.11615467	0.916811	1.0224223	-1.3263435	-2.493762	-1.4322867	-3.1495874	-0.11615515	-1.786488	0.00196764	0.022152	-4.62252
ENSG00000221968	FADS3	0.9752531	0.6184826	1.6566696	1.9100256	1.0787058	0.30835533	-0.8976984	-0.66845036	-1.1515169	-1.4690051	-2.2299004	-0.30835629	0.00498821	0.0339229	-4.6334
ENSG00000024422	EHD2	0.46084213	0.38269043	1.7374239	0.39212513	1.5261536	0.9951048	-0.4543047	-0.38269043	-0.43196297	-2.4056025	-1.676733	-2.432787	0.00521668	0.0345566	-4.63661
ENSG00000064042	LIMCH1	1.1846676	1.0218096	1.5877743	0.4570303	1.9944553	1.4323483	-1.4304075	-0.76538277	-1.0574932	-0.6953316	-0.4570303	-1.1978235	0.00031	0.0114004	-4.63829
ENSG00000158966	CACHD1	0.02267456	0.42185497	0.5625763	-0.02267456	0.7286129	1.0676212	-0.7801285	-1.9111934	0.16054153	-3.0083055	-2.4230351	-2.567524	0.0093555	0.0465573	-4.65372
ENSG00000088320	REM1	0.57145643	0.7926192	1.514173	0.9252639	1.7297292	1.4830775	-1.2388272	-0.92072964	-0.57145643	-0.8387966	-1.480752	-1.2596035	0.000312	0.0114583	-4.66243
ENSG00000173209	AHSA2	1.3055515	1.1252918	1.0564356	0.88328266	2.040553	-0.007025719	-0.45526505	-1.7471156	-1.0978155	-3.1077738	0.007026672	-0.52388	0.00535518	0.0350999	-4.66373
ENSG00000212694	AC084018.1	1.4506121	1.1250296	1.9535627	1.5819759	2.4139938	-0.1654396	-0.28248262	-1.3964462	-0.7097516	-2.2505898	0.16543913	-0.4969058	0.00531792	0.0349766	-4.66457
ENSG00000241684	ADAMTS9-AS2	0.5633693	0.00316906	-0.00316906	0.4154024	0.70811224	0.44108677	-0.9839153	-2.3869252	-2.526413	-2.9029608	0.7564044	-3.1719427	0.00943695	0.0468381	-4.67172
ENSG00000124749	COL21A1	1.4457226	1.0523386	0.9283657	0.03079319	1.8860407	0.7711592	-0.5531788	-0.030794144	-0.42553234	-1.6041493	-1.8278551	-2.8065214	0.00496449	0.0338422	-4.68184
ENSG00000139970	RTN1	0.7089462	0.97276783	0.7633009	0.10490894	0.16745377	0.7089462	-2.017377	-1.0105867	-0.10490894	-2.4828148	-2.45722	-1.9174242	0.000629	0.0140125	-4.71125
ENSG00000128482	RNF112	0.25129128	0.8661294	0.30951786	0.65086365	1.6471872	0.16940498	-0.5947838	-2.1888225	-1.0691762	-3.566957	-0.1694045	-1.9363251	0.00648355	0.0390208	-4.71299
ENSG00000129646	QRICH2	0.74506426	0.91046715	2.0262966	1.2064915	1.660224	0.31146765	-0.74182224	-1.4284449	-0.85699224	-1.5155458	-0.31146812	-1.7064795	0.000131	0.00957411	-4.71349
ENSG00000128284	APOL3	0.6699524	1.6130152	1.3181028	1.2679348	0.70080566	0.7832041	-0.89233494	-0.8592491	-0.66995335	-0.8954582	-2.5850677	-1.2022314	0.000241	0.0105184	-4.73343
ENSG00000134245	WNT2B	0.92636204	0.6207881	1.8900051	1.5017271	1.9103212	0.3365383	-0.3365388	-0.47983503	-0.86192465	-1.4332814	-1.8973975	-1.2764354	0.00381857	0.0296453	-4.741
ENSG00000005844	ITGAL	0.5956116	0.5911093	0.6625786	0.54987526	0.555995	0.6635151	-1.316885	-0.8132229	-0.5498743	-2.4114952	-3.4132948	-1.3496037	0.00324172	0.0275945	-4.74205
ENSG00000100626	GALNTL1	0.8378391	0.15262985	1.3980131	0.71048594	1.9935503	1.0624447	-0.5174489	-0.5805516	-0.7221093	-2.9368389	-0.15262985	-2.4087434	0.00489445	0.0335816	-4.74217
ENSG00000245105	A2M-AS1	0.94921494	1.2340546	0.9456148	0.6025324	0.4253502	0.72690964	-0.8977871	-0.4253502	-0.71891975	-0.981081	-3.0190353	-2.5526953	0.00145641	0.0198515	-4.74505
ENSG00000131831	RAI2	0.38049603	0.69254875	1.06668	0.5678892	0.6978655	0.6001158	-0.77464104	-0.38049698	-1.0646553	-2.1793795	-2.7677035	-2.3130136	0.00242885	0.0244064	-4.74886
ENSG00000203403	AC020907.2	0.4879942	0.79968834	0.7121453	1.0660849	0.4663794	1.2497792	-1.4432423	-2.2029676	-1.2602484	-1.3046024	-0.46637917	-2.0370083	0.00126798	0.0187578	-4.75491
ENSG00000198873	GRK5	0.21309185	0.19587708	0.79365253	0.088490486	0.2098608	0.02913475	-0.02913475	-2.9419432	-1.1030216	-2.0501661	-3.6236143	-2.2241926	0.0063318	0.038469	-4.75803
ENSG00000131370	SH3BP5	0.86537075	1.2554779	1.7350159	1.0214968	0.8924875	0.2394638	-0.911108	-0.46229458	-0.2394638	-2.138669	-2.6586752	-1.0873156	0.00159538	0.0206706	-4.76059
ENSG00000240038	AMY2B	0.9032116	1.095232	0.62289715	0.8607378	1.7490044	0.4421215	-0.64651394	-0.9032502	-1.1882753	-3.9031405	-0.4421215	-0.75166607	0.00764093	0.0422513	-4.76132
ENSG00000185585	OLFML2A	0.46174145	1.5987463	1.1561518	0.43441963	1.9054213	0.76644135	-0.9407463	-0.43441963	-0.86889935	-2.3440018	-1.6411152	-0.9567251	0.000883	0.0160684	-4.76168
ENSG00000260861	RP4-576H24.4	1.1753607	-0.140172	0.6682849	2.284555	2.0373359	2.5066705	-0.62820625	-3.0091336	-0.23776722	0.07787943	-1.1137509	-0.077879906	0.00106159	0.0175548	-4.76832
ENSG00000115306	SPTBN1	0.36016178	0.1279087	1.4668903	-0.89292145	1.3228512	0.4329548	-0.12790966	-2.2732553	0.16578197	-3.6248856	-2.071247	-2.7825422	0.00469491	0.0329444	-4.77439
ENSG00000078814	MYH7B	1.0447454	0.52488756	1.366076	0.20103264	1.7455745	0.20187283	-0.8563037	-1.3505135	-1.0942903	-2.9462564	-0.20103312	-2.025873	9.56e-05	0.00910507	-4.78906
ENSG00000149564	ESAM	0.4367609	1.1148357	1.02561	1.4227953	0.7095003	0.47742653	-1.3119049	-1.7235909	-0.4367609	-1.704217	-1.8281565	-1.3735647	0.000416	0.0124901	-4.79275
ENSG00000197245	FAM110D	0.2415514	0.46056843	1.2743015	0.2217598	0.7481766	0.5987673	-1.6313782	-1.8188696	-0.2217598	-1.4315839	-2.4981747	-2.4301648	0.00063	0.0140125	-4.79936
ENSG00000108405	P2RX1	1.4796124	0.50399876	0.8684597	1.1944046	1.4370317	0.5142269	-1.1955876	-0.6437316	-0.50399876	-2.0683942	-2.169622	-1.0302734	0.00323415	0.0275464	-4.8173
ENSG00000031081	ARHGAP31	0.69486237	0.12569714	1.4467258	0.17901325	1.1179962	0.8481617	-1.2424517	-2.0246325	-0.12569618	-3.25947	-0.3959961	-2.1951923	0.0009	0.0162268	-4.84327
ENSG00000144642	RBMS3	0.87023544	1.1273775	1.3455963	0.43934727	1.6450634	1.1234322	-0.46486855	-0.43934822	-0.5604811	-1.9541845	-1.2770481	-2.428032	0.00120462	0.0183904	-4.85398
ENSG00000146151	HMGCLL1	0.6671839	1.1020412	0.5418072	0.7881923	1.0006561	0.84421635	-1.0519452	-1.1734815	-1.4633918	-0.5418067	-2.8795128	-1.6222081	0.0014491	0.0198413	-4.85478
ENSG00000154146	NRGN	0.6811876	1.7970715	0.46444893	0.9421139	0.6378298	1.4979239	-1.2094698	-1.9593811	-0.46444798	-2.1384697	-0.6500492	-1.2351322	0.00376176	0.0295357	-4.85539
ENSG00000176435	CLEC14A	0.28055668	0.99680614	0.96019554	0.8695421	0.95251083	1.0827341	-1.0935526	-1.6498928	-0.28055573	-1.7298813	-2.0515652	-1.7326736	0.000768	0.0151158	-4.85704
ENSG00000103313	MEFV	1.1173501	1.396213	0.7412858	0.81657505	0.114901066	0.9181485	-1.2645135	-1.4434772	-0.35126972	-1.8294258	-3.5751717	-0.114901066	0.00301493	0.0267428	-4.85859
ENSG00000226332	RP11-157P1.4	0.3921585	0.6161952	0.75750446	0.17124271	0.41891193	0.19158316	-3.0894217	-2.3715253	-2.016415	-2.1595278	-0.17124271	-1.332737	0.00326623	0.0276264	-4.86153
ENSG00000213366	GSTM2	0.6783695	0.69393826	0.65377617	0.96379566	1.1753244	-0.12912178	-1.8941879	-1.0101366	-1.561492	-3.5573635	0.12912178	-1.7700987	0.00581206	0.0367854	-4.86815
ENSG00000131055	COX4I2	0.7741957	1.3681183	0.46601582	2.1435242	0.7790556	0.7539625	-1.9899979	-1.6924386	-0.9197974	-0.5230236	-1.8249211	-0.46601486	0.000807	0.0154637	-4.86861
ENSG00000235117	RP11-229P13.20	0.92141914	0.21026301	1.1550446	1.2728524	0.38003254	1.1574707	-2.8271956	-0.55715084	-0.6790776	-0.69805264	-3.6345506	-0.21026301	0.00793393	0.0430313	-4.86991
ENSG00000172889	EGFL7	0.29140282	1.0239811	0.697855	1.5505867	0.73357487	0.37459373	-2.1883116	-1.0385962	-1.6139612	-0.29140186	-2.5848513	-1.3213644	0.000208	0.0102268	-4.87391
ENSG00000204175	GPRIN2	0.36317158	0.20397091	1.7599449	0.572011	0.2497139	-0.073542595	-0.6395178	-2.6385794	0.07354164	-2.8355703	-2.6861029	-1.9354181	0.00166914	0.0210738	-4.88882
ENSG00000230197	RP11-160E2.17	1.7617908	0.54048395	0.13492298	2.56319	0.7810364	0.3219695	-2.0070202	-0.86723065	-2.579616	-0.2848134	-0.13492346	-1.7651227	0.00292946	0.0263929	-4.89176
ENSG00000224660	SH3BP5-AS1	0.6232281	1.3218126	0.9152651	0.41444492	1.2847881	0.49414444	-1.2101336	-0.7449589	-1.0574389	-2.929058	-2.3350096	-0.41444588	0.00264818	0.0253553	-4.89323
ENSG00000183801	OLFML1	0.4954567	0.64260674	0.6391449	0.97001743	1.2125416	0.70299625	-1.4582472	-0.4954567	-1.1705532	-1.4819813	-2.4528618	-2.0336027	0.00133101	0.0191813	-4.89931
ENSG00000115523	GNLY	0.90387344	2.6094894	0.8318529	1.1819191	0.26879597	-0.26879692	-1.0280647	0.33206367	-1.8656187	-1.1501684	-2.6038556	-1.9254475	6.18e-05	0.00809629	-4.90653
ENSG00000168329	CX3CR1	0.26913166	1.5764437	1.6533585	0.69655323	1.0946064	0.8541727	-0.8473215	-1.0108337	-0.2691326	-2.066311	-1.5167279	-1.9153123	0.000359	0.0120964	-4.90749
[truncated: 623 more rows]
