# Supplementary material for: Gene signature driving invasive mucinous adenocarcinoma of the lung
Source: EMBO Mol Med. 2017 Mar 2;9(4):462–81. doi: 10.15252/emmm.201606711 (PMC5376761; doi:10.15252/emmm.201606711)
Supplement: Supplementary file 5 — Dataset EV3 [file EMMM-9-462-s005.xlsx]

## Sheet: Dataset EV3
Dataset EV3. Mucinous Lung Tumor Signature genes
Mucinous Lung Tumor Signature (n=143)				Genes induced in mouse mucinous lung tumors			Composition of the Mucinous Lung Tumor Signature
Signature Gene Symbol	Entrez ID	Gene Name		Genes expressed in mouse IMA (Maeda et al, 2012)	Genes expressed in mouse IMA (Snyder et al, 2013)		Genes expressed in both human IMA and mouse IMA (Maeda et al, 2012)	Genes expressed in both human IMA and mouse IMA (Snyder et al, 2013)	Genes expressed in three datasets (human IMA and mouse IMAs [Maeda et al, 2012; Snyder et al, 2013])
AACS	65985	acetoacetyl-CoA synthetase		1110032A04RIK	0610010O12RIK		ABP1	AACS	ADAM28
ABP1	26	also known as AOC1, amine oxidase, copper containing 1		1700003M02RIK	1100001E04RIK		CREB3L1	ACOT11	ADAM8
ACOT11	26027	acyl-CoA thioesterase 11		1700007K13RIK	1100001G20RIK		EHF	ANKRD22	ADAMDEC1
ADAM28	10863	ADAM metallopeptidase domain 28		1700028P14RIK	1110017F19RIK		EPCAM	ANO7	AGR2
ADAM8	101	ADAM metallopeptidase domain 8		2210407C18RIK	1110032A04RIK		ESRP1	ARHGEF16	ATP10B
ADAMDEC1	27299	ADAM like decysin 1		4833427G06RIK	1110032E23RIK		GOLM1	ATP8B1	BCAS1
AGR2	10551	anterior gradient 2, protein disulphide isomerase family member		4922501L14RIK	1110050K14RIK		GPRC5C	B3GNT3	CLDN2
ANKRD22	118932	ankyrin repeat domain 22		4930451C15RIK	1190003M12RIK		KRT18	BACE2	CP
ANO7	50636	anoctamin 7		4930485B16RIK	1600029D21RIK		LCN2	BDH1	EGLN3
ARHGEF16	27237	Rho guanine nucleotide exchange factor 16		4930529M08RIK	1700007K13RIK		LRG1	CANT1	ELF3
ATP10B	23120	ATPase phospholipid transporting 10B (putative)		5330417C22RIK	1700016K19RIK		MAPK13	CAPN5	FERMT1
ATP8B1	5205	ATPase phospholipid transporting 8B1		AA467197	1700021K10RIK		SPATS2	CAPN8	FUT2
B3GNT3	10331	UDP-GlcNAc:betaGal beta-1,3-N-acetylglucosaminyltransferase 3		ABP1	1700021K14RIK			CBLC	HNF4A
BACE2	25825	beta-site APP-cleaving enzyme 2		ACOXL	1700025G04RIK			CDC25A	KRT19
BCAS1	8537	breast carcinoma amplified sequence 1		ACPP	1700040N02RIK			CEACAM1	LAD1
BDH1	622	3-hydroxybutyrate dehydrogenase, type 1		ADAM28	1700096K18RIK			CLCN2	MUC3
CANT1	124583	calcium activated nucleotidase 1		ADAM8	1810007E14RIK			CREB3L4	MUC5AC
CAPN5	726	calpain 5		ADAMDEC1	1810011O10RIK			DNAJC22	MUC5B
CAPN8	388743	calpain 8		AGR2	1810014F10RIK			DSP	PAX9
CBLC	23624	Cbl proto-oncogene C		AGR3	1810037I17RIK			ENTPD8	PLEK2
CDC25A	993	cell division cycle 25A		AI428936	2010001M06RIK			EPS8	SLC28A3
CEACAM1	634	carcinoembryonic antigen related cell adhesion molecule 1		AK129341	2010001M09RIK			ERN2	SLC44A4
CLCN2	1181	chloride voltage-gated channel 2		AK7	2010002M12RIK			F2RL1	SRD5A1
CLDN2	9075	claudin 2		AKR1B8	2010003K11RIK			FA2H	TNS4
CP	1356	ceruloplasmin		ALDH3A1	2010012O05RIK			FAM83E	VTCN1
CREB3L1	90993	cAMP responsive element binding protein 3 like 1		ALOX12E	2010109I03RIK			FBLIM1
CREB3L4	148327	cAMP responsive element binding protein 3 like 4		ALOX15	2200002D01RIK			FHL2
DNAJC22	79962	DnaJ heat shock protein family (Hsp40) member C22		ANXA10	2200002K05RIK			FOXA1
DSP	1832	desmoplakin		ANXA8	2210019I11RIK			FOXA3
EGLN3	112399	egl-9 family hypoxia inducible factor 3		AQP4	2210020M01RIK			FUT8
EHF	26298	ETS homologous factor		AREG	2210023G05RIK			GAL3ST1
ELF3	1999	E74 like ETS transcription factor 3		ASPA	2210404O07RIK			GALE
ENTPD8	377841	ectonucleoside triphosphate diphosphohydrolase 8		ATP10B	2210407C18RIK			GALNT7
EPCAM	4072	epithelial cell adhesion molecule		ATP6V1B1	2210415F13RIK			GCNT3
EPS8	2059	epidermal growth factor receptor pathway substrate 8		AU021034	2310002J15RIK			GLB1L2
ERN2	10595	endoplasmic reticulum to nucleus signaling 2		AU021092	2310006M14RIK			GMDS
ESRP1	54845	epithelial splicing regulatory protein 1		B3GALT2	2310014F07RIK			GOLPH3L
F2RL1	2150	F2R like trypsin receptor 1		BASP1	2310038E17RIK			GPR39
FA2H	79152	fatty acid 2-hydroxylase		BC048546	2310042E22RIK			GRTP1
FAM83E	54854	family with sequence similarity 83 member E		BCAS1	2310046K01RIK			GSTA1
FBLIM1	54751	filamin binding LIM protein 1		BMP6	2510049J12RIK			HN1
FERMT1	55612	fermitin family member 1		BMPR1B	2610035D17RIK			HNF4G
FHL2	2274	four and a half LIM domains 2		CAPSL	2810432L12RIK			HSD17B7
FOXA1	3169	forkhead box A1		CAR13	2810459M11RIK			IER3
FOXA3	3171	forkhead box A3		CAR3	4632428N05RIK			IKBKE
FUT2	2524	fucosyltransferase 2		CCDC39	4930422I22RIK			IL1RL2
FUT8	2530	fucosyltransferase 8		CCKAR	4930523C07RIK			IRF6
GAL3ST1	9514	galactose-3-O-sulfotransferase 1		CD14	4930528J11RIK			IYD
GALE	2582	UDP-galactose-4-epimerase		CD177	4930579C12RIK			KCNN4
GALNT7	51809	polypeptide N-acetylgalactosaminyltransferase 7		CD24A	4933409K07RIK			KRT8
GCNT3	9245	glucosaminyl (N-acetyl) transferase 3, mucin type		CDHR1	5730508B09RIK			LENG9
GLB1L2	89944	galactosidase beta 1 like 2		CDHR4	5730559C18RIK			LRRC8B
GMDS	2762	GDP-mannose 4,6-dehydratase		CELSR1	6330406I15RIK			LYPD6
GOLM1	51280	golgi membrane protein 1		CES1F	6530413G14RIK			LYPD6B
GOLPH3L	55204	golgi phosphoprotein 3 like		CETN4	8430408G22RIK			METTL7B
GPR39	2863	G protein-coupled receptor 39		CFI	8430416G17RIK			MFSD9
GPRC5C	55890	G protein-coupled receptor class C group 5 member C		CHAD	9030425E11RIK			MMP12
GRTP1	79774	growth hormone regulated TBC protein 1		CHI3L4	9130008F23RIK			MMP7
GSTA1	2938	glutathione S-transferase alpha 1		CHL1	9130017N09RIK			NQO1
HN1	51155	hematological and neurological expressed 1		CKMT1	9130204K15RIK			OCIAD2
HNF4A	3172	hepatocyte nuclear factor 4 alpha		CLDN2	9130230L23RIK			OVOL2
HNF4G	3174	hepatocyte nuclear factor 4 gamma		CLIC6	9130404H23RIK			PAK1
HSD17B7	51478	hydroxysteroid 17-beta dehydrogenase 7		CLIP4	9330120H11RIK			PDZK1IP1
IER3	8870	immediate early response 3		CLMN	9530008L14RIK			PFKP
IKBKE	9641	inhibitor of kappa light polypeptide gene enhancer in B-cells, kinase epsilon		CLU	9930023K05RIK			PLEKHA6
IL1RL2	8808	interleukin 1 receptor like 2		COL15A1	A330021E22RIK			PLS1
IRF6	3664	interferon regulatory factor 6		CORO2A	A330041D05RIK			PMM2
IYD	389434	iodotyrosine deiodinase		CP	A430107O13RIK			PPIF
KCNN4	3783	potassium calcium-activated channel subfamily N member 4		CREB3L1	A4GALT			RALGPS2
KRT18	3875	keratin 18		CTSK	AA467197			RHBDL2
KRT19	3880	keratin 19		CWH43	AACS			RHPN2
KRT8	3856	keratin 8		CXCL17	AB124611			S100B
LAD1	3898	ladinin 1		D19ERTD652E	ABCC1			SEMA4B
LCN2	3934	lipocalin 2		DMBT1	ABCC3			SERINC2
LENG9	94059	leukocyte receptor cluster member 9		DNAHC10	ABCC8			SIDT1
LRG1	116844	leucine rich alpha-2-glycoprotein 1		DNAHC12	ABCD2			SLC12A8
LRRC8B	23507	leucine rich repeat containing 8 family member B		DNAHC3	ABCG1			SLC22A18
LYPD6	130574	LY6/PLAUR domain containing 6		DNAHC5	ABHD3			SLC2A1
LYPD6B	130576	LY6/PLAUR domain containing 6B		DNAHC6	ABHD6			SLC39A11
MAPK13	5603	mitogen-activated protein kinase 13		DNAHC7B	ABLIM1			SLC39A4
METTL7B	196410	methyltransferase like 7B		DPCR1	ACAA1B			SLC7A11
MFSD9	84804	major facilitator superfamily domain containing 9		DYNLRB2	ACER2			SMPDL3B
MMP12	4321	matrix metallopeptidase 12		E230008N13RIK	ACNAT2			SORD
MMP7	4316	matrix metallopeptidase 7		ECT2L	ACOT11			SPDEF
MUC3	4584/57876	mucin 3A, cell surface associated; or mucin 3B, cell surface associated		ECT2L	ACP5			SPP1
MUC5AC	4586	mucin 5AC, oligomeric mucus/gel-forming		EDIL3	ACSL1			ST14
MUC5B	727897	mucin 5B, oligomeric mucus/gel-forming		EDNRB	ACSM3			STYK1
NQO1	1728	NAD(P)H quinone dehydrogenase 1		EFCAB1	ACTC1			TESC
OCIAD2	132299	OCIA domain containing 2		EGLN3	ACTG2			TFF1
OVOL2	58495	ovo like zinc finger 2		EHF	ADAM28			TM4SF4
PAK1	5058	p21 (RAC1) activated kinase 1		ELF3	ADAM8			TMED3
PAX9	5083	paired box 9		EMR4	ADAMDEC1			TMEM117
PDZK1IP1	10158	PDZK1 interacting protein 1		ENPP1	ADAMTS15			TMEM30B
PFKP	5214	phosphofructokinase, platelet		EPCAM	ADAMTSL2			TMEM45B
PLEK2	26499	pleckstrin 2		EREG	ADAP1			TMEM54
PLEKHA6	22874	pleckstrin homology domain containing A6		ESRP1	ADCY2			TMPRSS4
PLS1	5357	plastin 1		FAM154B	ADCY8			TNFRSF11B
PMM2	5373	phosphomannomutase 2		FAM166B	ADD3			TNFSF18
PPIF	10105	peptidylprolyl isomerase F		FAM81B	ADH7			TOR3A
RALGPS2	55103	Ral GEF with PH domain and SH3 binding motif 2		FAM84A	ADM			TOX3
RHBDL2	54933	rhomboid like 2		FBXL13	ADORA2A			TSPAN6
RHPN2	85415	rhophilin Rho GTPase binding protein 2		FERMT1	ADRA2A			TTC39A
S100B	6285	S100 calcium binding protein B		FETUB	AF251705			UAP1
SEMA4B	10509	semaphorin 4B		FOXQ1	AGFG2			UGDH
SERINC2	347735	serine incorporator 2		FUT2	AGR2			UNC5CL
SIDT1	54847	SID1 transmembrane family member 1		FXYD3	AI324046			ZDHHC13
SLC12A8	84561	solute carrier family 12 member 8		GABRE	AI661453
SLC22A18	5002	solute carrier family 22 member 18		GABRP	AIM1
SLC28A3	64078	solute carrier family 28 member 3		GALNT3	AIM2
SLC2A1	6513	solute carrier family 2 member 1		GCOM1	AKR1B7
SLC39A11	201266	solute carrier family 39 member 11		GDPD2	AKR1C12
SLC39A4	55630	solute carrier family 39 member 4		GM1077	AKR1C13
SLC44A4	80736	solute carrier family 44 member 4		GM12695	ALAS2
SLC7A11	23657	solute carrier family 7 member 11		GM1418	ALDH1A1
SMPDL3B	27293	sphingomyelin phosphodiesterase acid like 3B		GM1661	ALDH3A1
SORD	6652	sorbitol dehydrogenase		GM16710	ALOX15
SPATS2	65244	spermatogenesis associated serine rich 2		GM16939	ALOX5
SPDEF	25803	SAM pointed domain containing ETS transcription factor		GM16970	ALOX5AP
SPP1	6696	secreted phosphoprotein 1		GM410	AMBP
SRD5A1	6715	steroid 5 alpha-reductase 1		GM626	AMMECR1
ST14	6768	suppression of tumorigenicity 14		GM70	AMOT
STYK1	55359	serine/threonine/tyrosine kinase 1		GM7202	ANGPT1
TESC	54997	tescalcin		GM7676	ANGPTL4
TFF1	7031	trefoil factor 1		GM8760	ANGPTL7
TM4SF4	7104	transmembrane 4 L six family member 4		GOLM1	ANK1
TMED3	23423	transmembrane p24 trafficking protein 3		GP2	ANKDD1B
TMEM117	84216	transmembrane protein 117		GPR120	ANKRD22
TMEM30B	161291	transmembrane protein 30B		GPRC5C	ANKRD33B
TMEM45B	120224	transmembrane protein 45B		GSTA4	ANKRD50
TMEM54	113452	transmembrane protein 54		GSTO1	ANKS4B
TMPRSS4	56649	transmembrane protease, serine 4		HES6	ANO7
TNFRSF11B	4982	TNF receptor superfamily member 11b		HNF4A	ANXA10
TNFSF18	8995	tumor necrosis factor superfamily member 18		IBSP	ANXA13
TNS4	84951	tensin 4		IFITM1	ANXA8
TOR3A	64222	torsin family 3 member A		IGF1	APOBEC1
TOX3	27324	TOX high mobility group box family member 3		IGH-VX24	APOC2
TSPAN6	7105	tetraspanin 6		IGHG	APOL7A
TTC39A	22996	tetratricopeptide repeat domain 39A		IGHG	APOL9A
UAP1	6675	UDP-N-acetylglucosamine pyrophosphorylase 1		IGK-V21-4	AQP3
UGDH	7358	UDP-glucose 6-dehydrogenase		IGK-V28	AQP4
UNC5CL	222643	unc-5 family C-terminal like		IGKV4-71	ARAP2
VTCN1	79679	V-set domain containing T cell activation inhibitor 1		IGKV6-25	ARFGAP3
ZDHHC13	54503	zinc finger DHHC-type containing 13		IL13RA1	ARG1
				IQCG	ARHGAP27
				IQGAP2	ARHGEF16
				ITGA7	ARHGEF3
				ITGB4	ARL14
				ITGBL1	ARRB2
				ITIH2	ASB13
				ITIH4	ASPA
				KCNE3	ASPN
				KCNRG	ATF3
				KRT18	ATG4D
				KRT19	ATP10B
				KRT20	ATP1A3
				LAD1	ATP2C2
				LBP	ATP6V0D2
				LCN2	ATP8A2
				LGALS4	ATP8B1
				LGALS6	AU018778
				LGI4	AU021034
				LIPH	AVIL
				LOC100045391	B3GNT3
				LOC100045792	B4GALNT3
				LOC100045792	B4GALT5
				LOC100046275	B4GALT6
				LOC382693	B930041F14RIK
				LOX	BACE2
				LRG1	BAG1
				LRRC17	BATF2
				LRRC26	BC016579
				LRRC48	BC023202
				LRRIQ1	BC025446
				LTF	BC030476
				LY6D	BC030870
				MALL	BC037703
				MANEA	BC057079
				MAPK13	BC064078
				MBOAT1	BCAR3
				MCPT2	BCAS1
				ME1	BCHE
				MEIG1	BCO2
				MFSD4	BDH1
				MGAT4A	BDKRB1
				MGST2	BGLAP1
				MIR147	BGLAP2
				MLPH	BIRC1F
				MPZL2	BLNK
				MSLN	BLVRB
				MT2	BMP2
				MUC3	BMP5
				MUC4	BMPER
				MUC5AC	BOK
				MUC5B	BTC
				NAALADL2	BTLA
				NEK5	BTN3A3
				NKG7	BTNL5
				NME5	BTNL7
				NTRK2	C130074G19RIK
				OIT1	C130090K23RIK
				ONECUT2	C1QB
				ORM1	C1S
				ORM2	C2
				PAX9	C230072F16RIK
				PGLYRP1	C3AR1
				PIGR	C4A
				PLA2G1B	C4B
				PLCH1	C4BP
				PLEK2	C730027H18RIK
				PLUNC	C77370
				PON1	C8B
				PPIL6	CACNA1D
				PRG4	CACNA2D1
				PRM1	CADM2
				PROM1	CALCRL
				PRRG4	CALML4
				PRSS35	CANT1
				PSP	CAPG
				PTGES	CAPN13
				PTGR1	CAPN5
				PTPRZ1	CAPN8
				RALYL	CAPSL
				RAPGEF4	CAR13
				RASSF9	CAR2
				RBP4	CAR5B
				RDH10	CAR9
				REFBP2	CASP7
				REG1	CAV1
				REG3G	CBARA1
				RETNLA	CBLC
				RGS22	CCDC109A
				RGS5	CCDC116
				RNF128	CCL11
				RPRL1	CCL17
				RSPH4A	CCL2
				SAA3	CCL21A
				SCARA3	CCL24
				SCGB3A1	CCL28
				SERPINA9	CCL3
				SERPINB5	CCL6
				SERPINE1	CCL8
				SFRP1	CCL9
				SLC10A5	CCND2
				SLC16A12	CCR1
				SLC28A3	CCR2
				SLC38A11	CCRL2
				SLC38A4	CD163
				SLC44A4	CD200R4
				SLCO1A5	CD209C
				SMPD2	CD274
				SNTN	CD300A
				SORBS2	CD300LB
				SOX2	CD300LD
				SPAG6	CD300LF
				SPATA18	CD52
				SPATS2	CD53
				SPEF2	CD5L
				SPRR2A1	CD68
				SPRR2A2	CD79A
				SPRR2A3	CD80
				SRD5A1	CD84
				ST8SIA6	CD97
				SYT5	CDA
				SYTL5	CDC25A
				TANC2	CDC2L1
				TC2N	CDC42EP5
				TFF2	CDH17
				TIMP1	CDK6
				TMC5	CDKN2B
				TMEM212	CDO1
				TMEM232	CDON
				TNIP3	CEACAM1
				TNS4	CEACAM10
				TRF	CEACAM2
				TRP63	CES1
				TRPV6	CES2
				TSPAN1	CES6
				TTC14	CFB
				U46068	CFH
				UGT2B34	CFP
				VILL	CFTR
				VSIG1	CGREF1
				VTCN1	CH25H
				WDR49	CHAD
				WDR52	CHI3L4
				WDR72	CHL1
				ZFP750	CHN2
					CHPT1
					CHSY3
					CIB1
					CIDEA
					CISD1
					CKB
					CKMT1
					CLCA1
					CLCA2
					CLCA3
					CLCA5
					CLCN2
					CLDN2
					CLDN23
					CLDN5
					CLEC12A
					CLEC1A
					CLEC4A1
					CLEC4A3
					CLEC4D
					CLEC4E
					CLEC5A
					CLRN3
					CMAH
					CMBL
					CMPK1
					CMTM7
					CNKSR2
					CNNM4
					COL1A2
					COL3A1
					COL5A2
					COLEC12
					CORO2A
					COX17
					COX5A
					COX5B
					CP
					CPD
					CPEB1
					CPVL
					CPXM1
					CREB3L4
					CRIM1
					CRIP1
					CRYBG3
					CSF1
					CSF2RB
					CSF2RB2
					CSF3R
					CSRP2
					CTLA4
					CTSE
					CTSK
					CTSL
					CXADR
					CXCL12
					CXCL13
					CXCL14
					CXCL17
					CXCL2
					CXCL5
					CYBRD1
					CYP27A1
					CYP2B10
					CYP2C65
					CYP2D10
					CYP2D34
					CYP2J12
					CYP2J6
					CYP2J9
					CYP2S1
					CYP3A13
					CYP4B1
					CYP51
					CYP7B1
					D130037M23RIK
					D17H6S56E-5
					D730005E14RIK
					D8ERTD82E
					DCN
					DDEF2
					DDX3Y
					DDX60
					DEGS2
					DENND4A
					DGAT2
					DHCR24
					DHRS9
					DKK3
					DLGAP1
					DLL1
					DMBT1
					DNAHC12
					DNAHC5
					DNAHC7L
					DNAJC22
					DNASE1L1
					DOCK11
					DPCR1
					DPEP1
					DPT
					DRR1
					DSC2
					DSG2
					DSP
					DUOX1
					DUOX2
					DUOXA2
					DUSP10
					DUSP14
					E030011K20RIK
					E130008D07RIK
					EAR11
					EBP
					ECM1
					EDN1
					EEF2K
					EEPD1
					EFCAB5
					EFEMP1
					EFHC1
					EFHD2
					EFNA5
					EG545391
					EGFR
					EGLN3
					EHHADH
					EIF2S3Y
					ELF3
					ELOVL6
					EML1
					EMR1
					ENDOD1
					ENOX2
					ENPP1
					ENPP2
					ENPP3
					ENTPD8
					EPB4.1L4B
					EPHB2
					EPHX2
					EPHX4
					EPS8
					EPS8L3
					EPSTI1
					ERN2
					ETHE1
					F10
					F13A1
					F2RL1
					F3
					F5
					F7
					F830116E18RIK
					FA2H
					FABP4
					FAM101B
					FAM107A
					FAM110C
					FAM171A1
					FAM20B
					FAM23A
					FAM3B
					FAM40B
					FAM46A
					FAM46B
					FAM46C
					FAM83B
					FAM83E
					FAM83F
					FAM84A
					FBLIM1
					FBLN1
					FBP2
					FCGBP
					FCGR2B
					FCGR3
					FCGR4
					FER1L4
					FERMT1
					FGD3
					FGF7
					FGL2
					FHL1
					FHL2
					FKBP5
					FLNB
					FMN1
					FMNL2
					FMO1
					FMO5
					FOXA1
					FOXA3
					FOXQ1
					FREQ
					FRK
					FSTL4
					FUSIP1
					FUT2
					FUT4
					FUT8
					FUT9
					FXYD1
					FXYD3
					FZD5
					GABRP
					GAL3ST1
					GAL3ST2
					GALE
					GALM
					GALNT10
					GALNT12
					GALNT3
					GALNT4
					GALNT5
					GALNT6
					GALNT7
					GARNL4
					GATA5
					GBGT1
					GBP1
					GBP2
					GCH1
					GCNT3
					GDA
					GDF10
					GDPD3
					GGH
					GIMAP3
					GIPC2
					GJB1
					GK5
					GKN1
					GKN2
					GLA
					GLB1L2
					GLDC
					GLIPR1
					GLIPR2
					GLP1R
					GLUL
					GM10371
					GM10590
					GM106
					GM10639
					GM1077
					GM10877
					GM10879
					GM10880
					GM10881
					GM10883
					GM11428
					GM13225
					GM1409
					GM14137
					GM14203
					GM14446
					GM14461
					GM1502
					GM1524
					GM189
					GM3313
					GM3336
					GM459
					GM4770
					GM4956
					GM4966
					GM4968
					GM4983
					GM5153
					GM5483
					GM5563
					GM5571
					GM5934
					GM6236
					GM6329
					GM7112
					GM7367
					GM8250
					GM8443
					GM8948
					GM9907
					GMDS
					GNA14
					GOLPH3L
					GOT1
					GP2
					GP49A
					GPA33
					GPD1L
					GPD2
					GPM6A
					GPNMB
					GPR39
					GPR55
					GPR64
					GPX3
					GRIT
					GRK6
					GRTP1
					GSDMA2
					GSDMD
					GSN
					GSR
					GSS
					GSTA1
					GSTA2
					GSTA3
					GSTA4
					GSTO1
					GYPC
					H2-OB
					H2-T24
					HAL
					HBA-A1
					HBB-B1
					HCK
					HEBP2
					HEPACAM2
					HEPH
					HGF
					HGFAC
					HHIP
					HIVEP3
					HK3
					HMCN1
					HMGCL
					HMGCS2
					HN1
					HNF4A
					HNF4G
					HPCAL4
					HPGD
					HR
					HS3ST1
					HSD11B1
					HSD17B2
					HSD17B6
					HSD17B7
					HSH2D
					HTRA4
					HVCN1
					HYAL1
					ICOSL
					IDO1
					IER3
					IFI202B
					IFI204
					IFI27L2B
					IFIT3
					IFITM1
					IFNGR1
					IGDCC4
					IGF1
					IGF2
					IGH
					IGH-6
					IGHMAC38.205.12
					IGHVQ52.3.8
					IGJ
					IGK
					IGK-C
					IGK-V1
					IGK-V28
					IGK-V33
					IGK-V38
					IGK-V4
					IGKV1-135
					IGKV6-25
					IGL-C2
					IGL-C3
					IGL-V1
					IGL-V2
					IGSF10
					IGSF6
					IHH
					IKBKE
					IKZF2
					IL18
					IL1A
					IL1B
					IL1F6
					IL1F9
					IL1R2
					IL1RL1
					IL1RL2
					IL1RN
					IL22RA1
					IL28RA
					IL6
					IL7R
					IL8RB
					INMT
					IPMK
					IPPK
					IQGAP2
					IRF4
					IRF6
					IRF7
					IRG1
					IRX2
					ISM1
					ITGA4
					ITGA8
					ITGAE
					ITGAM
					ITGB2
					ITGB4
					ITGB8
					ITIH5
					ITLN1
					ITPK1
					ITPRIP
					IVL
					IYD
					JAKMIP1
					KBTBD10
					KCNE3
					KCNG3
					KCNJ11
					KCNK10
					KCNK5
					KCNK6
					KCNN4
					KCNQ1
					KCNU1
					KCTD12B
					KHDC1A
					KHDC1B
					KHDRBS3
					KIF21B
					KIF5C
					KITL
					KLF4
					KLK1
					KLK1B22
					KLRG1
					KRT19
					KRT20
					KRT4
					KRT5
					KRT8
					KSR1
					L1CAM
					LAD1
					LAMA2
					LAMC3
					LASS3
					LAX1
					LBH
					LCORL
					LDHD
					LDLR
					LENG9
					LETM1
					LGALS1
					LGALS12
					LGALS2
					LGALS3BP
					LGALS4
					LGALS9
					LGR4
					LHFPL2
					LILRB3
					LILRB4
					LIMA1
					LIMS2
					LIPN
					LMO4
					LOC100045870
					LOC100046350
					LOC100046496
					LOC100046979
					LOC100047070
					LOC435333
					LOC544903
					LOC629446
					LOC634100
					LOC641050
					LOC641089
					LOC668231
					LOC676175
					LOC676201
					LOXL1
					LOXL4
					LPAR1
					LPAR5
					LPCAT2
					LPCAT4
					LPL
					LPXN
					LRAT
					LRIG3
					LRMP
					LRRC20
					LRRC25
					LRRC26
					LRRC31
					LRRC32
					LRRC66
					LRRC8B
					LTB
					LTBP1
					LTBP2
					LTF
					LY6D
					LY6I
					LY96
					LYPD6
					LYPD6B
					LYSMD2
					MAL
					MALL
					MAMDC2
					MAMLD1
					MANSC1
					MAP3K6
					MARCO
					MBOAT1
					MBOAT2
					MCC
					MCOLN2
					MCPT1
					MCPT2
					MCTP1
					MCTP2
					ME2
					MEIS2
					MELA
					MEP1B
					MERTK
					METRNL
					METTL7B
					METTL9
					MFAP5
					MFGE8
					MFHAS1
					MFN2
					MFSD4
					MFSD9
					MGAT3
					MGAT4A
					MGLL
					MGST2
					MGST3
					MIA3
					MICAL3
					MID2
					MLLT3
					MLPH
					MMP12
					MMP15
					MMP19
					MMP2
					MMP23
					MMP28
					MMP7
					MMRN1
					MOGAT2
					MPZL3
					MRC1
					MRPL20
					MS4A4D
					MS4A6B
					MS4A6C
					MS4A6D
					MS4A8A
					MSLN
					MSR1
					MST1R
					MTAP4
					MTMR10
					MUC13
					MUC3
					MUC5AC
					MUC5B
					MUC6
					MUP1
					MUP2
					MUP20
					MUP21
					MUP3
					MUP4
					MUP5
					MUP8
					MUPCDH
					MVP
					MXD1
					MYH11
					MYL9
					MYO15B
					MYO1A
					MYO1D
					MYO5A
					MYO6
					NADK
					NAIP1
					NAIP5
					NBEAL2
					NBL1
					NCCRP1
					NCF4
					NEO1
					NEURL3
					NFE2L3
					NFKBIZ
					NIACR1
					NIPAL2
					NIPSNAP3A
					NLRC4
					NLRP10
					NOSTRIN
					NOV
					NOX4
					NOXA1
					NPL
					NPY
					NPY1R
					NQO1
					NR1H4
					NR1I2
					NSG1
					NT5C1A
					NT5C3
					NT5E
					NTN1
					NTN4
					NTRK2
					OAF
					OAS1A
					OAS2
					OASL1
					OASL2
					OCIAD2
					ODF2L
					ODZ1
					OGN
					OIT1
					OLFM4
					OLFML1
					OLFR1372-PS1
					OLFR1383
					OLR1
					OMP
					ONECUT2
					ONECUT3
					OTOP3
					OVOL2
					OXR1
					P2RX4
					P2RX7
					P2RY1
					P2RY2
					PADI1
					PADI2
					PAK1
					PALLD
					PALMD
					PAMR1
					PANX1
					PAPSS2
					PAQR5
					PATE4
					PAX9
					PCDH1
					PCDH24
					PCDH7
					PCOLCE2
					PCSK5
					PCTK3
					PDCD4
					PDE8A
					PDE9A
					PDGFC
					PDGFRA
					PDK4
					PDX1
					PDZK1IP1
					PEAR1
					PERP
					PFKP
					PGAP1
					PGLYRP1
					PGM1
					PGRMC1
					PHEX
					PHYH
					PI15
					PIGR
					PIK3C2G
					PIM1
					PIRA3
					PIRA6
					PKLR
					PLA2G10
					PLA2G12B
					PLA2G2D
					PLA2G4A
					PLA2G4C
					PLA2G7
					PLAC8
					PLAT
					PLAUR
					PLCB1
					PLCE1
					PLCH1
					PLEK2
					PLEKHA6
					PLEKHA7
					PLEKHG3
					PLK3
					PLLP
					PLS1
					PLSCR1
					PLSCR2
					PLSCR4
					PLTP
					PLUNC
					PLXNC1
					PMAIP1
					PMM1
					PMM2
					PNLIPRP2
					PODN
					POF1B
					PORCN
					POU2AF1
					PPAP2A
					PPARG
					PPARGC1B
					PPIF
					PPP1R3D
					PPP2R5B
					PPYR1
					PQLC3
					PRAP1
					PRG2
					PRKAA2
					PRKCA
					PRL2C1
					PRL2C2
					PRL2C3
					PRL2C5
					PROM1
					PRR13
					PRSS32
					PSAPL1
					PSCA
					PSTPIP1
					PSTPIP2
					PTAFR
					PTGER4
					PTGR1
					PTK2B
					PTPN22
					PTPRD
					PTPRE
					PTPRH
					PTPRN2
					PTPRR
					PTPRT
					PTTG1IP
					PZP
					QSOX1
					RAB11FIP4
					RAB27B
					RAB3D
					RAC2
					RALGPS2
					RARRES2
					RASA2
					RASSF6
					RBP1
					RBP2
					RCN3
					RDH10
					REG1
					REG3B
					REG3G
					REP15
					RET
					RETNLA
					RETNLG
					RFTN1
					RGS1
					RGS13
					RGS17
					RGS2
					RHBDL2
					RHOC
					RHOF
					RHPN2
					RIPPLY3
					RNASEL
					RND3
					RNF128
					RNF217
					RP23-233B9.8
					RPP25
					RPS6KA1
					RRAS2
					RSAD1
					RTN4IP1
					RUNDC1
					S100A4
					S100A6
					S100A8
					S100A9
					S100B
					SAA1
					SAA3
					SAMD12
					SAMD8
					SC4MOL
					SC5D
					SCAMP2
					SCAMP5
					SCARA3
					SCGB3A1
					SCGB3A2
					SCIN
					SCN3B
					SCN7A
					SCN8A
					SCUBE2
					SDCBP2
					SDHB
					SDHD
					SEC16B
					SECTM1B
					SELL
					SELPLG
					SEMA3B
					SEMA3E
					SEMA3F
					SEMA4B
					SEMA7A
					SERINC2
					SERPINA3C
					SERPINA3F
					SERPINA3G
					SERPINA3H
					SERPINA3N
					SERPINB1A
					SERPINB1B
					SERPINB5
					SERPINB8
					SERPING1
					SFRP1
					SGMS2
					SH2D6
					SH2D7
					SH3BGRL2
					SH3BGRL3
					SH3GL2
					SH3KBP1
					SH3YL1
					SHC2
					SHF
					SHH
					SHISA2
					SIDT1
					SIPA1L1
					SLC10A2
					SLC10A6
					SLC12A8
					SLC15A3
					SLC16A10
					SLC16A9
					SLC17A9
					SLC22A1
					SLC22A18
					SLC22A21
					SLC25A35
					SLC27A6
					SLC28A2
					SLC28A3
					SLC2A1
					SLC35A1
					SLC35A3
					SLC35D2
					SLC35F2
					SLC36A2
					SLC37A2
					SLC38A1
					SLC39A11
					SLC39A4
					SLC41A2
					SLC43A3
					SLC44A1
					SLC44A4
					SLC45A3
					SLC5A1
					SLC5A9
					SLC6A2
					SLC6A20A
					SLC6A9
					SLC7A11
					SLC7A8
					SLC7A9
					SLC9A2
					SLC9A3
					SLC9A4
					SLCO1A5
					SLCO4A1
					SLFN1
					SLFN2
					SLFN4
					SLITRK6
					SMOC1
					SMPD3
					SMPDL3B
					SNCG
					SNTN
					SOAT2
					SOCS3
					SOD3
					SORBS2
					SORD
					SOX17
					SOX2
					SOX21
					SPATA18
					SPATS2L
					SPDEF
					SPIB
					SPINK4
					SPIRE1
					SPIRE2
					SPON1
					SPP1
					SPRR1A
					SPRR2A
					SPRR2B
					SQLE
					SRD5A1
					SRGAP1
					SRGN
					SSFA2
					SSR4
					SSU72
					ST14
					STC2
					STEAP1
					STEAP2
					STEAP3
					STEAP4
					STIM2
					STK25
					STOM
					STX12
					STXBP5L
					STXBP6
					STYK1
					SULF1
					SULF2
					SULT1A1
					SULT1B1
					SULT1C2
					SULT1D1
					SUOX
					SVEP1
					SYK
					SYT16
					SYT8
					SYTL2
					SYTL4
					TACSTD2
					TAGLN
					TBC1D1
					TBC1D9
					TBX2
					TCF21
					TCF23
					TCFEC
					TDRD7
					TESC
					TFF1
					TFF2
					TFF3
					THBD
					THOP1
					TIMP1
					TIRAP
					TJP3
					TLR13
					TLR3
					TLR8
					TM4SF1
					TM4SF4
					TM4SF5
					TM6SF2
					TMC5
					TMC7
					TMED3
					TMEM100
					TMEM106A
					TMEM117
					TMEM125
					TMEM178
					TMEM195
					TMEM220
					TMEM26
					TMEM30B
					TMEM45A
					TMEM45B
					TMEM51
					TMEM54
					TMEM63A
					TMEM71
					TMPRSS2
					TMPRSS3
					TMPRSS4
					TMTC1
					TMTC2
					TNC
					TNF
					TNFAIP3
					TNFRSF11B
					TNFRSF8
					TNFRSF9
					TNFSF18
					TNFSF4
					TNIK
					TNIP1
					TNIP3
					TNNI2
					TNS4
					TOR3A
					TOX
					TOX3
					TPCN1
					TPD52L1
					TPM2
					TREM1
					TREM2
					TRIM24
					TRIM6
					TRPM5
					TSKU
					TSPAN1
					TSPAN13
					TSPAN15
					TSPAN3
					TSPAN6
					TTC22
					TTC39A
					TTLL6
					TTR
					TTYH2
					U46068
					UAP1
					UGDH
					UGT2A3
					UGT2B34
					UGT2B35
					UNC5B
					UNC5CL
					UPK1B
					UPP1
					USP18
					UTP3
					VAULTRC5
					VAV1
					VIL1
					VILL
					VNN1
					VOPP1
					VPS37B
					VSIG1
					VSIG2
					VSTM2B
					VTCN1
					VWA5A
					WDR51B
					WDR72
					WFDC1
					WNT11
					WNT4
					XK
					XKR9
					XLR4C
					XPNPEP2
					YTHDC2
					ZBTB7C
					ZBTB8A
					ZC3H12A
					ZDHHC13
					ZDHHC15
					ZDHHC2
					ZFAND2A
					ZFP239
					ZFPM1
