# Supplementary material for: Gene signature driving invasive mucinous adenocarcinoma of the lung
Source: EMBO Mol Med. 2017 Mar 2;9(4):462–81. doi: 10.15252/emmm.201606711 (PMC5376761; doi:10.15252/emmm.201606711)
Supplement: Supplementary file 6 — Dataset EV4 [file EMMM-9-462-s006.xlsx]

## Sheet: Dataset EV4
Dataset EV4. TCGA samples and Human cancer cell lines used in Gene Set Enrichment Analysis
Samples of TCGA LUAD used in Fig 1C			Human cancer cell lines of Klijn et al, 2015 used in Fig 2
TCGA Sample ID	SAMPLE TYPE		Sample Name	Cell Line	Disease	Tissue Group
TCGA-05-4403-01A	Human IMA		Sample 428	A172	glioblastoma	Brain
TCGA-05-4420-01A	Human IMA		Sample 540	T98G	glioblastoma	Brain
TCGA-05-4433-01A	Human IMA		Sample 573	M059J	glioblastoma	Brain
TCGA-44-6146-01A	Human IMA		Sample 574	M059K	glioblastoma	Brain
TCGA-55-7728-01A	Human IMA		Sample 337	G111	glioma	Brain
TCGA-75-6203-01A	Human IMA		Sample 338	G112	glioma	Brain
TCGA-78-7163-01A	Human IMA		Sample 339	G118	glioma	Brain
TCGA-78-7166-01A	Human IMA		Sample 340	G120	glioma	Brain
TCGA-78-7540-01A	Human IMA		Sample 341	G121	glioma	Brain
TCGA-38-4626-11A	Normal		Sample 342	G122	glioma	Brain
TCGA-38-4627-11A	Normal		Sample 343	G124	glioma	Brain
TCGA-44-2655-11A	Normal		Sample 344	G130	glioma	Brain
TCGA-44-2661-11A	Normal		Sample 345	G140	glioma	Brain
TCGA-44-2668-11A	Normal		Sample 346	G142	glioma	Brain
TCGA-44-6144-11A	Normal		Sample 347	G22	glioma	Brain
TCGA-44-6145-11A	Normal		Sample 348	G28T	glioma	Brain
TCGA-44-6147-11A	Normal		Sample 349	G44	glioma	Brain
TCGA-50-5936-11A	Normal		Sample 350	G59	glioma	Brain
			Sample 351	G61	glioma	Brain
			Sample 352	G84	glioma	Brain
			Sample 353	G96	glioma	Brain
			Sample 354	SF268	glioma	Brain
			Sample 355	SF539	glioma	Brain
			Sample 429	Hs 683	glioma	Brain
			Sample 430	LN-18	glioma	Brain
			Sample 431	LN-229	glioma	Brain
			Sample 571	G141	glioma	Brain
			Sample 336	CHP-212	neuroblastoma	Brain
			Sample 465	KELLY	neuroblastoma	Brain
			Sample 466	SK-N-AS	neuroblastoma	Brain
			Sample 467	SK-N-DZ	neuroblastoma	Brain
			Sample 479	IMR-32	neuroblastoma	Brain
			Sample 555	SK-N-FI	neuroblastoma	Brain
			Sample 602	SK-N-SH	neuroblastoma	Brain
			Sample 605	MHH-NB-11	neuroblastoma	Brain
			Sample 47	CAL-120	breast adenocarcinoma	Breast
			Sample 48	CAL-148	breast adenocarcinoma	Breast
			Sample 49	CAL-85-1	breast adenocarcinoma	Breast
			Sample 50	CAMA-1	breast adenocarcinoma	Breast
			Sample 52	EFM-192A	breast adenocarcinoma	Breast
			Sample 58	HCC1428	breast adenocarcinoma	Breast
			Sample 74	MCF-7	breast adenocarcinoma	Breast
			Sample 76	MDA-MB-231	breast adenocarcinoma	Breast
			Sample 78	MDA-MB-415	breast adenocarcinoma	Breast
			Sample 79	MDA-MB-436	breast adenocarcinoma	Breast
			Sample 82	SK-BR-3	breast adenocarcinoma	Breast
			Sample 302	CAL51	breast adenocarcinoma	Breast
			Sample 303	EFM-192B	breast adenocarcinoma	Breast
			Sample 310	MDA-MB-361	breast adenocarcinoma	Breast
			Sample 311	MDA-MB-468	breast adenocarcinoma	Breast
			Sample 500	HCC1493	breast adenocarcinoma	Breast
			Sample 587	SW 527	breast adenocarcinoma	Breast
			Sample 595	EFM-192C	breast adenocarcinoma	Breast
			Sample 316	SUM 159PT	breast anaplastic carcinoma	Breast
			Sample 43	BT-20	breast carcinoma	Breast
			Sample 51	EFM-19	breast carcinoma	Breast
			Sample 53	EVSA-T	breast carcinoma	Breast
			Sample 69	Hs 578T	breast carcinoma	Breast
			Sample 77	MDA-MB-330	breast carcinoma	Breast
			Sample 80	MDA-MB-453	breast carcinoma	Breast
			Sample 306	HCC2911	breast carcinoma	Breast
			Sample 308	MDA-MB-134-VI	breast carcinoma	Breast
			Sample 312	MX-1	breast carcinoma	Breast
			Sample 315	SUM 229PE	breast carcinoma	Breast
			Sample 317	YMB-1	breast carcinoma	Breast
			Sample 463	SUM 52PE	breast carcinoma	Breast
			Sample 516	DU4475	breast carcinoma	Breast
			Sample 541	MT-3	breast carcinoma	Breast
			Sample 565	YMB-1-E	breast carcinoma	Breast
			Sample 44	BT-474	breast ductal adenocarcinoma	Breast
			Sample 45	BT-483	breast ductal adenocarcinoma	Breast
			Sample 46	BT-549	breast ductal adenocarcinoma	Breast
			Sample 54	HCC1143	breast ductal adenocarcinoma	Breast
			Sample 55	HCC1187	breast ductal adenocarcinoma	Breast
			Sample 56	HCC1395	breast ductal adenocarcinoma	Breast
			Sample 57	HCC1419	breast ductal adenocarcinoma	Breast
			Sample 59	HCC1500	breast ductal adenocarcinoma	Breast
			Sample 61	HCC1599	breast ductal adenocarcinoma	Breast
			Sample 63	HCC1937	breast ductal adenocarcinoma	Breast
			Sample 64	HCC1954	breast ductal adenocarcinoma	Breast
			Sample 65	HCC202	breast ductal adenocarcinoma	Breast
			Sample 66	HCC2218	breast ductal adenocarcinoma	Breast
			Sample 67	HCC38	breast ductal adenocarcinoma	Breast
			Sample 68	HCC70	breast ductal adenocarcinoma	Breast
			Sample 70	JIMT-1	breast ductal adenocarcinoma	Breast
			Sample 71	KPL-1	breast ductal adenocarcinoma	Breast
			Sample 72	KPL-4	breast ductal adenocarcinoma	Breast
			Sample 81	MFM-223	breast ductal adenocarcinoma	Breast
			Sample 83	T-47D	breast ductal adenocarcinoma	Breast
			Sample 84	UACC-812	breast ductal adenocarcinoma	Breast
			Sample 85	ZR-75-1	breast ductal adenocarcinoma	Breast
			Sample 86	ZR-75-30	breast ductal adenocarcinoma	Breast
			Sample 305	HCC2688	breast ductal adenocarcinoma	Breast
			Sample 309	MDA-MB-175-VII	breast ductal adenocarcinoma	Breast
			Sample 313	SUM 1315M02	breast ductal adenocarcinoma	Breast
			Sample 314	SUM 149PT	breast ductal adenocarcinoma	Breast
			Sample 356	HCC2157	breast ductal adenocarcinoma	Breast
			Sample 649	UACC-893	breast ductal adenocarcinoma	Breast
			Sample 307	MCF10DCIS.com	breast ductal carcinoma in situ	Breast
			Sample 73	MCF 10A	breast fibrocystic disease	Breast
			Sample 75	MDA-MB-157	breast medullary carcinoma	Breast
			Sample 60	HCC1569	breast metaplastic carcinoma	Breast
			Sample 62	HCC1806	breast squamous cell carcinoma	Breast
			Sample 357	SW 982	breast synovial sarcoma	Breast
			Sample 304	HBL-100	normal at the time of derivation	Breast
			Sample 480	HEp-2	cervical adenocarcinoma	Cervix
			Sample 538	HeLa	cervical adenocarcinoma	Cervix
			Sample 358	Ca Ski	cervical carcinoma	Cervix
			Sample 432	ME-180	cervical carcinoma	Cervix
			Sample 468	MS751	cervical carcinoma	Cervix
			Sample 559	C-33 A	cervical carcinoma	Cervix
			Sample 359	SiHa	cervical squamous cell carcinoma	Cervix
			Sample 564	NCI-H716	cecum adenocarcinoma	Colo-rectal
			Sample 533	LS1034	cecum carcinoma	Colo-rectal
			Sample 88	Caco-2	colon adenocarcinoma	Colo-rectal
			Sample 90	CL-34	colon adenocarcinoma	Colo-rectal
			Sample 91	CL-40	colon adenocarcinoma	Colo-rectal
			Sample 92	COLO 201	colon adenocarcinoma	Colo-rectal
			Sample 96	CX-1	colon adenocarcinoma	Colo-rectal
			Sample 97	DLD-1	colon adenocarcinoma	Colo-rectal
			Sample 98	HCT-15	colon adenocarcinoma	Colo-rectal
			Sample 100	KM-12	colon adenocarcinoma	Colo-rectal
			Sample 101	LoVo	colon adenocarcinoma	Colo-rectal
			Sample 104	SK-CO-1	colon adenocarcinoma	Colo-rectal
			Sample 105	SW 1116	colon adenocarcinoma	Colo-rectal
			Sample 106	SW 403	colon adenocarcinoma	Colo-rectal
			Sample 107	SW 948	colon adenocarcinoma	Colo-rectal
			Sample 360	COLO 205	colon adenocarcinoma	Colo-rectal
			Sample 361	COLO 206F	colon adenocarcinoma	Colo-rectal
			Sample 363	HM7	colon adenocarcinoma	Colo-rectal
			Sample 364	LS 174T	colon adenocarcinoma	Colo-rectal
			Sample 365	SW 1463	colon adenocarcinoma	Colo-rectal
			Sample 366	SW 48	colon adenocarcinoma	Colo-rectal
			Sample 367	SW 480	colon adenocarcinoma	Colo-rectal
			Sample 414	HCC1263	colon adenocarcinoma	Colo-rectal
			Sample 415	SW 1417	colon adenocarcinoma	Colo-rectal
			Sample 433	HCA-7	colon adenocarcinoma	Colo-rectal
			Sample 435	LS 180	colon adenocarcinoma	Colo-rectal
			Sample 436	OUMS-23	colon adenocarcinoma	Colo-rectal
			Sample 469	SNU-C1	colon adenocarcinoma	Colo-rectal
			Sample 481	HT-29	colon adenocarcinoma	Colo-rectal
			Sample 483	SW 620	colon adenocarcinoma	Colo-rectal
			Sample 484	WiDr	colon adenocarcinoma	Colo-rectal
			Sample 498	Hs 255.T	colon adenocarcinoma	Colo-rectal
			Sample 539	C2BBe1	colon adenocarcinoma	Colo-rectal
			Sample 622	GP2d	colon adenocarcinoma	Colo-rectal
			Sample 623	GP5d	colon adenocarcinoma	Colo-rectal
			Sample 628	CaR-1	colon adenocarcinoma	Colo-rectal
			Sample 630	RCM-1	colon adenocarcinoma	Colo-rectal
			Sample 87	C170	colon carcinoma	Colo-rectal
			Sample 89	CL-11	colon carcinoma	Colo-rectal
			Sample 93	COLO 320DM	colon carcinoma	Colo-rectal
			Sample 94	COLO 741	colon carcinoma	Colo-rectal
			Sample 95	COLO 678	colon carcinoma	Colo-rectal
			Sample 102	MDST8	colon carcinoma	Colo-rectal
			Sample 103	RKO	colon carcinoma	Colo-rectal
			Sample 108	T84	colon carcinoma	Colo-rectal
			Sample 362	HCT 116	colon carcinoma	Colo-rectal
			Sample 434	HT-55	colon carcinoma	Colo-rectal
			Sample 482	RKO-E6	colon carcinoma	Colo-rectal
			Sample 486	ATRFLOX	colon carcinoma	Colo-rectal
			Sample 624	Hs 675.T	colon carcinoma	Colo-rectal
			Sample 625	HT-115	colon carcinoma	Colo-rectal
			Sample 629	CW-2	colon carcinoma	Colo-rectal
			Sample 99	HCT-8	ileum adenocarcinoma	Colo-rectal
			Sample 399	SW 837	rectal adenocarcinoma	Colo-rectal
			Sample 572	RPMI 2650	nasal septum squamous cell carcinoma	Head-neck
			Sample 370	Detroit 562	nasopharyngeal carcinoma	Head-neck
			Sample 537	FaDu	nasopharyngeal squamous cell carcinoma	Head-neck
			Sample 369	BICR 10	oral cavity squamous cell carcinoma	Head-neck
			Sample 437	BHY	oral cavity squamous cell carcinoma	Head-neck
			Sample 438	HN	oral cavity squamous cell carcinoma	Head-neck
			Sample 553	BICR 78	oral cavity squamous cell carcinoma	Head-neck
			Sample 653	KYSE-140	squamous cell carcinoma	Head-neck
			Sample 654	KYSE-520	squamous cell carcinoma	Head-neck
			Sample 655	KYSE-70	squamous cell carcinoma	Head-neck
			Sample 656	KYSE-150	squamous cell carcinoma	Head-neck
			Sample 657	KYSE-180	squamous cell carcinoma	Head-neck
			Sample 658	KYSE-270	squamous cell carcinoma	Head-neck
			Sample 659	KYSE-30	squamous cell carcinoma	Head-neck
			Sample 660	KYSE-450	squamous cell carcinoma	Head-neck
			Sample 661	KYSE-510	squamous cell carcinoma	Head-neck
			Sample 666	COLO 680N	squamous cell carcinoma	Head-neck
			Sample 419	DOK	tongue dysplasia	Head-neck
			Sample 410	CAL 27	tongue squamous cell carcinoma	Head-neck
			Sample 411	PE/CA-PJ15	tongue squamous cell carcinoma	Head-neck
			Sample 418	BICR 31	tongue squamous cell carcinoma	Head-neck
			Sample 420	SCC-25	tongue squamous cell carcinoma	Head-neck
			Sample 421	SCC-9	tongue squamous cell carcinoma	Head-neck
			Sample 456	BICR 22	tongue squamous cell carcinoma	Head-neck
			Sample 519	SCC-15	tongue squamous cell carcinoma	Head-neck
			Sample 372	769-P	renal adenocarcinoma	Kidney
			Sample 373	786-O	renal adenocarcinoma	Kidney
			Sample 460	CAL 54	renal adenocarcinoma	Kidney
			Sample 556	ACHN	renal adenocarcinoma	Kidney
			Sample 641	A-498	renal adenocarcinoma	Kidney
			Sample 374	Caki-2	renal carcinoma	Kidney
			Sample 375	TK-10	renal carcinoma	Kidney
			Sample 477	HCC12	renal cell carcinoma	Kidney
			Sample 478	HCC89	renal cell carcinoma	Kidney
			Sample 499	HCC1011	renal cell carcinoma	Kidney
			Sample 502	HCC1319	renal cell carcinoma	Kidney
			Sample 459	Caki-1	renal clear cell adenocarcinoma	Kidney
			Sample 569	G-402	renal leiomyoma	Kidney
			Sample 439	BFTC-909	transitional cell carcinoma of kidney	Kidney
			Sample 376	HuH-7	hepatocellular carcinoma	Liver
			Sample 377	JHH-2	hepatocellular carcinoma	Liver
			Sample 378	JHH-7	hepatocellular carcinoma	Liver
			Sample 379	SNU-398	hepatocellular carcinoma	Liver
			Sample 380	SNU-423	hepatocellular carcinoma	Liver
			Sample 440	huH-1	hepatocellular carcinoma	Liver
			Sample 441	PLC/PRF/5	hepatocellular carcinoma	Liver
			Sample 470	SNU-387	hepatocellular carcinoma	Liver
			Sample 530	SNU-475	hepatocellular carcinoma	Liver
			Sample 534	JHH-5	hepatocellular carcinoma	Liver
			Sample 535	Hep G2	hepatocellular carcinoma	Liver
			Sample 547	JHH-4	hepatocellular carcinoma	Liver
			Sample 600	JHH-1	hepatocellular carcinoma	Liver
			Sample 611	SNU-182	hepatocellular carcinoma	Liver
			Sample 612	SNU-449	hepatocellular carcinoma	Liver
			Sample 597	C3A	renal carcinoma	Liver
			Sample 300	SW 1573	bronchioloalveolar adenocarcinoma	Lung_AD
			Sample 277	HOP-92	large cell lung carcinoma	Lung_LCC
			Sample 292	NCI-H460	large cell lung carcinoma	Lung_LCC
			Sample 382	HCC4017	large cell lung carcinoma	Lung_LCC
			Sample 473	LCLC-103H	large cell lung carcinoma	Lung_LCC
			Sample 526	HCC1359	large cell lung carcinoma	Lung_LCC
			Sample 591	COR-L26	large cell lung carcinoma	Lung_LCC
			Sample 593	LCLC-97TM1	large cell lung carcinoma	Lung_LCC
			Sample 112	Calu-3	lung adenocarcinoma	Lung_AD
			Sample 116	NCI-H1355	lung adenocarcinoma	Lung_AD
			Sample 117	NCI-H1373	lung adenocarcinoma	Lung_AD
			Sample 118	NCI-H1573	lung adenocarcinoma	Lung_AD
			Sample 120	NCI-H1792	lung adenocarcinoma	Lung_AD
			Sample 126	NCI-H1650	lung adenocarcinoma	Lung_AD
			Sample 127	NCI-H1666	lung adenocarcinoma	Lung_AD
			Sample 128	NCI-H1793	lung adenocarcinoma	Lung_AD
			Sample 269	ABC-1	lung adenocarcinoma	Lung_AD
			Sample 271	HCC2279	lung adenocarcinoma	Lung_AD
			Sample 272	HCC2935	lung adenocarcinoma	Lung_AD
			Sample 273	HCC4006	lung adenocarcinoma	Lung_AD
			Sample 274	HCC4011	lung adenocarcinoma	Lung_AD
			Sample 275	HCC827	lung adenocarcinoma	Lung_AD
			Sample 281	NCI-H1781	lung adenocarcinoma	Lung_AD
			Sample 282	NCI-H1975	lung adenocarcinoma	Lung_AD
			Sample 283	NCI-H2009	lung adenocarcinoma	Lung_AD
			Sample 284	NCI-H2073	lung adenocarcinoma	Lung_AD
			Sample 298	RERF-LC-KJ	lung adenocarcinoma	Lung_AD
			Sample 299	RERF-LC-OK	lung adenocarcinoma	Lung_AD
			Sample 301	VMRC-LCD	lung adenocarcinoma	Lung_AD
			Sample 383	HCC515	lung adenocarcinoma	Lung_AD
			Sample 471	HCC193	lung adenocarcinoma	Lung_AD
			Sample 472	HCC78	lung adenocarcinoma	Lung_AD
			Sample 488	HCC2270	lung adenocarcinoma	Lung_AD
			Sample 497	LXF-289	lung adenocarcinoma	Lung_AD
			Sample 515	HCC2302	lung adenocarcinoma	Lung_AD
			Sample 527	DV-90	lung adenocarcinoma	Lung_AD
			Sample 551	NCI-H820	lung adenocarcinoma	Lung_AD
			Sample 557	HCC1534	lung adenocarcinoma	Lung_AD
			Sample 562	NCI-H1648	lung adenocarcinoma	Lung_AD
			Sample 563	MOR	lung adenocarcinoma	Lung_AD
			Sample 580	NCI-H1395	lung adenocarcinoma	Lung_AD
			Sample 585	HCC461	lung adenocarcinoma	Lung_AD
			Sample 592	HCC364	lung adenocarcinoma	Lung_AD
			Sample 615	COLO 699	lung adenocarcinoma	Lung_AD
			Sample 291	NCI-H441	lung papillary adenocarcinoma	Lung_AD
			Sample 123	NCI-H1048	small cell lung carcinoma	Lung_SCLC
			Sample 388	NCI-H82	small cell lung carcinoma	Lung_SCLC
			Sample 389	NCI-N417	small cell lung carcinoma	Lung_SCLC
			Sample 444	NCI-H146	small cell lung carcinoma	Lung_SCLC
			Sample 447	NCI-H446	small cell lung carcinoma	Lung_SCLC
			Sample 448	SCLC-21H	small cell lung carcinoma	Lung_SCLC
			Sample 511	NCI-H209	small cell lung carcinoma	Lung_SCLC
			Sample 517	NCI-H889	small cell lung carcinoma	Lung_SCLC
			Sample 525	SCLC-22H	small cell lung carcinoma	Lung_SCLC
			Sample 529	DMS 273	small cell lung carcinoma	Lung_SCLC
			Sample 548	NCI-H1930	small cell lung carcinoma	Lung_SCLC
			Sample 549	NCI-H2171	small cell lung carcinoma	Lung_SCLC
			Sample 550	NCI-H196	small cell lung carcinoma	Lung_SCLC
			Sample 558	NCI-H187	small cell lung carcinoma	Lung_SCLC
			Sample 566	DMS 79	small cell lung carcinoma	Lung_SCLC
			Sample 567	COR-L88	small cell lung carcinoma	Lung_SCLC
			Sample 576	COR-L279	small cell lung carcinoma	Lung_SCLC
			Sample 577	COR-L47	small cell lung carcinoma	Lung_SCLC
			Sample 578	CPC-N	small cell lung carcinoma	Lung_SCLC
			Sample 581	NCI-H345	small cell lung carcinoma	Lung_SCLC
			Sample 618	HCC33	small cell lung carcinoma	Lung_SCLC
			Sample 619	NCI-H847	small cell lung carcinoma	Lung_SCLC
			Sample 631	DMS 454	small cell lung carcinoma	Lung_SCLC
			Sample 632	DMS 53	small cell lung carcinoma	Lung_SCLC
			Sample 633	NCI-H1092	small cell lung carcinoma	Lung_SCLC
			Sample 634	NCI-H1882	small cell lung carcinoma	Lung_SCLC
			Sample 635	NCI-H2081	small cell lung carcinoma	Lung_SCLC
			Sample 637	NCI-H2196	small cell lung carcinoma	Lung_SCLC
			Sample 638	NCI-H2198	small cell lung carcinoma	Lung_SCLC
			Sample 639	NCI-H510A	small cell lung carcinoma	Lung_SCLC
			Sample 446	NCI-H2170	squamous cell carcinoma	Lung_SqCC
			Sample 560	LOU-NH91	squamous cell carcinoma	Lung_SqCC
			Sample 135	SK-MES-1	squamous cell lung carcinoma	Lung_SqCC
			Sample 293	NCI-H520	squamous cell lung carcinoma	Lung_SqCC
			Sample 42	SUP-B15	acute lymphoblastic leukemia	Lymphoid
			Sample 617	SIG-M5	acute monocytic leukemia	Lymphoid
			Sample 648	THP-1	acute monocytic leukemia	Lymphoid
			Sample 33	ME-1	acute myelogenic leukemia	Lymphoid
			Sample 427	ML-2	acute myelogenic leukemia	Lymphoid
			Sample 31	HNT-34	acute myeloid leukemia	Lymphoid
			Sample 34	MOLM-16	acute myeloid leukemia	Lymphoid
			Sample 35	MV-4-11	acute myeloid leukemia	Lymphoid
			Sample 36	OCI-AML2	acute myeloid leukemia	Lymphoid
			Sample 37	OCI-AML3	acute myeloid leukemia	Lymphoid
			Sample 38	OCI-AML5	acute myeloid leukemia	Lymphoid
			Sample 39	OCI-M1	acute myeloid leukemia	Lymphoid
			Sample 40	OCI-M2	acute myeloid leukemia	Lymphoid
			Sample 584	SET-2	acute myeloid leukemia	Lymphoid
			Sample 645	Kasumi-1	acute myeloid leukemia	Lymphoid
			Sample 424	Jurkat, Clone E6-1	acute T cell leukemia	Lymphoid
			Sample 171	SR-786	anaplastic large cell lymphoma	Lymphoid
			Sample 138	BJAB	B-cell lymphoma	Lymphoid
			Sample 141	DB	B-cell lymphoma	Lymphoid
			Sample 142	DOHH-2	B-cell lymphoma	Lymphoid
			Sample 147	GRANTA-519	B-cell lymphoma	Lymphoid
			Sample 152	KARPAS-1106P	B-cell lymphoma	Lymphoid
			Sample 155	MHH-PREB-1	B-cell lymphoma	Lymphoid
			Sample 157	NU-DUL-1	B-cell lymphoma	Lymphoid
			Sample 158	OCI-LY-10	B-cell lymphoma	Lymphoid
			Sample 159	OCI-LY-19	B-cell lymphoma	Lymphoid
			Sample 160	OCI-LY-3	B-cell lymphoma	Lymphoid
			Sample 161	OCI-LY-7	B-cell lymphoma	Lymphoid
			Sample 165	RC-K8	B-cell lymphoma	Lymphoid
			Sample 166	REC-1	B-cell lymphoma	Lymphoid
			Sample 167	RI-1	B-cell lymphoma	Lymphoid
			Sample 168	RL	B-cell lymphoma	Lymphoid
			Sample 169	SC-1	B-cell lymphoma	Lymphoid
			Sample 174	SU-DHL-16	B-cell lymphoma	Lymphoid
			Sample 175	SU-DHL-4	B-cell lymphoma	Lymphoid
			Sample 176	SU-DHL-5	B-cell lymphoma	Lymphoid
			Sample 178	SU-DHL-8	B-cell lymphoma	Lymphoid
			Sample 181	Toledo	B-cell lymphoma	Lymphoid
			Sample 182	U-698-M	B-cell lymphoma	Lymphoid
			Sample 183	U-2932	B-cell lymphoma	Lymphoid
			Sample 184	WSU-DLCL2	B-cell lymphoma	Lymphoid
			Sample 185	WSU-FSCCL	B-cell lymphoma	Lymphoid
			Sample 186	WSU-NHL	B-cell lymphoma	Lymphoid
			Sample 589	K-562	chronic myelogenic leukemia	Lymphoid
			Sample 601	KU812	chronic myelogenous leukemia	Lymphoid
			Sample 180	TMD8	diffuse large B-cell lymphoma	Lymphoid
			Sample 333	U-937	diffuse large B-cell lymphoma	Lymphoid
			Sample 149	HT	diffuse mixed lymphoma	Lymphoid
			Sample 30	HEL	erythroleukemia	Lymphoid
			Sample 162	Pfeiffer	Hodgkin's lymphoma	Lymphoid
			Sample 390	SR	immunoblastic large cell lymphoma	Lymphoid
			Sample 32	KG-1	leukemia	Lymphoid
			Sample 246	PL-21	leukemia	Lymphoid
			Sample 250	JJN-3	leukemia	Lymphoid
			Sample 260	L-363	leukemia	Lymphoid
			Sample 294	KARPAS-620	leukemia	Lymphoid
			Sample 464	NALM-6	leukemia	Lymphoid
			Sample 552	UKE-1	leukemia	Lymphoid
			Sample 616	SK-MM-2	leukemia	Lymphoid
			Sample 627	HL-60	leukemia	Lymphoid
			Sample 650	CCRF-SB	leukemia	Lymphoid
			Sample 136	A3/KAW	lymphoma	Lymphoid
			Sample 148	HS-Sultan	lymphoma	Lymphoid
			Sample 150	JEKO-1	lymphoma	Lymphoid
			Sample 154	MC116	lymphoma	Lymphoid
			Sample 177	SU-DHL-6	lymphoma	Lymphoid
			Sample 179	TK	lymphoma	Lymphoid
			Sample 29	Daudi	malignant Burkitt's lymphoma	Lymphoid
			Sample 139	CA46	malignant Burkitt's lymphoma	Lymphoid
			Sample 143	EB-3	malignant Burkitt's lymphoma	Lymphoid
			Sample 144	EB1	malignant Burkitt's lymphoma	Lymphoid
			Sample 146	GA-10	malignant Burkitt's lymphoma	Lymphoid
			Sample 151	Jiyoye	malignant Burkitt's lymphoma	Lymphoid
			Sample 156	NAMALWA	malignant Burkitt's lymphoma	Lymphoid
			Sample 163	RAJI	malignant Burkitt's lymphoma	Lymphoid
			Sample 164	RAMOS	malignant Burkitt's lymphoma	Lymphoid
			Sample 504	EB2	malignant Burkitt's lymphoma	Lymphoid
			Sample 249	EJM	multiple myeloma	Lymphoid
			Sample 251	KMM-1	multiple myeloma	Lymphoid
			Sample 252	KMS-11	multiple myeloma	Lymphoid
			Sample 253	KMS-12-BM	multiple myeloma	Lymphoid
			Sample 254	KMS-12-PE	multiple myeloma	Lymphoid
			Sample 255	KMS-21BM	multiple myeloma	Lymphoid
			Sample 256	KMS-27	multiple myeloma	Lymphoid
			Sample 257	KMS-28BM	multiple myeloma	Lymphoid
			Sample 258	KMS-28PE	multiple myeloma	Lymphoid
			Sample 259	KMS-34	multiple myeloma	Lymphoid
			Sample 261	LP-1	multiple myeloma	Lymphoid
			Sample 262	MM.1S	multiple myeloma	Lymphoid
			Sample 263	MOLP-8	multiple myeloma	Lymphoid
			Sample 264	NCI-H929	multiple myeloma	Lymphoid
			Sample 265	OPM-2	multiple myeloma	Lymphoid
			Sample 266	RPMI 8226	multiple myeloma	Lymphoid
			Sample 267	U266B1	multiple myeloma	Lymphoid
			Sample 423	MOLP-2	multiple myeloma	Lymphoid
			Sample 588	KMS-26	multiple myeloma	Lymphoid
			Sample 614	KHM-1B	multiple myeloma	Lymphoid
			Sample 41	SKM-1	myelodysplasia	Lymphoid
			Sample 137	A4/Fuk	non-Hodgkin's lymphoma	Lymphoid
			Sample 140	CI-1	non-Hodgkin's lymphoma	Lymphoid
			Sample 145	Farage	non-Hodgkin's lymphoma	Lymphoid
			Sample 153	KARPAS-422	non-Hodgkin's lymphoma	Lymphoid
			Sample 170	SCC-3	non-Hodgkin's lymphoma	Lymphoid
			Sample 172	SU-DHL-1	non-Hodgkin's lymphoma	Lymphoid
			Sample 248	AMO-1	plasmacytoma	Lymphoid
			Sample 398	PC-3	prostate adenocarcinoma	Prostate
			Sample 397	DU 145	prostate carcinoma	Prostate
			Sample 492	LNCAP	prostate carcinoma	Prostate
			Sample 202	TOV-112D	endometrioid adenocarcinoma	Ovary
			Sample 608	COV434	granulosa cell tumor	Ovary
			Sample 188	Caov-3	ovarian adenocarcinoma	Ovary
			Sample 190	EFO-27	ovarian adenocarcinoma	Ovary
			Sample 197	OvCA 429	ovarian adenocarcinoma	Ovary
			Sample 198	OVCAR-4	ovarian adenocarcinoma	Ovary
			Sample 199	OVCAR-5	ovarian adenocarcinoma	Ovary
			Sample 200	OVCAR-8	ovarian adenocarcinoma	Ovary
			Sample 201	SK-OV-3	ovarian adenocarcinoma	Ovary
			Sample 391	COLO-704	ovarian adenocarcinoma	Ovary
			Sample 393	NIH:OVCAR-3	ovarian adenocarcinoma	Ovary
			Sample 396	PE01	ovarian adenocarcinoma	Ovary
			Sample 665	MCAS	ovarian adenocarcinoma	Ovary
			Sample 671	RMUG-S	ovarian adenocarcinoma	Ovary
			Sample 1	A2780	ovarian carcinoma	Ovary
			Sample 187	59M	ovarian carcinoma	Ovary
			Sample 189	DOR 13	ovarian carcinoma	Ovary
			Sample 192	HEY	ovarian carcinoma	Ovary
			Sample 195	OV56	ovarian carcinoma	Ovary
			Sample 196	OVCA 420	ovarian carcinoma	Ovary
			Sample 245	OVCAR433	ovarian carcinoma	Ovary
			Sample 392	IGROV-1	ovarian carcinoma	Ovary
			Sample 395	OvCA 432	ovarian carcinoma	Ovary
			Sample 449	COV318	ovarian carcinoma	Ovary
			Sample 450	COV413B	ovarian carcinoma	Ovary
			Sample 461	COV362	ovarian carcinoma	Ovary
			Sample 475	PA-1	ovarian carcinoma	Ovary
			Sample 494	COV644	ovarian carcinoma	Ovary
			Sample 495	HCC630	ovarian carcinoma	Ovary
			Sample 520	COV504	ovarian carcinoma	Ovary
			Sample 523	OV7	ovarian carcinoma	Ovary
			Sample 524	HCC60	ovarian carcinoma	Ovary
			Sample 575	COV413A	ovarian carcinoma	Ovary
			Sample 662	KURAMOCHI	ovarian carcinoma	Ovary
			Sample 670	RMG-I	ovarian carcinoma	Ovary
			Sample 672	TYK-nu.CP-r	ovarian carcinoma	Ovary
			Sample 673	TYK-nu	ovarian carcinoma	Ovary
			Sample 191	ES-2	ovarian clear cell adenocarcinoma	Ovary
			Sample 663	OVISE	ovarian clear cell adenocarcinoma	Ovary
			Sample 664	OVTOKO	ovarian clear cell adenocarcinoma	Ovary
			Sample 674	OVMANA	ovarian clear cell adenocarcinoma	Ovary
			Sample 669	RKN	ovarian leiomyosarcoma	Ovary
			Sample 394	OV-90	ovarian papillary serous adenocarcinoma	Ovary
			Sample 667	OVKATE	ovarian papillary serous adenocarcinoma	Ovary
			Sample 668	OVSAHO	ovarian papillary serous adenocarcinoma	Ovary
			Sample 193	OAW28	ovarian serous cystadenocarcinoma	Ovary
			Sample 194	OAW42	ovarian serous cystadenocarcinoma	Ovary
			Sample 620	Hs 38.T	ovarian teratoma	Ovary
			Sample 203	AsPC-1	pancreatic adenocarcinoma	Pancreas
			Sample 204	Capan-1	pancreatic adenocarcinoma	Pancreas
			Sample 205	Capan-2	pancreatic adenocarcinoma	Pancreas
			Sample 207	HPAC	pancreatic adenocarcinoma	Pancreas
			Sample 208	HPAF-II	pancreatic adenocarcinoma	Pancreas
			Sample 210	HUP-T3	pancreatic adenocarcinoma	Pancreas
			Sample 213	Panc 02.03	pancreatic adenocarcinoma	Pancreas
			Sample 214	Panc 03.27	pancreatic adenocarcinoma	Pancreas
			Sample 215	Panc 04.03	pancreatic adenocarcinoma	Pancreas
			Sample 216	Panc 05.04	pancreatic adenocarcinoma	Pancreas
			Sample 217	Panc 08.13	pancreatic adenocarcinoma	Pancreas
			Sample 218	PANC-1	pancreatic adenocarcinoma	Pancreas
			Sample 219	PA-TU-8902	pancreatic adenocarcinoma	Pancreas
			Sample 220	PA-TU-8988T	pancreatic adenocarcinoma	Pancreas
			Sample 222	PSN1	pancreatic adenocarcinoma	Pancreas
			Sample 224	SW 1990	pancreatic adenocarcinoma	Pancreas
			Sample 318	BxPC-3	pancreatic adenocarcinoma	Pancreas
			Sample 319	DAN-G	pancreatic adenocarcinoma	Pancreas
			Sample 321	KCI-MOH1	pancreatic adenocarcinoma	Pancreas
			Sample 325	PA-TU-8988S	pancreatic adenocarcinoma	Pancreas
			Sample 324	KP-3	pancreatic adenosquamous carcinoma	Pancreas
			Sample 209	Hs 766T	pancreatic carcinoma	Pancreas
			Sample 212	MIA Paca-2	pancreatic carcinoma	Pancreas
			Sample 320	HUP-T4	pancreatic carcinoma	Pancreas
			Sample 322	KLM-1	pancreatic carcinoma	Pancreas
			Sample 323	KP-2	pancreatic carcinoma	Pancreas
			Sample 326	PK-45H	pancreatic carcinoma	Pancreas
			Sample 327	PK-45P	pancreatic carcinoma	Pancreas
			Sample 328	PK-59	pancreatic carcinoma	Pancreas
			Sample 331	TCC-PAN2	pancreatic carcinoma	Pancreas
			Sample 332	YAPC	pancreatic carcinoma	Pancreas
			Sample 570	PK-8	pancreatic carcinoma	Pancreas
			Sample 206	CFPAC-1	pancreatic ductal adenocarcinoma	Pancreas
			Sample 221	PL45	pancreatic ductal adenocarcinoma	Pancreas
			Sample 223	SU.86.86	pancreatic ductal adenocarcinoma	Pancreas
			Sample 211	KP4	pancreatic in situ ductal carcinoma	Pancreas
			Sample 329	QGP-1	pancreatic islet cell carcinoma	Pancreas
			Sample 330	SUIT-2	pancreatic tubular adenocarcinoma	Pancreas
			Sample 532	105KC	chondrosarcoma	Sarcomatiod
			Sample 590	JJ012	chondrosarcoma	Sarcomatiod
			Sample 335	TC-71	Ewing's sarcoma	Sarcomatiod
			Sample 426	MHH-ES-1	Ewing's sarcoma	Sarcomatiod
			Sample 247	U-2 OS	osteosarcoma	Sarcomatiod
			Sample 334	MG-63	osteosarcoma	Sarcomatiod
			Sample 425	143B	osteosarcoma	Sarcomatiod
			Sample 368	A-673	rhabdomyosarcoma	Sarcomatiod
			Sample 400	SJCRH30	rhabdomyosarcoma	Sarcomatiod
			Sample 2	COLO 679	melanoma	Skin
			Sample 3	COLO 800	melanoma	Skin
			Sample 5	Hs 852.T	melanoma	Skin
			Sample 6	IPC-298	melanoma	Skin
			Sample 7	MEL-HO	melanoma	Skin
			Sample 9	SK-MEL-30	melanoma	Skin
			Sample 10	Hs 936.T	melanoma	Skin
			Sample 225	501A	melanoma	Skin
			Sample 226	537 MEL	melanoma	Skin
			Sample 227	624 mel	melanoma	Skin
			Sample 228	888	melanoma	Skin
			Sample 229	928 mel	melanoma	Skin
			Sample 230	A2058	melanoma	Skin
			Sample 231	C32	melanoma	Skin
			Sample 232	COLO 829	melanoma	Skin
			Sample 233	G-361	melanoma	Skin
			Sample 234	Hs 69ST	melanoma	Skin
			Sample 235	Hs 940.T	melanoma	Skin
			Sample 236	HT-144	melanoma	Skin
			Sample 237	MDA-MB-435	melanoma	Skin
			Sample 238	RPMI-7951	melanoma	Skin
			Sample 239	SK-MEL-28	melanoma	Skin
			Sample 240	SK-MEL-2	melanoma	Skin
			Sample 241	SK-MEL-5	melanoma	Skin
			Sample 242	UACC-257	melanoma	Skin
			Sample 243	CHL-1	melanoma	Skin
			Sample 403	Hs 695T	melanoma	Skin
			Sample 404	LOX-IMVI	melanoma	Skin
			Sample 405	MeWo	melanoma	Skin
			Sample 412	UCSD-242l	melanoma	Skin
			Sample 416	Hs 839.T	melanoma	Skin
			Sample 417	SK-MEL-24	melanoma	Skin
			Sample 451	Hs 294T	melanoma	Skin
			Sample 452	SK23	melanoma	Skin
			Sample 462	Hs 895.T	melanoma	Skin
			Sample 476	A-375	melanoma	Skin
			Sample 485	WM-115	melanoma	Skin
			Sample 522	WM-266-4	melanoma	Skin
			Sample 546	GR-M	melanoma	Skin
			Sample 554	C32TG	melanoma	Skin
			Sample 582	COLO 857	melanoma	Skin
			Sample 583	IGR-37	melanoma	Skin
			Sample 598	COLO 853	melanoma	Skin
			Sample 599	HMY-1	melanoma	Skin
			Sample 606	COLO 794	melanoma	Skin
			Sample 642	COLO 792	melanoma	Skin
			Sample 643	DEOC-1	melanoma	Skin
			Sample 646	SK-MEL-3	melanoma	Skin
			Sample 647	SK-MEL-31	melanoma	Skin
			Sample 4	COLO 849	metastatic melanoma	Skin
			Sample 8	SK-MEL-1	metastatic melanoma	Skin
			Sample 402	COLO-818	metastatic melanoma	Skin
			Sample 487	COLO-783	metastatic melanoma	Skin
			Sample 401	A-431	skin squamous cell carcinoma	Skin
			Sample 11	AGS	gastric adenocarcinoma	Stomach
			Sample 17	23132/87	gastric adenocarcinoma	Stomach
			Sample 18	GTL-16	gastric adenocarcinoma	Stomach
			Sample 19	OCUM-1	gastric adenocarcinoma	Stomach
			Sample 21	MKN-74	gastric adenocarcinoma	Stomach
			Sample 22	NUGC-2	gastric adenocarcinoma	Stomach
			Sample 23	NUGC-3	gastric adenocarcinoma	Stomach
			Sample 24	NUGC-4	gastric adenocarcinoma	Stomach
			Sample 26	FU97	gastric adenocarcinoma	Stomach
			Sample 27	IM-95	gastric adenocarcinoma	Stomach
			Sample 109	MKN-45	gastric adenocarcinoma	Stomach
			Sample 110	Okajima	gastric adenocarcinoma	Stomach
			Sample 621	IM-95m	gastric adenocarcinoma	Stomach
			Sample 20	MKN-1	gastric adenosquamous carcinoma	Stomach
			Sample 12	NCI-N87	gastric carcinoma	Stomach
			Sample 13	SNU-1	gastric carcinoma	Stomach
			Sample 14	SNU-5	gastric carcinoma	Stomach
			Sample 15	SNU-16	gastric carcinoma	Stomach
			Sample 16	Hs 746T	gastric carcinoma	Stomach
			Sample 25	RERF-GC-1B	gastric carcinoma	Stomach
			Sample 28	SNU-601	gastric carcinoma	Stomach
			Sample 406	SNU-216	gastric carcinoma	Stomach
			Sample 407	SNU-484	gastric carcinoma	Stomach
			Sample 408	SNU-638	gastric carcinoma	Stomach
			Sample 409	SNU-668	gastric carcinoma	Stomach
			Sample 453	KATO III	gastric carcinoma	Stomach
			Sample 454	SNU-620	gastric carcinoma	Stomach
			Sample 455	SNU-719	gastric carcinoma	Stomach
			Sample 610	HGC-27	gastric carcinoma	Stomach
			Sample 626	MKN-7	gastric tubular adenocarcinoma	Stomach
			Sample 371	SW 780	urinary bladder transitional cell carcinoma	Urinary bladder
			Sample 413	BFTC-905	urinary bladder transitional cell carcinoma	Urinary bladder
			Sample 457	UM-UC-1	urinary bladder transitional cell carcinoma	Urinary bladder
			Sample 458	UM-UC-3	urinary bladder transitional cell carcinoma	Urinary bladder
			Sample 536	RT-112	urinary bladder transitional cell carcinoma	Urinary bladder
			Sample 604	RT4	urinary bladder transitional cell carcinoma	Urinary bladder
			Sample 422	HCC1162	uterine adenocarcinoma	Uterus
			Sample 491	HCC1482	uterine adenocarcinoma	Uterus
			Sample 493	AN3 CA	uterine adenocarcinoma	Uterus
			Sample 501	KLE	uterine adenocarcinoma	Uterus
			Sample 518	HEC-1-A	uterine adenocarcinoma	Uterus
