# Supplementary material for: Gene signature driving invasive mucinous adenocarcinoma of the lung
Source: EMBO Mol Med. 2017 Mar 2;9(4):462–81. doi: 10.15252/emmm.201606711 (PMC5376761; doi:10.15252/emmm.201606711)
Supplement: Supplementary file 7 — Dataset EV5 [file EMMM-9-462-s007.xlsx]

## Sheet: Dataset EV5
Dataset EV5. Top 200 VTCN1-highly correlated and Top 200 PD-L1-highly correlated genes
Top200 VTCN1-highly correlated genes in 105 NSCLC cell lines (Klijn et al, 2015)	Pearson's Correlation		Top200 PD-L1-highly correlated genes in 105 NSCLC cell lines (Klijn et al, 2015)	Pearson's Correlation		Top200 VTCN1-highly correlated genes in 230 LUAD cases (TCGA LUAD, 2014)	Pearson's Correlation		Top200 PD-L1-highly correlated genes in 230 LUAD cases (TCGA LUAD, 2014)	Pearson's Correlation
PRSS8	0.709151		PDCD1LG2	0.774277		MUC20	0.527893		PDCD1LG2	0.751877
PVRL4	0.697259		SEMA7A	0.703164		VGLL1	0.513126		LHFPL2	0.734466
BCAS1	0.685972		ANKRD13A	0.687545		RSPH1	0.491863		CYBB	0.683169
TMC4	0.67348		SP100	0.665136		DNAH3	0.481367		FCGR3A	0.668753
VGLL1	0.671489		LINC00973	0.664041		LOC643008	0.479503		LILRB2	0.666903
CYP4B1	0.668168		RAC2	0.662184		EPN3	0.473997		SAMHD1	0.664526
MPZL2	0.657748		AKAP2	0.636776		ITGB8	0.472462		GBP1	0.660176
GRHL2	0.657454		C10orf55	0.634497		RNF222	0.469744		FPR3	0.660057
TMPRSS13	0.645092		PALM2-AKAP2	0.633358		CLDN9	0.465215		LCP2	0.659936
GRHL1	0.641247		PLAU	0.628616		PLEKHG6	0.463754		CD80	0.657161
ALDH3B2	0.638352		AIM2	0.625423		ST14	0.463516		IL2RA	0.655833
SH3YL1	0.63571		SLAMF7	0.624164		SPAG1	0.451387		C3AR1	0.655413
ERP27	0.632407		LOC646626	0.621795		CNGA1	0.451052		CD163	0.651657
GRAMD2	0.630011		IL1RL2	0.62174		NYNRIN	0.450577		SAMD9L	0.650295
TJP3	0.622697		CSF2	0.616741		PROM1	0.449989		HAVCR2	0.648517
FUT3	0.621843		LOC152225	0.613561		C10orf81	0.449012		SLAMF8	0.647053
RNF141	0.621043		TRIO	0.611198		C2orf54	0.447093		PIP4K2A	0.646974
STEAP4	0.617987		NT5E	0.608862		PRSS22	0.444194		KIAA1432	0.643525
TC2N	0.614038		G0S2	0.607661		WNK2	0.441842		PTAFR	0.643329
IL36RN	0.612983		TMEM106A	0.603458		PIK3R3	0.440923		SLC31A2	0.636316
ERBB3	0.612213		QSOX1	0.602166		IGSF3	0.439211		TLR8	0.631602
MSLN	0.604597		ARHGDIB	0.600996		CACNG4	0.438083		CORO1C	0.628585
ACE2	0.603583		NABP1	0.59306		DNAJA4	0.43647		HK3	0.627584
EPN3	0.603206		GNA15	0.581236		KRT40	0.434428		CD86	0.627084
ELF3	0.601344		SLC43A3	0.57992		PLEKHG1	0.431199		JAK2	0.62523
STX19	0.600795		FOSL1	0.579706		RAB36	0.429078		LAIR1	0.621657
TCHHL1	0.599959		IFI16	0.574932		GPR56	0.426102		LILRB1	0.621295
PSD4	0.599746		GBP1	0.571259		RHBDL2	0.424365		PIK3AP1	0.618526
PRRG2	0.599011		ITGA3	0.567572		ROPN1B	0.424313		SIGLEC9	0.618388
TMEM125	0.596629		LINC00702	0.560472		ILDR1	0.423843		KIAA1949	0.615304
CCDC64B	0.59616		BCL10	0.558527		ELF3	0.422698		C1QC	0.611697
FXYD3	0.594965		ABLIM3	0.557898		COL9A2	0.422401		C1QB	0.611226
CRISP3	0.593659		PTPN22	0.555494		CD24	0.41789		AIM1	0.610874
PRRG4	0.593587		SP140	0.554764		AMOT	0.41676		CD84	0.61065
FAM83H-AS1	0.59329		PTPLAD2	0.553575		C2orf77	0.413071		STK10	0.61056
S100A14	0.592502		PARP15	0.552788		CCDC74A	0.411672		CCL4	0.610111
SPINT1	0.591978		SAMD9L	0.552746		MAK	0.411258		IL12RB1	0.609508
MARVELD3	0.591598		TNIP1	0.551319		GGT6	0.410017		MNDA	0.609295
SMIM5	0.588645		MAN2A1	0.549997		CLDN3	0.409901		LILRB4	0.608885
RAB25	0.588178		TMEM154	0.549679		CCDC19	0.409061		NCKAP1L	0.608047
OVOL1	0.582418		PYHIN1	0.547905		PVRL4	0.40808		SIGLEC7	0.60735
IVL	0.581969		STRIP2	0.547597		CDH1	0.406255		CCR5	0.605494
MPP7	0.581252		CIITA	0.545527		LOC148709	0.404527		TFEC	0.604969
LOC100128770	0.580201		NEXN	0.54515		CAPS	0.403306		ESYT1	0.604642
MUC16	0.576471		PML	0.544472		EFHD1	0.402972		PLEK	0.60436
LIPH	0.575717		CCRL2	0.544187		WDR16	0.402		CD53	0.603522
LRRC1	0.575347		F3	0.543442		SOX2	0.400001		NCF2	0.601344
GALNT3	0.575221		C11orf68	0.542725		FGFR3	0.394154		PTPRO	0.60113
GAB1	0.575202		MIR155HG	0.533489		TTC25	0.393267		BMP2K	0.600565
CDS1	0.574479		CDA	0.533052		KLHDC7A	0.393041		GPR84	0.599969
CLDN7	0.574309		EVA1A	0.533024		SLC35A2	0.392367		NLRC4	0.598012
ST14	0.574172		CDSN	0.532798		ALDH3B2	0.39205		CD300C	0.596736
BNIPL	0.572419		TRIM25	0.532435		ARMC3	0.391689		LRRC25	0.596204
TACSTD2	0.572345		LINC01094	0.530513		FUT6	0.391386		CSF1R	0.595776
DDR1	0.572319		UHRF2	0.530322		RIBC2	0.391157		AOAH	0.595477
MUC15	0.571411		DPP9-AS1	0.530314		FRK	0.390324		TAP2	0.594585
RNF144B	0.568606		TSC22D2	0.529133		CCDC146	0.388915		FCER1G	0.594574
CGN	0.566986		ARHGAP10	0.528588		RAB11FIP1	0.38818		LILRA6	0.59355
CDH1	0.566759		PLAUR	0.528333		CCDC40	0.387292		ITGAM	0.593406
TSPAN1	0.566698		GNGT2	0.528307		KRT23	0.386337		DOK2	0.590961
SLC44A3	0.565957		FAM115C	0.528224		TINAGL1	0.385873		LPXN	0.590365
RBBP8NL	0.563936		TAP2	0.527505		SEPT9	0.384643		ALOX5AP	0.590054
BLNK	0.563549		LINC00865	0.527012		CCDC148	0.384485		MARCH1	0.589822
TMEM254	0.562961		NEXN-AS1	0.526848		ABCA13	0.383345		PTPN22	0.589305
C6orf132	0.561888		MIR155	0.526446		SMO	0.383228		VSIG4	0.589277
CLEC7A	0.560982		FEM1C	0.526151		CLMN	0.383173		TNFAIP3	0.587968
C11orf52	0.557543		IFI44	0.52595		SVOPL	0.382163		DCBLD2	0.587749
TEAD3	0.55754		ZNF185	0.524454		MARCH10	0.382137		SIGLEC10	0.586779
UPK2	0.557306		GBP3	0.524086		ISPD	0.380889		GBP5	0.586462
TTC9	0.557288		THEMIS2	0.52389		TTC30A	0.380589		CCDC88A	0.586346
PCDH1	0.557247		SP110	0.522818		MACC1	0.38019		CYTH4	0.585655
ESR1	0.557197		PDLIM4	0.522177		GABRP	0.379806		GNA13	0.584134
KIAA1522	0.556638		TNFRSF9	0.522016		GBP6	0.379388		ADAP2	0.581974
EPS8L1	0.555867		CDCP1	0.521865		CHMP4B	0.379364		NLRP3	0.581453
HSPB2-C11orf52	0.555762		GPR68	0.521832		GRHL1	0.378653		TNFSF13B	0.581351
RNF222	0.555529		VNN1	0.521254		LYNX1	0.376214		CCDC109B	0.581095
PPL	0.554195		PARP12	0.520917		EHF	0.375967		TGFBI	0.58084
CAMK2G	0.553841		MIRLET7A2	0.520443		NR2E1	0.373894		SIGLEC1	0.580175
MUC20	0.553159		SLFN12L	0.518989		GDPD3	0.373087		IGSF6	0.578094
KLK5	0.552331		TXNIP	0.518691		DMRTA2	0.372837		AIM2	0.578013
PLEKHF2	0.552261		ITGA2	0.518612		STK38	0.371794		FAS	0.577669
ARSH	0.552046		CASP10	0.518552		C20orf151	0.371789		FYB	0.576925
PRKCH	0.551932		SERPINB7	0.518436		PLEKHG7	0.371557		LILRB3	0.576502
GSDMC	0.549283		CCDC85B	0.517344		MFSD4	0.371162		PTPRC	0.576105
ANXA9	0.548709		EVI2B	0.51734		PKP4	0.370747		C1QA	0.575983
ARHGEF38	0.548062		UBA7	0.51636		LRRC43	0.370303		IL21R	0.575956
MIR4761	0.547892		DUSP10	0.515778		KPNA7	0.370217		NLRC5	0.57591
PLEKHG6	0.54711		ELK3	0.515752		SERTAD4	0.370149		MRC1	0.575117
FAM214A	0.54695		RUNX1	0.515571		IKZF2	0.369754		FPR1	0.575022
ITGB6	0.546645		MYH9	0.515071		OVOL1	0.369033		DOCK11	0.574635
SLC44A2	0.546277		SMURF2	0.515069		LOC100134229	0.367662		CXCL10	0.574545
SLC35A3	0.545947		ACSL4	0.514328		WDR65	0.367273		DOCK2	0.574406
TMC5	0.545496		SH3BGRL3	0.513912		CLDN4	0.367222		FCGR2A	0.572466
F11R	0.544405		ETS1	0.513563		SSX5	0.366576		PILRA	0.571954
EFNA1	0.543957		CAB39	0.51339		TMPRSS4	0.366394		TNFRSF9	0.57138
PP14571	0.542199		CD68	0.513017		PSCA	0.365638		MAFB	0.571352
ABCA12	0.542142		TRAF1	0.512203		RIPK4	0.36471		MS4A4A	0.57066
TSPAN13	0.541917		DPP9	0.511968		LOC642587	0.364016		MICB	0.569726
GOLGA5	0.541454		TTLL11-IT1	0.511838		PLEKHG4B	0.363406		SH2B3	0.568964
SLC29A3	0.540377		LOC100126784	0.511817		GLB1L2	0.363394		SLCO2B1	0.5689
SPRR3	0.540187		ADRB2	0.511151		LSR	0.36339		SLA	0.568777
RNF19A	0.54006		CASP4	0.510745		CYP2J2	0.362876		SAMSN1	0.568535
EPHA1	0.539173		NFKBIZ	0.50986		UPK3A	0.362681		GLIPR1	0.568499
SPDEF	0.538309		AIM1	0.509806		SYTL2	0.362485		STAT1	0.568482
LAD1	0.536769		CHPF2	0.508947		TRIM45	0.362089		BIN2	0.567948
CATSPERB	0.536309		LDLR	0.508602		GRHL3	0.361859		KCNK13	0.567736
MOB3B	0.535926		MIR221	0.50772		LRRC46	0.361687		TRPV2	0.567425
ESRP1	0.534308		GGT8P	0.507435		MYH14	0.360489		CLEC4A	0.567408
COMT	0.533919		TGM4	0.507406		C7orf57	0.360392		LAPTM5	0.567322
CRB3	0.533576		MOB3A	0.507121		EYA2	0.359995		STX11	0.567045
EPCAM	0.533266		CYTH4	0.506688		TMEM130	0.359462		MS4A6A	0.565492
OVOL2	0.532335		TRIM34	0.506211		PPP1R14C	0.359153		AIF1	0.565108
TMEM254-AS1	0.529884		LINC00881	0.505211		LOC121838	0.357585		SIRPA	0.564225
PRSS22	0.529587		TRIM8	0.505189		IPO13	0.357074		ELK3	0.562992
TINCR	0.529218		MET	0.503882		CLIC6	0.356093		LAT2	0.562852
FLVCR2	0.528633		NLRC5	0.503011		CAPSL	0.355782		TLR4	0.562725
ABHD17C	0.527808		LUZP1	0.501919		SLC9A3R1	0.35515		CLEC5A	0.561265
MAL2	0.527341		HRH1	0.501846		KIAA1751	0.354996		MYO5A	0.561264
C1orf116	0.527316		MBNL1	0.501813		PIWIL3	0.354673		SNX20	0.560864
ANK3	0.527222		STK17A	0.50118		TRIM62	0.354639		FCGR1A	0.560652
BARX2	0.526876		MT1JP	0.501115		RAB19	0.354217		LAP3	0.56032
SPRR1A	0.526872		CASP5	0.500984		CCDC87	0.354077		DOCK10	0.559931
ASAH1	0.52606		BTN3A3	0.500891		MS4A8B	0.353589		ITGB2	0.559606
ELF5	0.52538		ARPC2	0.499721		KRT19	0.352904		CFLAR	0.559589
MB	0.524732		MGLL	0.499373		LOC284578	0.352396		DSE	0.558403
GOLPH3	0.524563		TRIP6	0.499141		RAB11FIP4	0.352246		P2RX7	0.557932
ESRP2	0.523901		MT1E	0.498349		TTYH1	0.352229		IL10RA	0.557446
DAPP1	0.523636		ELL2	0.498179		C2orf39	0.351833		ZBED2	0.556898
B3GNT3	0.523578		ADAM8	0.497788		TMEM40	0.351523		HCK	0.554777
C1QTNF6	0.522191		STK10	0.497422		SLC39A11	0.351482		LCP1	0.553627
MIR662	0.520497		SPOCD1	0.496337		MUC16	0.351149		MYO1F	0.553595
TMEM30B	0.520266		WFDC13	0.495975		ANKRD34B	0.351009		FCGR1B	0.553569
CXCL16	0.519804		PLCZ1	0.495757		CCBP2	0.350647		CSF2RB	0.552913
KDF1	0.519718		GBE1	0.494771		PTPRZ1	0.349491		SIGLEC5	0.552555
MYO5B	0.519183		SLC9A7	0.494689		MARCKSL1	0.348977		C1orf38	0.552054
CD46	0.518314		RIC1	0.494207		EZR	0.348658		CD209	0.55135
CDH5	0.517457		CHST4	0.494115		TACSTD2	0.348506		CTSB	0.551276
B4GALT4	0.516356		GALNT5	0.493779		RNF144B	0.348371		DAPP1	0.550724
CCDC186	0.515591		SH3KBP1	0.493503		SPAG17	0.3482		CD226	0.550706
MFSD6L	0.514367		CCDC69	0.493234		ESPN	0.347324		MPP1	0.550687
TMED3	0.514306		ANTXR2	0.493088		MYB	0.347083		MYD88	0.549847
IGSF3	0.514267		RALB	0.492912		SYCP2	0.347069		CMKLR1	0.549669
LITAF	0.513644		PIK3CG	0.49276		GCM1	0.346635		BCL2A1	0.549189
LRRC16A	0.513103		CSF1R	0.492233		C2orf81	0.346066		BTK	0.546927
CDC42BPG	0.513076		CAPN2	0.492139		ZNF212	0.345985		MYO1G	0.546844
ILDR1	0.512488		FLNB	0.491745		ROPN1L	0.345764		RELT	0.545469
SYNE4	0.511986		ICAM2	0.491062		CAPN13	0.345746		LRRC8C	0.544888
SOWAHB	0.511819		PXN	0.490137		ARHGAP8	0.345396		CD300A	0.544376
BSPRY	0.511334		FBXO39	0.489707		VAV3	0.345144		MDFIC	0.544011
IRF6	0.510164		IL1RL1	0.48866		FARP2	0.345016		WIPF1	0.543667
RNF223	0.509954		MIR100HG	0.488161		WDR38	0.344988		FCGR1C	0.543541
BRWD1	0.509924		LINC00880	0.487913		EFHC2	0.344976		ZNF804A	0.543081
CD24	0.509912		LOC100506499	0.487221		LCA5L	0.344971		SIRPB2	0.541943
MPZL3	0.509159		LOC100507431	0.487038		NTN1	0.344506		C5AR1	0.541899
GPR110	0.508819		DCBLD2	0.486889		C3orf57	0.344449		RASAL2	0.541575
FBXO34	0.50822		SSSCA1	0.486332		C2orf55	0.344081		FCGR2C	0.540981
CDH3	0.508093		EHD1	0.486102		KIF6	0.343705		CD14	0.540742
SYT8	0.507595		CYR61	0.485677		ZNF341	0.343467		ARHGAP30	0.540273
YPEL3	0.507507		APOL3	0.485062		WBSCR28	0.343329		APOL3	0.540229
ACPP	0.507476		PPP1R18	0.484942		OVOL2	0.342997		CD33	0.539882
GOLPH3L	0.507368		EHD4	0.484369		PRSS8	0.342691		PLAU	0.53907
INADL	0.506685		EREG	0.484259		CCNI2	0.342442		PLEKHO2	0.53776
TMPRSS11E	0.503536		FILIP1L	0.484243		CCDC64B	0.341672		GAL3ST4	0.537628
RASEF	0.50344		RASA1	0.484092		POR	0.341315		MSR1	0.537584
TRPM4	0.502502		PLEKHN1	0.484041		ZBBX	0.34109		CCR1	0.537544
PRSS27	0.502447		FAM3C	0.483624		EPB41L1	0.340662		EMILIN2	0.537304
IL17RE	0.501336		MICAL2	0.483511		GK5	0.340658		FGL2	0.53589
GPR115	0.500256		NCEH1	0.483269		CCDC113	0.340653		OBFC2A	0.53585
PIK3IP1	0.499754		SCARF1	0.48313		ANKRD35	0.340132		SASH3	0.535464
POU2F3	0.499703		IFIT3	0.482376		CYB5R2	0.339884		FGR	0.535112
AGR3	0.49947		LOC100505940	0.482232		LOC284551	0.33953		C1orf162	0.535093
LINC00885	0.499159		CD74	0.482208		CCDC74B	0.338817		PI4K2A	0.534835
CPNE4	0.499083		PELO	0.480345		C14orf45	0.338678		GPR65	0.533797
TBX6	0.498909		ICAM1	0.479893		C20orf114	0.338465		PTPN7	0.533667
NAALADL2	0.498751		IKBKE	0.479579		SAMD12	0.338096		ARHGAP9	0.533426
B3GALT4	0.498602		ABR	0.47915		UCKL1AS	0.337845		AQP9	0.533367
MMP15	0.498576		TAOK3	0.479056		KIAA1244	0.337662		MEFV	0.533242
MAP7	0.498334		BMP2K	0.478555		DUSP10	0.337658		UBE2L6	0.533136
CLMN	0.498201		DDX60L	0.478497		C10orf107	0.337577		SLC37A2	0.53277
DSP	0.497507		PLGRKT	0.478172		HS3ST1	0.337492		EMP3	0.532503
CLDN8	0.49728		ENC1	0.478156		IGSF9	0.33689		SPI1	0.532453
LLGL2	0.496848		LIMK1	0.478004		SLC37A3	0.33589		EPSTI1	0.532106
SPRR1B	0.496441		GIT2	0.477818		TEKT2	0.335834		TAP1	0.531465
FNBP1L	0.496061		FBXO32	0.477697		RHPN2	0.335799		CD109	0.531105
INHBB	0.496028		HIPK2	0.477498		FOXB1	0.335734		NRP2	0.530795
MUC1	0.494323		SP140L	0.477487		KIF7	0.335698		PIK3R5	0.530782
ERBB2	0.493424		NBPF10	0.476758		C22orf36	0.334885		IL15RA	0.52942
ARRDC1	0.49337		IL31RA	0.476145		GALNT6	0.334859		SELPLG	0.529176
MANBA	0.492757		SHROOM4	0.475896		TMPRSS13	0.334393		EMR2	0.529137
B4GALT1	0.492306		ENG	0.47556		CST6	0.334373		RASSF4	0.527298
XBP1	0.491333		ARNTL2	0.474714		RSPH10B2	0.334253		OSCAR	0.527167
SUSD6	0.491121		CST6	0.474188		ST6GALNAC1	0.334043		CD68	0.526847
DENND1C	0.490201		NOTCH2	0.474075		BAI2	0.333936		SIRPB1	0.526046
LGALS3	0.490131		SAA2-SAA4	0.473984		CD82	0.333818		RAC2	0.525539
PSG8	0.490115		CFLAR	0.473546		IQCC	0.333594		MAP7D3	0.524481
KLF5	0.489665		SLFN5	0.472734		NEK11	0.333029		GBP2	0.524149
RREB1	0.488827		MIR3614	0.471947		ORAI2	0.332978		ADAM19	0.524105
TMPRSS2	0.488741		RHOC	0.471378		NWD1	0.332786		MPEG1	0.524036
SLPI	0.488725		WDR66	0.471376		MAP7	0.332609		CD180	0.523615
TRIM29	0.488486		ACSL5	0.470697		PTGFRN	0.332469		WARS	0.52332
