# Supplementary material for: Gene signature driving invasive mucinous adenocarcinoma of the lung
Source: EMBO Mol Med. 2017 Mar 2;9(4):462–81. doi: 10.15252/emmm.201606711 (PMC5376761; doi:10.15252/emmm.201606711)
Supplement: Supplementary file 8 — Dataset EV6 [file EMMM-9-462-s008.xlsx]

## Sheet: Dataset EV6
Dataset EV6. Mouse data
Mice used for histology
mouse	Genotype	Sex	DOB	DOX in	Sacrifice	duration of DOX (Days)	tumor	mucinous tumor
WT_M1	Wild type	M	2/8/2011	2011-03-09	2011-07-12	125	-	-
WT_F2	Wild type	F	2/8/2011	2011-03-09	2011-06-23	106	-	-
WT_M3	Wild type	M	2/8/2011	2011-03-09	2011-07-12	125	-	-			tumor	mucinous tumor
WT_F3	Wild type	F	2/8/2011	2011-03-09	2011-06-23	106	-	-		Wild type	0/4 (0%)
CKS_M1	Scgb1a1,Kras,Spdef	M	2/8/2011	2011-03-09	2011-07-12	125	+	+		Scgb1a1,Kras,Spdef	6/6 (100%)	6/6 (100%)
CKS_F1	Scgb1a1,Kras,Spdef	F	2/8/2011	2011-03-09	2011-06-23	106	+	+		Scgb1a1,Kras	5/5 (100%)	0/5 (0%)
CKS_F3	Scgb1a1,Kras,Spdef	F	3/6/2011	2011-04-03	2011-08-01	120	+	+		Scgb1a1,Spdef	0/3 (0%)
CKS_F5	Scgb1a1,Kras,Spdef	F	3/27/2011	2011-04-25	2011-08-25	122	+	+
CKS_F6	Scgb1a1,Kras,Spdef	F	3/27/2011	2011-04-25	2011-08-25	122	+	+
CKS_F8	Scgb1a1,Kras,Spdef	F	3/27/2011	2011-04-25	2011-08-25	122	+	+
CK_M4	Scgb1a1,Kras	M	2/8/2011	2011-03-09	2011-07-12	125	+	-
CK_F4	Scgb1a1,Kras	F	2/8/2011	2011-03-09	2011-06-23	106	+	-
CK_F1	Scgb1a1,Kras	F	3/4/2011	2011-04-03	2011-08-01	120	+	-
CK_F5	Scgb1a1,Kras	F	3/22/2011	2011-04-19	2011-08-19	122	+	-
CK_M4	Scgb1a1,Kras	M	3/27/2011	2011-04-25	2011-08-25	122	+	-
CS_M2	Scgb1a1,Spdef	M	3/22/2011	2011-04-19	2011-08-19	122	-	-
CS_M3	Scgb1a1,Spdef	M	3/22/2011	2011-04-19	2011-08-19	122	-	-
CS_F7	Scgb1a1,Spdef	F	3/27/2011	2011-04-25	2011-08-25	122	-	-
WT_M1	Wild type	M	6/21/2014	2014-07-19	2015-03-16	240	-	-
WT_F7	Wild type	F	7/6/2014	2014-08-03	2015-03-16	225	-	-
WT_F10	Wild type	F	11/3/2014	2014-12-01	2015-06-27	208	-	-			tumor	mucinous tumor
WT_M4	Wild type	M	11/29/2014	2014-12-27	2015-06-29	184	-	-		Wild type	0/5 (0%)
WT_F5	Wild type	F	12/25/2014	2015-01-23	2015-06-29	157	-	-		Scgb1a1,Kras,Foxa3	15/15 (100%)	15/15 (100%)
CKA3_M3	Scgb1a1,Kras,Foxa3	M	6/21/2014	2014-07-19	2015-03-16	240	+	+		Scgb1a1,Kras	5/5 (100%)	0/5 (0%)
CKA3_M4	Scgb1a1,Kras,Foxa3	M	7/6/2014	2014-08-03	2015-03-16	225	+	+		Scgb1a1,Foxa3	0/5 (0%)
CKA3_F9	Scgb1a1,Kras,Foxa3	F	7/16/2014	2014-08-14	2015-03-16	214	+	+
CKA3_F10	Scgb1a1,Kras,Foxa3	F	7/16/2014	2014-08-14	2015-03-16	214	+	+
CKA3_M1	Scgb1a1,Kras,Foxa3	M	8/1/2014	2014-08-29	2015-04-07	221	+	+
CKA3_M2	Scgb1a1,Kras,Foxa3	M	8/1/2014	2014-08-29	2015-04-07	221	+	+
CKA3_M3	Scgb1a1,Kras,Foxa3	M	8/1/2014	2014-08-29	2015-04-07	221	+	+
CKA3_M2	Scgb1a1,Kras,Foxa3	M	9/18/2014	2014-10-16	2015-06-27	254	+	+
CKA3_M5	Scgb1a1,Kras,Foxa3	M	11/3/2014	2014-12-01	2015-06-27	208	+	+
CKA3_F8	Scgb1a1,Kras,Foxa3	F	11/3/2014	2014-12-01	2015-06-27	208	+	+
CKA3_M6	Scgb1a1,Kras,Foxa3	M	11/29/2014	2014-12-27	2015-06-29	184	+	+
CKA3_F7	Scgb1a1,Kras,Foxa3	F	11/29/2014	2014-12-27	2015-06-29	184	+	+
CKA3_F6	Scgb1a1,Kras,Foxa3	F	12/25/2014	2015-01-23	2015-06-29	157	+	+
CKA3_F8	Scgb1a1,Kras,Foxa3	F	12/25/2014	2015-01-23	2015-06-29	157	+	+
CKA3_F6	Scgb1a1,Kras,Foxa3	F	1/18/2015	2015-02-15	2015-06-29	134	+	+
CK_M5	Scgb1a1,Kras	M	7/6/2014	2014-08-03	2015-03-16	225	+	-
CK_F8	Scgb1a1,Kras	F	7/16/2014	2014-08-14	2015-03-16	214	+	-
CK_F10	Scgb1a1,Kras	F	8/1/2014	2014-08-29	2015-04-07	221	+	-
CK_F9	Scgb1a1,Kras	F	10/10/2014	2014-11-07	2015-06-27	232	+	-
CK_M3	Scgb1a1,Kras	M	12/25/2014	2015-01-23	2015-06-29	157	+	-
CA3_M2	Scgb1a1,Foxa3	M	6/21/2014	2014-07-19	2015-03-16	240	-	-
CA3_M4	Scgb1a1,Foxa3	M	8/1/2014	2014-08-29	2015-04-07	221	-	-
CA3_F5	Scgb1a1,Foxa3	F	8/1/2014	2014-08-29	2015-04-07	221	-	-
CA3_M3	Scgb1a1,Foxa3	M	11/29/2014	2014-12-27	2015-06-29	184	-	-
CA3_M2	Scgb1a1,Foxa3	M	1/18/2015	2015-02-15	2015-06-29	134	-	-
*mucinous tumor was defined as containing mucus producing cells >10% of all tumor cells
Mice used for survival study
mouse	Genotype	Sex	DOB	DOX in	Sacrifice or dead	duration of DOX (Days)
CKA3_M3	Scgb1a1,Kras,Foxa3	M	5/29/2014	2014-06-26	2015-02-03	222
CKA3_F7	Scgb1a1,Kras,Foxa3	F	5/29/2014	2014-06-26	2015-02-03	222
CKA3_M4	Scgb1a1,Kras,Foxa3	M	6/21/2014	2014-07-19	2015-03-16	240
CKA3_M1	Scgb1a1,Kras,Foxa3	M	7/6/2014	2014-08-03	2015-03-16	225
CKA3_F9	Scgb1a1,Kras,Foxa3	F	7/16/2014	2014-08-14	2015-03-16	214
CKA3_F10	Scgb1a1,Kras,Foxa3	F	7/16/2014	2014-08-14	2015-03-16	214
CKA3_M4	Scgb1a1,Kras,Foxa3	M	8/1/2014	2014-08-29	2015-04-07	221
CKA3_M5	Scgb1a1,Kras,Foxa3	M	8/1/2014	2014-08-29	2015-04-07	221
CKA3_M6	Scgb1a1,Kras,Foxa3	M	8/1/2014	2014-08-29	2015-04-07	221
CKA3_M3	Scgb1a1,Kras,Foxa3	M	8/28/2014	2014-09-25	2015-04-28	215
CKA3_M2	Scgb1a1,Kras,Foxa3	M	9/18/2014	2014-10-16	2015-06-27	254
CKA3_M3	Scgb1a1,Kras,Foxa3	M	9/18/2014	2014-10-16	2015-06-27	254
CKA3_M5	Scgb1a1,Kras,Foxa3	M	11/3/2014	2014-12-01	2015-06-27	208
CKA3_F8	Scgb1a1,Kras,Foxa3	F	11/3/2014	2014-12-01	2015-06-27	208
CKA3_M6	Scgb1a1,Kras,Foxa3	M	11/29/2014	2014-12-27	2015-06-29	184
CKA3_F7	Scgb1a1,Kras,Foxa3	F	11/29/2014	2014-12-27	2015-06-29	184
CKA3_F6	Scgb1a1,Kras,Foxa3	F	12/25/2014	2015-01-23	2015-06-29	157
CKA3_F8	Scgb1a1,Kras,Foxa3	F	12/25/2014	2015-01-23	2015-06-29	157
CKA3_F6	Scgb1a1,Kras,Foxa3	F	1/18/2015	2015-02-15	2015-06-29	134
CK_F6	Scgb1a1,Kras	F	5/29/2014	2014-06-26	2015-02-03	222
CK_M6	Scgb1a1,Kras	M	7/6/2014	2014-08-03	2015-03-16	225
CK_F8	Scgb1a1,Kras	F	7/16/2014	2014-08-14	2015-03-16	214
CK_F10	Scgb1a1,Kras	F	8/1/2014	2014-08-29	2015-04-07	221
CK_M1	Scgb1a1,Kras	M	8/28/2014	2014-09-25	2015-04-28	215
CK_M2	Scgb1a1,Kras	M	8/28/2014	2014-09-25	10/19/2014 (dead)	24
CK_F5	Scgb1a1,Kras	F	9/18/2014	2014-10-16	2015-06-27	254
CK_F9	Scgb1a1,Kras	F	10/10/2014	2014-11-07	2015-06-27	232
CK_M6	Scgb1a1,Kras	M	11/3/2014	2014-12-01	5/30/2015 (dead)	180
CK_M3	Scgb1a1,Kras	M	12/25/2014	2015-01-23	2015-06-29	157
CA3_M2	Scgb1a1,Foxa3	M	6/21/2014	2014-07-19	2015-03-16	240
CA3_F7	Scgb1a1,Foxa3	F	7/6/2014	2014-08-03	2015-03-16	225
CA3_M7	Scgb1a1,Foxa3	M	8/1/2014	2014-08-29	2015-04-07	221
CA3_F9	Scgb1a1,Foxa3	F	8/1/2014	2014-08-29	2015-04-07	221
CA3_F8	Scgb1a1,Foxa3	F	10/10/2014	2014-11-07	2015-06-27	232
CA3_M3	Scgb1a1,Foxa3	M	11/29/2014	2014-12-27	2015-06-29	184
CA3_M5	Scgb1a1,Foxa3	M	11/29/2014	2014-12-27	2015-06-29	184
CA3_M2	Scgb1a1,Foxa3	M	1/18/2015	2015-02-15	2015-06-29	134
mouse	Genotype	Sex	DOB	DOX in	Sacrifice or dead	duration of DOX (Days)
CKS_M1	Scgb1a1,Kras,Spdef	M	2/8/2011	2011-03-09	2011-07-12	125
CKS_F1	Scgb1a1,Kras,Spdef	F	2/8/2011	2011-03-09	2011-06-23	106
CKS_F7	Scgb1a1,Kras,Spdef	F	3/4/2011	2011-04-03	8/1/2011 (dead)	120
CKS_F3	Scgb1a1,Kras,Spdef	F	3/6/2011	2011-04-03	2011-08-01	120
CKS_M2	Scgb1a1,Kras,Spdef	M	3/22/2011	2011-04-19	7/1/2011 (dead)	73
CKS_F5	Scgb1a1,Kras,Spdef	F	3/27/2011	2011-04-25	2011-08-25	122
CKS_F6	Scgb1a1,Kras,Spdef	F	3/27/2011	2011-04-25	2011-08-25	122
CKS_F8	Scgb1a1,Kras,Spdef	F	3/27/2011	2011-04-25	2011-08-25	122
CKS_F18	Scgb1a1,Kras,Spdef	F	3/27/2011	2011-04-25	2011-08-25	122
CKS_F20	Scgb1a1,Kras,Spdef	F	3/27/2011	2011-04-25	2011-08-25	122
CKS_F10	Scgb1a1,Kras,Spdef	F	3/29/2011	2011-04-26	2011-08-29	125
CKS_F13	Scgb1a1,Kras,Spdef	F	3/29/2011	2011-04-26	2011-08-29	125
CKS_M1	Scgb1a1,Kras,Spdef	M	4/11/2011	2011-05-09	2011-09-12	126
CKS_M1	Scgb1a1,Kras,Spdef	M	4/15/2011	2011-05-12	2011-09-12	123
CKS_M13	Scgb1a1,Kras,Spdef	M	4/19/2011	2011-05-19	7/18/2011 (dead)	60
CKS_M14	Scgb1a1,Kras,Spdef	M	4/19/2011	2011-05-19	8/12/2011 (dead)	85
CKS_F8	Scgb1a1,Kras,Spdef	F	5/4/2011	2011-06-02	2011-10-03	123
CKS_F3	Scgb1a1,Kras,Spdef	F	5/6/2011	2011-06-03	2011-09-26	115
CKS_F8	Scgb1a1,Kras,Spdef	F	5/6/2011	2011-06-03	2011-10-03	122
CKS_M1	Scgb1a1,Kras,Spdef	M	5/12/2011	2011-06-09	2011-10-11	124
CKS_M11	Scgb1a1,Kras,Spdef	M	5/12/2011	2011-06-09	2011-10-11	124
CKS_M14	Scgb1a1,Kras,Spdef	M	5/12/2011	2011-06-09	7/29/2011 (dead)	50
CKS_F31	Scgb1a1,Kras,Spdef	F	5/12/2011	2011-06-09	2011-10-11	124
CKS_M3	Scgb1a1,Kras,Spdef	M	5/16/2011	2011-06-13	2011-10-17	126
CKS_M7	Scgb1a1,Kras,Spdef	M	5/16/2011	2011-06-13	2011-09-23	102
CK_M4	Scgb1a1,Kras	M	2/8/2011	2011-03-09	2011-07-12	125
CK_F4	Scgb1a1,Kras	F	2/8/2011	2011-03-09	2011-06-23	106
CK_F4	Scgb1a1,Kras	F	3/4/2011	2011-04-03	2011-08-01	120
CK_F5	Scgb1a1,Kras	F	3/22/2011	2011-04-19	2011-08-19	122
CK_M4	Scgb1a1,Kras	M	3/27/2011	2011-04-25	2011-08-25	122
CK_F12	Scgb1a1,Kras	F	3/29/2011	2011-04-26	2011-08-29	125
CK_M6	Scgb1a1,Kras	M	4/11/2011	2011-05-09	2011-09-12	126
CK_M2	Scgb1a1,Kras	M	4/15/2011	2011-05-12	2011-09-12	123
CK_M5	Scgb1a1,Kras	M	4/19/2011	2011-05-19	2011-09-19	123
CK_M6	Scgb1a2,Kras	M	4/19/2011	2011-05-19	2011-09-19	123
CK_M8	Scgb1a3,Kras	M	4/19/2011	2011-05-19	2011-09-19	123
CK_M15	Scgb1a2,Kras	M	4/19/2011	2011-05-19	2011-09-19	123
CK_M16	Scgb1a3,Kras	M	4/19/2011	2011-05-19	2011-09-19	123
CK_M8	Scgb1a3,Kras	M	5/12/2011	2011-06-09	2011-10-11	124
CK_F24	Scgb1a3,Kras	F	5/12/2011	2011-06-09	2011-10-11	124
CK_F12	Scgb1a3,Kras	F	5/16/2011	2011-06-13	2011-10-17	126
CK_M5	Scgb1a3,Kras	M	5/17/2011	2011-06-14	2011-10-17	125
CK_F10	Scgb1a3,Kras	F	5/17/2011	2011-06-14	2011-10-17	125
CS_M2	Scgb1a1,Spdef	M	3/22/2011	2011-04-19	2011-08-19	122
CS_M3	Scgb1a1,Spdef	M	3/22/2011	2011-04-19	2011-08-19	122
CS_F7	Scgb1a1,Spdef	F	3/27/2011	2011-04-25	2011-08-25	122
CS_F14	Scgb1a1,Spdef	F	3/29/2011	2011-04-26	2011-08-29	125
CS_M2	Scgb1a1,Spdef	M	4/11/2011	2011-05-09	2011-09-12	126
CS_F10	Scgb1a1,Spdef	F	4/11/2011	2011-05-09	2011-09-12	126
CS_M20	Scgb1a1,Spdef	M	4/19/2011	2011-05-19	2011-09-19	123
CS_M21	Scgb1a1,Spdef	M	4/19/2011	2011-05-19	2011-09-19	123
CS_F23	Scgb1a1,Spdef	F	4/19/2011	2011-05-19	2011-09-19	123
CS_F33	Scgb1a1,Spdef	F	4/19/2011	2011-05-19	2011-09-19	123
CS_F35	Scgb1a1,Spdef	F	4/19/2011	2011-05-19	2011-09-19	123
CS_F6	Scgb1a1,Spdef	F	5/4/2011	2011-06-02	2011-10-03	123
CS_M2	Scgb1a1,Spdef	M	5/6/2011	2011-06-03	2011-10-03	122
CS_F7	Scgb1a1,Spdef	F	5/6/2011	2011-06-03	2011-10-03	122
CS_M2	Scgb1a1,Spdef	M	5/12/2011	2011-06-09	2011-10-11	124
CS_M9	Scgb1a1,Spdef	M	5/12/2011	2011-06-09	2011-10-11	124
CS_F18	Scgb1a1,Spdef	F	5/12/2011	2011-06-09	2011-10-11	124
CS_F22	Scgb1a1,Spdef	F	5/12/2011	2011-06-09	2011-10-11	124
CS_M3	Scgb1a1,Spdef	M	5/17/2011	2011-06-14	2011-10-17	125
