# Supplementary material for: Gene signature driving invasive mucinous adenocarcinoma of the lung
Source: EMBO Mol Med. 2017 Mar 2;9(4):462–81. doi: 10.15252/emmm.201606711 (PMC5376761; doi:10.15252/emmm.201606711)
Supplement: Supplementary file 9 — Dataset EV7 [file EMMM-9-462-s009.xlsx]

## Sheet: Dataset EV7
Dataset EV7. Differentially expressed genes in FOXA3 and SPDEF RNA-seq
Genes regulated by FOXA3						Genes regulated by SPDEF
Gene	baseMean	log2FC	pvalue	fdr		Gene	baseMean	log2FC	pvalue	fdr		Criteria for differentially expressed genes
MUC5AC	544.429	6.42906	2.6045e-212	2.53269e-209		FGA	1940.99	9.29891	6.21304e-211	3.77857e-208		up	fdr<0.05
FGB	476.546	6.34738	2.88784e-205	2.621e-202		FGG	3322.13	9.22768	0	0			log2(fc)>=1
FGL1	399.736	5.9265	5.61446e-190	4.2464e-187		FGB	1656.82	9.0247	4.2946e-203	2.41092e-200
CPLX2	1131.84	5.91184	0	0		MMP12	1357.5	8.97074	4.41215e-175	1.57072e-172		down	fdr<0.05
C5	1242.92	5.87248	0	0		SPDEF	7998.66	8.5876	0	0			log2(fc)<=-1
TFF1	206.437	5.43974	2.94208e-126	1.14439e-123		SEMA5A	793.257	7.99921	5.02993e-155	1.24435e-152
FGG	330.499	5.43714	1.17851e-171	7.6401e-169		RTN1	562.893	7.95476	7.49191e-122	1.3842e-119
FGA	217.17	5.37398	3.57468e-129	1.47472e-126		MMP1	1530.9	7.79909	4.37971e-278	4.56616e-275
VSIG1	677.436	5.1768	4.35988e-301	7.41943e-298		GAP43	395.446	7.51039	1.59483e-104	2.58646e-102
AGR2	2352.01	5.09322	0	0		FBN2	682.708	7.26882	2.41671e-166	7.83875e-164		Column definition
PARM1	568.629	4.77661	9.3e-275	1.151e-271		LRP2	284.138	6.99482	6.05488e-91	7.68497e-89		baseMean	mean of normalized counts for all samples
TNS4	324.964	4.7633	7.32582e-170	4.33625e-167		MAN1A1	234.675	6.66339	1.72938e-84	1.98756e-82		log2FC	log2 fold change: FOXA3 or SPDEF vs. pGK (control)
ITIH2	116.383	4.728	1.98181e-85	4.28259e-83		SPRR1B	170.02	6.53092	7.98239e-68	6.43707e-66		pvalue	Wald test p-value
MTUS1	620.922	4.6569	1.89173e-296	2.57539e-293		PAEP	153.329	6.31811	3.77678e-66	2.91671e-64		fdr	BH adjusted p-value
CACNA1H	215.132	4.53829	9.1357e-126	3.45482e-123		SPRR2A	130.501	6.22989	2.70373e-60	1.8441e-58		All values were produced by DESeq2.
CNTN1	279.164	4.47295	3.34385e-152	1.75089e-149		NCAM2	154.344	6.22577	2.83708e-67	2.21444e-65
BCAS1	182.424	4.44166	8.82206e-109	2.7931e-106		PLA2G4A	175.844	6.18827	7.94218e-73	7.20025e-71
PLA2G4A	99.2953	4.35028	2.70589e-74	4.66303e-72		C9orf152	324.758	6.15499	1.1772e-116	2.09542e-114
SIDT1	96.7325	4.3197	5.61054e-73	9.20264e-71		CST4	129.995	6.10902	1.21539e-60	8.36788e-59
S100P	164.685	4.29862	2.62244e-102	7.76127e-100		CADPS2	171.593	5.97874	5.59737e-73	5.1062e-71
FER1L6	78.8492	4.24898	2.75713e-65	3.99314e-63		PCSK2	142.336	5.9246	2.17812e-65	1.64725e-63
HGD	97.9936	4.22585	3.59628e-73	6.04442e-71		PRKCB	110.392	5.90593	1.90259e-55	1.20217e-53
MUC5B	110.255	4.18836	1.4038e-75	2.54818e-73		DTNA	106.243	5.85154	4.42911e-54	2.62794e-52
PTGS2	65.7115	4.01112	1.4508e-56	1.70269e-54		SPRR2D	358.227	5.81512	1.32887e-133	2.77089e-131
VCAN	357.861	3.9883	2.21891e-181	1.51041e-178		SFTPA2	3472.13	5.77661	0	0
CEACAM5	1556.9	3.96122	0	0		SLC4A8	474.069	5.77296	3.36448e-170	1.11609e-167
FBN2	95.8011	3.8881	4.05114e-67	6.06069e-65		HS6ST2	103.782	5.71421	7.68177e-54	4.5394e-52
BPIFB2	58.4756	3.88133	2.60045e-52	2.68201e-50		MAL2	158.939	5.56992	2.87084e-71	2.57072e-69
BPIFB1	97.0065	3.81231	2.7871e-63	3.87179e-61		PLB1	108.344	5.56409	2.59037e-55	1.6297e-53
GLP2R	84.5346	3.80883	8.79594e-61	1.1626e-58		PLCXD3	82.3953	5.53339	7.06088e-47	3.59096e-45
CYP4F11	77.8101	3.77175	1.61714e-57	1.98341e-55		CST1	360.38	5.52855	4.60798e-143	1.01906e-140
COL5A1	65.206	3.74773	4.73408e-52	4.84585e-50		MUC5B	154.92	5.44244	1.28051e-67	1.02133e-65
ST6GAL2	178.361	3.74321	1.04759e-99	2.85238e-97		CR2	88.9036	5.4	1.1063e-48	5.89324e-47
FCGBP	160.54	3.62325	1.21851e-89	2.81166e-87		CPAMD8	64.5042	5.35187	1.2885e-40	5.45129e-39
INHBB	276.579	3.58919	2.36228e-134	1.072e-131		BHLHE41	70.7193	5.3447	7.39508e-43	3.36257e-41
CCR1	46.3907	3.58708	2.54359e-43	2.19168e-41		PAPPA2	120.636	5.29382	7.44496e-61	5.15008e-59
TRPA1	61.0041	3.54249	8.59059e-48	8.06568e-46		SH3BGRL2	93.9371	5.27366	1.627e-50	9.06402e-49
CAPN8	106.206	3.48916	6.95084e-65	9.85716e-63		NKX2-8	67.194	5.25981	5.50124e-41	2.34784e-39
TM4SF4	45.5381	3.36297	1.07158e-38	8.14998e-37		MYO1D	228.07	5.18618	6.01643e-101	9.14748e-99
COL4A6	50.972	3.336	1.74453e-40	1.42216e-38		PDGFB	139.405	5.15366	2.21189e-67	1.74512e-65
TC2N	62.5741	3.29195	3.54111e-44	3.13043e-42		SHE	61.1982	5.15012	6.07683e-39	2.45699e-37
TF	41.4693	3.28741	2.57063e-36	1.86152e-34		ALPPL2	427.108	5.11951	1.04757e-163	2.88496e-161
CP	203.511	3.27387	4.94121e-94	1.29553e-91		GALNT6	351.357	5.04324	5.74555e-148	1.31034e-145
PAEP	38.8316	3.27243	1.93735e-35	1.36658e-33		ABCG1	107.106	5.04179	3.56231e-55	2.22203e-53
TM4SF20	37.3131	3.2315	1.69556e-34	1.14843e-32		PGR	50.1564	5.03135	1.07997e-34	3.88257e-33
MMP7	102.639	3.22861	8.25837e-57	9.77648e-55		NLRP12	50.8621	5.0233	2.12933e-34	7.54363e-33
RBP4	101.476	3.21776	1.13004e-57	1.39858e-55		FMOD	49.695	5.01819	2.04345e-34	7.25698e-33
SRGN	143.687	3.20307	8.58933e-74	1.46169e-71		GATA6	66.4676	4.92947	1.04596e-40	4.43804e-39
DRAIC	34.0857	3.18017	7.91136e-33	5.15336e-31		TNFRSF11B	46.2523	4.92457	7.7453e-33	2.58697e-31
ST6GALNAC1	38.0324	3.1764	1.54965e-33	1.03416e-31		C4BPB	46.8404	4.91728	1.41836e-32	4.7158e-31
BAMBI	97.2288	3.15883	5.00758e-52	5.08756e-50		CPNE4	49.8549	4.89723	2.50244e-34	8.82261e-33
FAM105A	167.161	3.09108	9.71232e-77	1.7868e-74		TOX3	43.5967	4.86325	7.13872e-32	2.29508e-30
PDE1C	32.3488	3.08428	1.24685e-30	7.54426e-29		LRRC6	52.7055	4.84728	3.03154e-35	1.10345e-33
PELI2	42.8946	3.04384	6.49315e-33	4.27042e-31		FGL1	95.4845	4.82311	5.22395e-52	3.02575e-50
KCNE4	42.5626	2.88292	8.0114e-31	4.93517e-29		LHFP	46.7717	4.79885	1.76183e-32	5.81804e-31
PCSK9	32.0906	2.88024	1.01684e-27	5.65031e-26		SLAMF1	43.0446	4.77735	3.81101e-30	1.15406e-28
WNT4	51.7146	2.86486	2.45081e-33	1.61968e-31		LAT2	301.481	4.77422	9.82152e-133	1.99104e-130
F2RL2	43.2169	2.86184	8.28815e-31	5.08265e-29		ITGA1	136.284	4.74794	5.94769e-68	4.84986e-66
MAP7	89.5882	2.85733	1.93769e-46	1.78241e-44		ADAMTS1	50.0185	4.73954	4.77887e-33	1.61091e-31
BICC1	141.588	2.84911	3.84533e-64	5.39694e-62		IL1RL1	93.1636	4.72477	2.39711e-50	1.33035e-48
CYP1B1	139.379	2.83039	1.52829e-62	2.08061e-60		MAPK4	38.5686	4.705	2.4149e-29	7.12079e-28
SH3BGRL2	31.9814	2.82074	9.45167e-27	5.147e-25		PHOSPHO1	83.4812	4.68442	1.3788e-45	6.75335e-44
COL4A5	40.9014	2.81856	1.00404e-28	5.74328e-27		C5	485.805	4.66745	2.69627e-192	1.19257e-189
PCDH9	29.0163	2.81843	9.52923e-26	4.93274e-24		S1PR1	36.0637	4.62092	4.57098e-28	1.28057e-26
SLC7A2	50.4745	2.80308	7.40634e-31	4.58318e-29		SPRR2B	35.4296	4.59702	1.05133e-27	2.87363e-26
RAP1GAP	209.343	2.78284	4.67943e-83	9.95402e-81		ADAMTSL1	35.0797	4.58579	1.5753e-27	4.26587e-26
RARRES1	45.1036	2.76414	5.58461e-29	3.22156e-27		CYP4F22	37.6035	4.53359	2.72825e-28	7.71735e-27
PXDN	28.3536	2.76394	5.38568e-25	2.68574e-23		CPE	248.808	4.51667	6.46177e-112	1.12281e-109
RSPO3	123.942	2.76034	1.5582e-55	1.76778e-53		DNAAF3	159.695	4.51502	7.48543e-77	7.38225e-75
RAB37	42.5788	2.74118	2.4237e-28	1.37484e-26		TC2N	90.6347	4.47719	2.61456e-48	1.38268e-46
MYRF	189.957	2.72696	1.48482e-71	2.37815e-69		CST2	140.799	4.4139	5.03329e-69	4.27127e-67
RNASE4	141.309	2.71365	4.07889e-57	4.95803e-55		HEPH	476.071	4.39195	4.45051e-201	2.40591e-198
AKR1B10	8938.99	2.70956	0	0		MTUS1	469.359	4.35307	2.38925e-198	1.20253e-195
PLEKHH2	32.149	2.70667	6.38835e-25	3.17412e-23		NR4A3	57.0913	4.34919	1.84461e-35	6.74786e-34
MGAT4A	53.9787	2.69606	1.56275e-30	9.37236e-29		COL14A1	28.4188	4.31002	1.16122e-23	2.66079e-22
HABP2	22.903	2.69016	5.88805e-23	2.69899e-21		COL4A6	52.4371	4.30296	6.82717e-33	2.28554e-31
VGLL3	24.2149	2.65171	1.89099e-22	8.44064e-21		ENTPD3	27.5124	4.2702	3.8443e-23	8.55357e-22
CA12	1282.71	2.63662	0	0		PKIA	26.2277	4.22016	1.64104e-22	3.51728e-21
RASGRP3	40.0147	2.62101	5.43916e-26	2.85902e-24		VCAN	381.825	4.20507	1.14088e-164	3.39842e-162
BMP6	25.5414	2.59842	6.50841e-22	2.83085e-20		CREB5	32.2464	4.19627	1.50658e-24	3.56402e-23
TBXAS1	87.5764	2.55341	1.29626e-37	9.59094e-36		GBP1	28.8618	4.18904	3.00587e-23	6.73943e-22
TMEM98	21.6254	2.54678	1.06208e-20	4.40829e-19		SRPX	225.774	4.16641	3.73843e-99	5.40258e-97
FNDC5	35.7838	2.51196	2.95265e-23	1.36726e-21		BAIAP2L2	61.6356	4.15077	3.00788e-36	1.12284e-34
GLS2	33.8016	2.50669	3.96397e-22	1.74082e-20		CLMN	208.501	4.1	1.76562e-95	2.34282e-93
TOX3	20.5157	2.50331	7.74032e-20	3.09612e-18		SFTPA1	21339.6	4.05302	0	0
C9orf152	36.8448	2.47374	5.44617e-23	2.50487e-21		SPRR2E	66.7748	4.05123	4.70757e-37	1.8082e-35
CDH17	59.3243	2.46807	8.64932e-29	4.96843e-27		TMEM200C	31.8665	4.04967	9.65654e-24	2.22314e-22
FFAR4	34.4957	2.44198	8.35073e-22	3.6091e-20		SORL1	445.35	4.04057	2.95337e-189	1.19743e-186
BAAT	28.8864	2.43395	3.4143e-20	1.3834e-18		LIFR	858.134	4.0352	1.73749e-304	1.9508e-301
CDK6	104.149	2.42061	2.21792e-40	1.79731e-38		AKAP6	161.201	4.0269	4.71216e-75	4.49534e-73
TSPAN13	312.42	2.41979	3.61313e-93	9.28098e-91		MMP3	28.1716	4.02282	3.04931e-22	6.4504e-21
CADPS2	24.6877	2.38963	6.36978e-19	2.40884e-17		HS3ST1	42.0012	4.00275	2.14586e-27	5.75753e-26
HSD17B13	19.4904	2.36626	5.32299e-18	1.94282e-16		CNN1	50.4059	4.00219	3.77303e-31	1.18178e-29
TLE4	22.0195	2.3587	3.91645e-18	1.43716e-16		APOL3	22.0544	3.9972	8.41294e-20	1.62643e-18
FAM107B	338.397	2.35827	2.96662e-100	8.24235e-98		GLB1L3	63.4841	3.98559	1.33782e-36	5.03267e-35
DKK1	253.326	2.35417	9.4414e-75	1.69125e-72		GRAMD3	110.28	3.97884	3.59128e-54	2.13952e-52
SPTSSB	17.3645	2.34916	1.44857e-17	5.06961e-16		ERVMER34-1	275.841	3.92108	4.21989e-122	7.89661e-120
GDF15	174.718	2.34778	3.111e-58	3.95824e-56		RFPL2	39.4863	3.91791	3.47245e-26	8.84535e-25
ST3GAL1	116.34	2.34423	1.21965e-42	1.02496e-40		ADD3	101.444	3.90435	2.49539e-51	1.41174e-49
ACKR3	20.022	2.33242	1.34141e-17	4.7067e-16		AASS	44.3564	3.88457	1.03319e-27	2.82936e-26
CFH	18.7755	2.31676	2.88e-17	9.85133e-16		KCNA3	20.1337	3.883	1.62977e-18	2.92598e-17
IQGAP2	28.6781	2.31362	8.17656e-19	3.07502e-17		ENPEP	37.3999	3.84108	6.04769e-25	1.45184e-23
MAL2	26.8279	2.28342	7.26611e-18	2.6239e-16		DOCK2	113.566	3.82452	7.16037e-57	4.60409e-55
CLDN2	129.76	2.27216	4.39728e-40	3.52144e-38		DTX1	21.6709	3.79792	1.98297e-18	3.52968e-17
SLCO2B1	33.8752	2.26909	1.98736e-19	7.73027e-18		PRR32	56.8321	3.79081	1.16439e-31	3.7108e-30
CACNA1D	18.5624	2.26876	1.40385e-16	4.6843e-15		GBP2	395.778	3.78202	1.61067e-164	4.70188e-162
LPAR1	98.2713	2.2343	6.96422e-35	4.74054e-33		CA2	33.4844	3.77268	1.72039e-22	3.68193e-21
AXIN2	58.8855	2.23408	1.86158e-23	8.70913e-22		CBLN2	150.725	3.74712	6.43087e-69	5.39454e-67
DCDC2	16.5453	2.22829	5.95731e-16	1.89051e-14		SPINK1	20.4628	3.74278	7.21446e-18	1.24031e-16
MSMB	15.698	2.22811	6.5518e-16	2.06952e-14		ERBB3	350.353	3.7317	4.148e-147	9.3145e-145
GPRIN3	17.8232	2.22243	6.15951e-16	1.95013e-14		KIAA0040	78.3133	3.7165	4.81211e-41	2.07191e-39
PLD5	17.5179	2.22066	7.77159e-16	2.42666e-14		BPIFA1	36.7578	3.70831	2.25388e-23	5.08463e-22
RNF144B	25.7365	2.21731	5.29455e-17	1.78859e-15		FOLH1	17.7318	3.70364	1.31173e-16	2.07882e-15
MYO1D	40.3509	2.21514	2.91663e-20	1.19599e-18		CEP126	194.242	3.69351	2.42749e-87	2.97745e-85
POF1B	73.6838	2.19273	5.87252e-26	3.07494e-24		IGSF11	24.2242	3.69224	5.33694e-19	9.8232e-18
ARFGEF3	117.823	2.17237	2.04524e-38	1.53834e-36		KCNIP4	71.9096	3.69013	1.48446e-38	5.96892e-37
VTN	54.4291	2.16895	2.41903e-22	1.06924e-20		KCNMB4	1210.61	3.67941	0	0
DAB2	22.8254	2.14954	1.10023e-15	3.4042e-14		UGT8	40.0437	3.66977	8.89519e-25	2.11801e-23
FSTL1	33.7487	2.14745	1.46066e-17	5.09884e-16		COL4A5	41.9808	3.65859	9.11901e-26	2.28304e-24
SCIN	15.65	2.14465	7.41594e-15	2.1948e-13		CCRL2	17.1645	3.64944	4.90218e-16	7.5477e-15
LOC101927136	46.1499	2.14099	3.20124e-20	1.30095e-18		PTPRB	172.09	3.64484	8.35446e-76	8.12945e-74
EHF	24.4834	2.13895	8.79588e-16	2.73395e-14		HCN4	16.624	3.63684	5.9248e-16	9.06482e-15
SNAP25	16.6594	2.1342	9.20291e-15	2.70018e-13		SLC7A2	58.1948	3.63308	5.60261e-32	1.81724e-30
ID4	17.1118	2.12118	1.16926e-14	3.42329e-13		NOD2	16.458	3.61477	9.90178e-16	1.49372e-14
CLMN	66.8907	2.12093	1.77848e-24	8.61644e-23		ADAMTS9	16.4645	3.60975	1.15525e-15	1.73836e-14
NCF2	19.9996	2.09112	1.42743e-14	4.16124e-13		SPRR2C	21.0003	3.6078	3.80186e-17	6.22107e-16
SMOC1	16.8314	2.06847	5.63242e-14	1.55853e-12		BACE2	224.833	3.60237	4.02776e-96	5.3935e-94
ANG	30.4447	2.0466	7.39712e-16	2.31504e-14		PTPRO	37.5381	3.58874	9.2388e-24	2.13032e-22
BMPER	181.119	2.04161	1.59777e-47	1.48987e-45		CMPK2	28.9219	3.5835	3.19833e-20	6.34277e-19
SGCD	13.7514	2.03548	1.5645e-13	4.22601e-12		SYT12	430.966	3.56938	2.4877e-165	7.72564e-163
ADGRV1	13.4389	2.02229	2.22667e-13	5.969e-12		ARAP2	37.2608	3.56572	4.15625e-23	9.21955e-22
RNF43	22.4909	2.02196	4.15721e-14	1.17177e-12		OAS2	27.1989	3.55912	9.13628e-19	1.669e-17
ANXA10	13.1505	2.01549	2.67237e-13	7.11969e-12		TBATA	16.099	3.54094	5.52992e-15	8.01537e-14
RDH10	333.13	2.01504	1.32592e-74	2.34429e-72		MDFI	65.3169	3.53629	5.49917e-34	1.91565e-32
SSTR5-AS1	13.1581	2.00636	3.37985e-13	8.9173e-12		RERG	19.8587	3.53092	3.08227e-16	4.80137e-15
HMGCS1	527.981	2.00581	8.84366e-101	2.50828e-98		CAPN8	82.8784	3.52981	7.16291e-42	3.12089e-40
ABCG1	21.1006	2.00202	1.08259e-13	2.97145e-12		RNF144B	38.5185	3.51476	9.44606e-23	2.05477e-21
COL5A2	414.359	1.98661	9.68281e-89	2.19703e-86		RAPGEF3	23.4488	3.49859	2.51181e-17	4.17092e-16
HKDC1	75.4121	1.98617	1.15742e-23	5.45229e-22		ST3GAL1	222.876	3.48295	2.7446e-95	3.5768e-93
TP53INP2	232.144	1.9794	1.38326e-55	1.59591e-53		CEACAM1	217.507	3.47901	3.45677e-90	4.34957e-88
SERPINE2	353.491	1.97188	9.05276e-82	1.86734e-79		TBC1D30	70.5793	3.47773	1.44964e-35	5.31631e-34
TSPAN7	213.5	1.96837	1.2256e-52	1.29343e-50		MX2	14.6459	3.46134	2.66244e-14	3.63867e-13
CNKSR2	16.5139	1.95314	1.35312e-12	3.44325e-11		CNIH3	45.5349	3.44166	1.75207e-25	4.31251e-24
APOF	13.6522	1.94052	1.95215e-12	4.88539e-11		SUGCT	41.4979	3.43475	2.63909e-24	6.16323e-23
SLC12A2	458.929	1.93422	4.9484e-94	1.29553e-91		ARID5B	38.971	3.40608	3.65121e-23	8.13634e-22
CRLF1	31.7213	1.93338	1.78566e-14	5.12869e-13		IL37	15.9879	3.40453	2.1148e-14	2.91479e-13
FMN1	31.1318	1.92681	1.08838e-13	2.98134e-12		PITX2	40.9379	3.40131	1.52229e-23	3.47177e-22
TMEM92	87.9098	1.92077	2.21524e-25	1.12953e-23		PARM1	200.853	3.35535	1.83603e-83	2.0457e-81
C1orf106	86.9701	1.90479	6.57859e-25	3.25676e-23		BEX5	13.2333	3.34911	2.48005e-13	3.15871e-12
SYK	15.7596	1.90427	4.42137e-12	1.06535e-10		NAPSA	5991.02	3.3479	0	0
RHOBTB1	61.3308	1.89017	1.50184e-19	5.89223e-18		KCNJ16	16.8227	3.34106	1.95426e-14	2.7063e-13
GRB14	21.7031	1.88451	2.07231e-12	5.15767e-11		SYBU	52.2655	3.34049	7.80384e-27	2.04865e-25
SPDEF	92.338	1.87739	4.8709e-26	2.57025e-24		CFH	16.5473	3.31306	3.73425e-14	5.07497e-13
PCED1B	98.6201	1.87023	2.74742e-26	1.46107e-24		L3MBTL4	12.788	3.29905	6.59573e-13	8.15858e-12
SCUBE2	22.2114	1.86781	2.46869e-12	6.08854e-11		EDIL3	215.8	3.29643	1.47349e-86	1.77744e-84
PRR15	12.1488	1.86681	1.24346e-11	2.88883e-10		ZC2HC1A	307.91	3.29452	6.18647e-120	1.12872e-117
IGFBP7	16.5282	1.85649	1.45178e-11	3.34425e-10		MRAP2	12.4173	3.26607	1.22123e-12	1.48049e-11
PKIB	13.8453	1.84757	2.13661e-11	4.83187e-10		VSIG1	165.07	3.25591	1.50763e-68	1.25745e-66
CDH26	14.3849	1.84392	2.26837e-11	5.11285e-10		ENTPD2	24.3135	3.24484	1.44764e-16	2.28429e-15
PAX7	18.087	1.84184	1.39467e-11	3.22361e-10		FAM196B	148.277	3.24342	3.94982e-60	2.64457e-58
COL7A1	232.44	1.8413	2.55909e-50	2.54303e-48		GMPR	19.008	3.241	1.32087e-14	1.85557e-13
ESRP1	15.6524	1.84103	2.09114e-11	4.73691e-10		KHDRBS3	50.0824	3.23628	2.71066e-26	6.92902e-25
CBLB	64.5069	1.83718	5.74891e-19	2.18619e-17		CDYL2	29.5476	3.22846	2.35069e-18	4.16898e-17
AMBP	21.7248	1.8317	8.02954e-12	1.88798e-10		ABCB11	93.775	3.22451	1.76446e-42	7.85185e-41
SOX4	331.828	1.83168	4.37928e-70	6.77495e-68		RAPGEF5	13.7537	3.22127	8.76454e-13	1.07412e-11
ASRGL1	227.926	1.83091	2.00263e-51	2.01954e-49		SCIN	14.072	3.21979	1.09015e-12	1.32709e-11
EPHB6	11.0151	1.8206	3.28e-11	7.2845e-10		IDO1	14.2711	3.18068	2.45901e-12	2.90857e-11
MATN3	69.0812	1.81773	2.73688e-20	1.12568e-18		TENM4	13.3988	3.17716	2.10723e-12	2.50465e-11
ANKRD1	276.105	1.8128	6.83218e-57	8.15906e-55		GLIPR2	206.114	3.15925	2.26455e-78	2.34421e-76
VANGL2	17.294	1.80602	3.69003e-11	8.13008e-10		SEMA6B	79.3863	3.15531	9.89638e-36	3.63848e-34
NOSTRIN	53.2517	1.79596	1.4979e-16	4.94961e-15		KCNJ6	19.69	3.15017	3.11357e-14	4.24329e-13
EBF4	29.6658	1.79187	9.7619e-13	2.50752e-11		PDE7B	48.6728	3.14273	1.63659e-24	3.86531e-23
IER5L	89.5069	1.78288	6.03188e-23	2.74642e-21		SERINC2	865.524	3.12852	3.08273e-193	1.40611e-190
HES1	19.519	1.77668	5.22939e-11	1.13365e-09		AGR2	650.845	3.12725	1.14752e-203	6.69969e-201
SIK1	224.821	1.76195	6.50515e-44	5.71362e-42		GALNT3	13.478	3.12397	7.1677e-12	8.14162e-11
PLEKHA6	172.355	1.75996	2.66926e-36	1.92272e-34		CTNNA3	11.0951	3.11841	1.78247e-11	1.95763e-10
NEDD9	443.77	1.75771	8.66111e-82	1.81404e-79		PRICKLE1	190.236	3.11343	1.06673e-75	1.03112e-73
CDCA7L	55.8387	1.75631	4.49657e-16	1.43364e-14		CHMP1B2P	30.0855	3.1086	1.07369e-17	1.82652e-16
GPR37	10.1568	1.73923	2.04687e-10	4.23496e-09		ANKRD1	605.754	3.10787	2.91188e-184	1.1487e-181
SYT13	204.482	1.73075	4.22201e-39	3.30336e-37		NR5A2	66.6602	3.10717	5.70896e-31	1.77671e-29
HPX	10.7629	1.72187	3.58389e-10	7.29314e-09		HLA-B	17.4065	3.09899	3.77151e-13	4.7456e-12
CYP4F3	21.1137	1.71411	1.39417e-10	2.90662e-09		ZNF704	22.1289	3.09509	8.7827e-15	1.25433e-13
CCAT1	10.8831	1.70766	4.8359e-10	9.71031e-09		ADAMTS14	19.4102	3.08561	2.13501e-13	2.74319e-12
FAXDC2	15.8164	1.70669	5.27359e-10	1.05425e-08		ZNF703	89.7487	3.07742	1.89135e-39	7.75453e-38
PRKCDBP	13.4921	1.70595	6.26711e-10	1.23474e-08		RTKN2	43.5272	3.07098	2.53204e-22	5.37175e-21
FAT3	10.4966	1.70111	5.56206e-10	1.10382e-08		PELI2	22.8955	3.06035	8.44194e-15	1.20684e-13
PMEPA1	723.584	1.6957	1.19751e-117	4.18022e-115		SPRR2F	10.6355	3.05762	5.06243e-11	5.32742e-10
CSGALNACT1	171.732	1.6947	9.66682e-36	6.89026e-34		TMEM125	18.6795	3.04928	2.98946e-13	3.79427e-12
NPR3	99.3516	1.69222	2.35308e-23	1.09334e-21		RDH10	624.41	3.04222	9.93225e-192	4.26386e-189
MUC2	12.6699	1.69049	8.89688e-10	1.71804e-08		MRGPRX3	10.5401	3.03082	7.9098e-11	8.21718e-10
TMEM246	82.4415	1.68942	9.13127e-20	3.61375e-18		XYLT1	37.8968	3.02842	7.78056e-20	1.5142e-18
ALDH3A1	2735.68	1.68925	3.60332e-299	5.45063e-296		GATA6-AS1	10.3816	3.02679	8.4239e-11	8.73883e-10
RTKN2	24.6072	1.68764	1.29055e-10	2.69471e-09		HID1	452.301	3.02648	2.47797e-126	4.82247e-124
PPFIBP2	64.1849	1.67549	3.88771e-16	1.24535e-14		INMT	21.6186	3.02516	4.42197e-14	5.97621e-13
CLGN	36.7992	1.67182	5.76166e-12	1.36654e-10		DAAM2	232.839	3.02498	3.1381e-84	3.55068e-82
CA8	11.5446	1.6679	1.41453e-09	2.69335e-08		TRPV2	20.7484	3.02419	4.59445e-14	6.19784e-13
ITGA11	11.028	1.65762	1.61904e-09	3.06559e-08		PLEKHH2	20.7977	3.0211	6.66769e-14	8.84742e-13
PDGFRL	26.0007	1.64352	2.84961e-10	5.86021e-09		PKIB	14.8341	3.0096	5.6603e-12	6.50022e-11
TRIML2	58.3313	1.64343	7.44303e-15	2.19804e-13		COL5A1	17.7882	3.00448	6.72443e-13	8.31073e-12
THSD7A	24.7899	1.63841	5.85242e-10	1.15975e-08		ALPP	209.94	2.98983	3.27716e-73	3.02743e-71
KIAA1147	312.547	1.63732	1.11478e-53	1.22392e-51		SLCO5A1	14.3887	2.96621	1.57831e-11	1.74523e-10
NCALD	9.91652	1.62719	2.68897e-09	4.99421e-08		TNS1	30.9409	2.95893	1.12079e-16	1.78592e-15
KIF1A	23.1632	1.62344	5.51003e-10	1.09509e-08		SEC14L5	17.1193	2.95781	1.74791e-12	2.10153e-11
LRP4	179.07	1.61933	7.3545e-33	4.81366e-31		EDNRA	75.6045	2.95536	1.47004e-32	4.87654e-31
KCNMB4	342.347	1.61661	3.34429e-58	4.21567e-56		DTX4	287.944	2.94245	4.78388e-100	7.19851e-98
KCNS3	15.6376	1.61651	3.72564e-09	6.77182e-08		VSTM2L	118.19	2.93292	6.25045e-47	3.18992e-45
RBFOX3	15.9748	1.6032	4.38507e-09	7.92806e-08		PCDH1	71.4948	2.92287	9.93477e-31	3.0722e-29
FXYD3	9.93903	1.60206	4.36192e-09	7.8967e-08		SNCB	23.5953	2.92037	1.91859e-14	2.66449e-13
PGM5	8.92417	1.5923	4.30972e-09	7.823e-08		SPRR1A	9.63554	2.91745	4.9393e-10	4.79349e-09
KRT4	635.356	1.58966	1.04247e-87	2.28906e-85		PTPRN2	16.751	2.91643	5.2703e-12	6.06666e-11
SYBU	22.0177	1.57624	2.2692e-09	4.25522e-08		ARFGEF3	174.673	2.90105	1.05655e-64	7.78862e-63
AKR1B15	85.3285	1.57229	1.46307e-16	4.84629e-15		HES4	60.2519	2.88656	2.47088e-25	6.03093e-24
FIBCD1	53.6601	1.57228	1.62363e-13	4.37704e-12		PRKCH	261.492	2.88363	1.46622e-91	1.87727e-89
SLC43A1	37.83	1.57027	2.64649e-11	5.92587e-10		SORCS1	9.18847	2.86338	1.10197e-09	1.03232e-08
PRICKLE2	23.2272	1.56648	2.39834e-09	4.48502e-08		RBMS3	118.401	2.8612	1.7811e-45	8.66567e-44
ADD3	27.6236	1.55841	8.22216e-10	1.59681e-08		TSPAN13	406.899	2.84925	4.0517e-126	7.78139e-124
KCNAB2	54.467	1.55542	1.48331e-13	4.01468e-12		FRY	12.8355	2.82655	1.7746e-10	1.78758e-09
RGS16	18.1259	1.5477	1.03945e-08	1.8096e-07		DKK2	8.63223	2.79443	3.05418e-09	2.74331e-08
RIPK4	42.6856	1.54688	1.22801e-11	2.8578e-10		GACAT2	20.835	2.79403	1.85532e-12	2.22517e-11
C1orf21	9.24337	1.5385	1.55862e-08	2.64576e-07		SCN3A	8.65774	2.79066	3.28156e-09	2.94212e-08
INPP4B	8.55903	1.53753	1.23176e-08	2.11732e-07		CPT1C	32.4712	2.78334	2.77406e-16	4.33513e-15
RAB11FIP4	33.1684	1.52615	2.98541e-10	6.11179e-09		FNDC5	27.5983	2.771	8.93201e-15	1.27192e-13
CXCR4	9.54883	1.51943	2.76757e-08	4.56146e-07		CRHR2	64.5103	2.76347	1.02753e-26	2.68298e-25
SOX9	53.6829	1.51839	1.63614e-12	4.13255e-11		CES1	20.8601	2.76096	7.80344e-12	8.83623e-11
EYA2	8.99828	1.51461	2.39137e-08	3.96543e-07		SAPCD2	909.316	2.75953	2.23325e-170	7.58059e-168
HOXB2	11.4433	1.50016	5.27248e-08	8.49462e-07		SPRED3	249.039	2.75479	1.96515e-84	2.24089e-82
ITGA1	21.2107	1.4947	1.83047e-08	3.08034e-07		ALK	12.2918	2.74516	7.32926e-10	6.9647e-09
APOH	32.1699	1.4942	1.69319e-09	3.19709e-08		COL19A1	8.21309	2.74309	6.28371e-09	5.51184e-08
SH3PXD2A	156.681	1.4871	8.23184e-27	4.50073e-25		LCA5	25.9296	2.73584	4.77921e-14	6.42333e-13
B3GNT7	23.4735	1.48396	1.18234e-08	2.0401e-07		SLC17A7	13.5342	2.72167	5.02121e-10	4.86651e-09
TM4SF1	1084	1.47838	1.97421e-129	8.39903e-127		LRCH2	8.04323	2.71156	9.7998e-09	8.44379e-08
PDE3A	8.49494	1.47606	5.02614e-08	8.13626e-07		VIPR1	41.8493	2.70407	1.5453e-18	2.77774e-17
FAM131B	8.97988	1.47473	5.04758e-08	8.16125e-07		SLC16A7	8.00125	2.70234	1.12284e-08	9.6123e-08
PLXNC1	24.9341	1.47144	1.30615e-08	2.23112e-07		KLF8	7.84483	2.68881	1.33366e-08	1.13241e-07
SLC7A11	1061.89	1.45982	2.23674e-102	6.76689e-100		TMEM98	9.22168	2.68685	8.03038e-09	6.9603e-08
ABCB11	36.2862	1.45958	6.51676e-10	1.27837e-08		SPHK1	103.602	2.68595	2.0456e-37	7.98331e-36
DIO2	9.2177	1.45077	9.69657e-08	1.50695e-06		MALRD1	7.75439	2.6766	1.57765e-08	1.32875e-07
FAM198B	18.1495	1.44982	8.49051e-08	1.33476e-06		COL6A3	17.4798	2.66902	6.06648e-11	6.34741e-10
SCD5	38.9995	1.44677	4.14629e-10	8.35024e-09		FILIP1L	16.4956	2.66861	1.67186e-10	1.69109e-09
CA2	11.4415	1.44498	1.58388e-07	2.40658e-06		ROPN1L	12.664	2.66093	1.52796e-09	1.41421e-08
LINC01207	7.79195	1.44221	7.04106e-08	1.11721e-06		PSG6	9.02252	2.66057	1.25633e-08	1.06988e-07
GKN2	8.73419	1.43928	1.225e-07	1.88443e-06		CORO1B	1496.12	2.65473	2.7686e-239	2.37709e-236
LMCD1	89.3655	1.43151	2.34774e-16	7.64644e-15		ARHGDIB	21.615	2.65275	6.11071e-12	6.98996e-11
AQP4	7.74807	1.42773	8.96974e-08	1.40646e-06		TRPC7	7.62499	2.65145	2.2165e-08	1.83819e-07
SSTR2	8.12374	1.42523	1.30128e-07	1.99726e-06		SLC7A8	73.2098	2.64345	2.35626e-08	1.94855e-07
PID1	8.73849	1.41643	1.84388e-07	2.77991e-06		BMP2	177.17	2.6245	1.62441e-57	1.05848e-55
NKAIN1	20.3493	1.41604	9.96386e-08	1.54321e-06		SERPINA1	45.5871	2.61429	8.75953e-19	1.60218e-17
RUNX3	16.1454	1.41439	2.07019e-07	3.1005e-06		SOX9	93.7085	2.60916	1.20047e-33	4.15214e-32
DHCR24	1822.59	1.41227	2.07888e-170	1.28645e-167		ZNF827	15.4744	2.59604	6.73023e-10	6.4416e-09
EOMES	10.4479	1.40839	3.07956e-07	4.49358e-06		ITIH6	9.85548	2.59221	1.74764e-08	1.46601e-07
CXCL8	87.8467	1.40609	2.17829e-15	6.67911e-14		DCSTAMP	7.40364	2.5916	4.95026e-08	3.95913e-07
CBR3	62.4102	1.40069	4.56282e-12	1.0975e-10		S100A5	51.8918	2.58703	2.16906e-20	4.33099e-19
CEACAM1	65.1718	1.39706	1.77161e-12	4.44994e-11		CRACR2A	39.7092	2.58448	2.7532e-16	4.30715e-15
CACNG6	26.7097	1.39665	3.65181e-08	5.94686e-07		MACROD2	17.6617	2.57717	1.80585e-10	1.8178e-09
HNF4A	64.1917	1.3898	3.53186e-12	8.55565e-11		A2M	8.51611	2.57199	4.12709e-08	3.32629e-07
WIPF1	72.0979	1.38974	2.18876e-13	5.8889e-12		SGPP2	73.4726	2.56114	5.08656e-27	1.34014e-25
HR	41.7659	1.388	5.94546e-09	1.05668e-07		CNTN1	65.6459	2.55175	1.24698e-23	2.8528e-22
KRT81	2686.95	1.38424	2.36067e-192	1.89048e-189		PTPRCAP	16.2246	2.5455	8.12216e-10	7.67817e-09
SFTPA2	214.258	1.38295	1.45067e-27	7.99574e-26		EMX1	7.96156	2.54397	9.47737e-08	7.32689e-07
LINC01468	9.12597	1.38206	4.07522e-07	5.8585e-06		SLC9A3R2	626.568	2.53455	3.17047e-138	6.80532e-136
ANXA13	7.14163	1.37206	2.38931e-07	3.53951e-06		PADI3	20.415	2.52527	5.24334e-11	5.50588e-10
UGT1A1	7.08629	1.35943	2.91877e-07	4.26354e-06		YIPF1	412.684	2.52194	3.575e-118	6.44207e-116
ELF3	586.557	1.35724	2.48841e-69	3.80643e-67		SMTN	272.716	2.49991	1.34447e-73	1.24993e-71
LTBP1	648.843	1.35581	9.85744e-68	1.4911e-65		RNF180	9.05785	2.49957	6.7544e-08	5.30609e-07
EPCAM	179.306	1.3555	2.32927e-23	1.08598e-21		FAM43A	22.1283	2.49918	1.85149e-11	2.0319e-10
FHL2	88.3008	1.35395	1.43619e-14	4.17783e-13		TINAGL1	6.95899	2.49794	1.59502e-07	1.19267e-06
OLFM1	26.7993	1.35143	9.00601e-08	1.40767e-06		ESAM	22.3188	2.49471	2.61253e-11	2.82882e-10
LINC01559	6.88008	1.34814	3.57695e-07	5.15853e-06		RYR2	9.03079	2.49113	7.63153e-08	5.96305e-07
SLC4A8	30.1307	1.34575	6.43518e-08	1.02586e-06		GALNT12	265.361	2.48685	1.69887e-77	1.73404e-75
EVA1C	13.1166	1.34482	1.08471e-06	1.47481e-05		LYPD6	7.69384	2.48571	1.29716e-07	9.84304e-07
RASGRF2	15.5573	1.33907	9.82145e-07	1.34112e-05		NDNF	6.71062	2.48356	1.8815e-07	1.39191e-06
ALCAM	1280.03	1.32853	1.86415e-110	6.18988e-108		PALM2	8.95321	2.48165	8.3281e-08	6.46924e-07
CMAHP	13.4605	1.32584	1.46271e-06	1.93899e-05		SLC40A1	359.075	2.47908	1.81816e-101	2.79345e-99
PDLIM5	762.429	1.31943	3.58175e-72	5.805e-70		ERBB4	6.50271	2.46086	2.46027e-07	1.79103e-06
GULP1	236.314	1.3084	5.81656e-28	3.25871e-26		TSPAN8	153.322	2.44629	2.59703e-47	1.33473e-45
SIM2	32.1366	1.30425	9.89467e-08	1.53424e-06		IGF1	15.552	2.44613	3.8358e-09	3.41594e-08
PTPRB	45.455	1.29796	1.53353e-08	2.60642e-07		ACY3	6.51464	2.44394	3.02642e-07	2.17176e-06
DACT2	8.80116	1.29748	1.91609e-06	2.50824e-05		FMO5	231.28	2.44182	2.55806e-67	2.00739e-65
RASSF6	15.3262	1.29676	2.00773e-06	2.61812e-05		NES	37.6175	2.43192	1.75324e-15	2.61392e-14
VASN	26.8733	1.29525	3.12307e-07	4.55219e-06		PCYT1B	12.8854	2.42956	1.81871e-08	1.52039e-07
TMTC2	43.6886	1.28777	5.73042e-09	1.02246e-07		FZD4	80.6952	2.42937	2.22114e-27	5.94857e-26
SPINK1	7.04353	1.28776	1.32098e-06	1.76659e-05		LINC01224	15.8774	2.42212	2.7919e-09	2.51547e-08
NR4A1	48.2034	1.28676	4.61767e-09	8.30448e-08		GFAP	57.7169	2.418	2.89227e-19	5.40532e-18
PLCB1	9.88018	1.28658	2.78849e-06	3.53468e-05		SLC39A8	739.67	2.41586	5.21098e-158	1.31137e-155
SEMA3A	50.8922	1.28585	1.08502e-08	1.88412e-07		MARVELD3	35.3264	2.40095	2.38955e-14	3.28107e-13
ZNF704	10.9504	1.28317	3.05926e-06	3.87071e-05		LINC01214	8.37841	2.39778	2.77028e-07	1.99975e-06
TSKU	665.791	1.27974	1.35764e-58	1.74367e-56		OLFML2B	136.048	2.3941	3.98024e-41	1.72391e-39
ADGRF5	307.822	1.27915	3.37167e-35	2.35395e-33		ICA1	68.6367	2.39298	9.6459e-23	2.09511e-21
CGN	94.8275	1.27829	6.53611e-14	1.80492e-12		BEAN1	100.705	2.37782	8.55449e-32	2.73819e-30
PIEZO2	14.1826	1.27505	3.69855e-06	4.61099e-05		PDE11A	9.28145	2.37461	2.22207e-07	1.62982e-06
GALNT5	514.163	1.27285	2.52954e-52	2.62879e-50		ABCB4	6.04401	2.37268	6.87704e-07	4.68834e-06
GALNT16	14.4229	1.27259	3.797e-06	4.71646e-05		MERTK	116.355	2.37143	4.97426e-36	1.83344e-34
TSC22D3	100.904	1.27137	1.5191e-14	4.40021e-13		THSD7A	28.855	2.3686	1.05383e-11	1.17958e-10
MUC13	24.2095	1.26757	1.1863e-06	1.60063e-05		NPTXR	767.722	2.36769	4.03662e-154	9.81975e-152
BPIFA1	10.9838	1.26756	4.19068e-06	5.15374e-05		LARGE	21.6922	2.36613	3.04153e-10	3.00569e-09
LARGE	14.6717	1.26644	3.86399e-06	4.79092e-05		FAM184A	7.16747	2.36397	5.77755e-07	3.97967e-06
COL1A1	24.4282	1.25715	8.85718e-07	1.218e-05		PVRL1	493.349	2.35774	1.8113e-106	3.03882e-104
KCNK6	32.2545	1.25616	2.39861e-07	3.54942e-06		SYT9	6.05594	2.35597	8.33378e-07	5.60811e-06
PDE8B	15.8679	1.25413	4.28994e-06	5.24737e-05		SLC35A1	194.519	2.3508	1.4502e-49	7.95758e-48
HID1	159.957	1.24538	6.9885e-20	2.80653e-18		HIC1	20.1734	2.35049	7.71055e-10	7.31275e-09
CCND3	408.215	1.24055	2.45161e-38	1.82384e-36		CYP24A1	3171.39	2.34821	0	0
STARD8	25.3785	1.23826	1.40799e-06	1.87191e-05		ADAM18	5.91461	2.34443	9.44232e-07	6.33947e-06
STEAP2	88.6271	1.23462	1.10221e-12	2.81529e-11		ITGBL1	15.1277	2.34421	1.45961e-08	1.23433e-07
ARID5B	13.5739	1.23067	7.97114e-06	9.29102e-05		CACHD1	33.9585	2.34333	2.29124e-13	2.92077e-12
C1QTNF1	54.3446	1.23008	2.91121e-09	5.37035e-08		WT1	38.6654	2.34126	8.41724e-15	1.20449e-13
SLC1A1	106.005	1.22816	1.26744e-13	3.45789e-12		MMP16	5.90661	2.33715	1.02261e-06	6.8311e-06
IGSF11	7.61701	1.22519	5.4386e-06	6.52345e-05		VEGFC	14.8197	2.3352	1.80797e-08	1.51314e-07
FST	7.09984	1.22481	3.38001e-06	4.24889e-05		MAF	10.1494	2.33124	2.41086e-07	1.75593e-06
ZNF703	32.564	1.22476	3.19729e-07	4.6405e-06		COL2A1	5.9575	2.3301	1.11081e-06	7.37309e-06
UNC13A	17.1235	1.22468	6.46635e-06	7.65288e-05		TRPS1	5.9575	2.3301	1.11081e-06	7.37309e-06
SBK1	17.083	1.22413	5.79404e-06	6.89511e-05		LRRC75A	30.0023	2.32738	4.12076e-12	4.80404e-11
VSTM2L	45.8325	1.22089	2.75552e-08	4.55263e-07		CLIC5	6.37634	2.32293	1.21407e-06	8.0147e-06
SHANK2	93.263	1.2194	4.2222e-12	1.01917e-10		CST3	2444.32	2.32037	9.20732e-199	4.79965e-196
KIAA0040	19.9443	1.21512	4.93142e-06	5.96767e-05		SYTL5	5.77571	2.31686	1.27919e-06	8.42559e-06
SDK2	12.635	1.21179	1.12266e-05	0.000127791		GJB3	26.032	2.30619	2.36121e-11	2.5643e-10
RAPGEF5	6.52361	1.20827	4.54165e-06	5.53041e-05		PLAT	539.352	2.30381	1.23843e-110	2.10188e-108
NEO1	199.303	1.20564	4.15149e-21	1.75523e-19		GABRA3	60.8029	2.26752	1.25424e-19	2.39619e-18
PPM1L	7.65708	1.20447	7.2596e-06	8.51267e-05		TRIM36	35.8588	2.26204	1.35918e-13	1.76815e-12
EDNRA	29.5255	1.20368	9.2905e-07	1.26989e-05		JPH2	5.51933	2.26009	2.35438e-06	1.47868e-05
RASSF9	5.86657	1.20259	3.51076e-06	4.40106e-05		GRIK2	18.9945	2.2519	3.64429e-09	3.25333e-08
NNMT	67.7381	1.19785	4.88085e-10	9.78615e-09		CREB3L4	80.2968	2.24505	5.90301e-25	1.41944e-23
AQP3	800.901	1.19718	1.5011e-53	1.63487e-51		GLI3	6.58589	2.24463	2.34799e-06	1.4753e-05
TLE1	158.389	1.19486	9.65111e-17	3.2442e-15		THBD	768.745	2.24119	9.22166e-164	2.58845e-161
CTGF	124.542	1.19386	2.64582e-15	8.04023e-14		FILIP1	6.0105	2.24041	2.92056e-06	1.80323e-05
PRKD1	15.33	1.18891	1.34893e-05	0.000151271		KLHDC7A	45.7583	2.23962	1.78358e-15	2.65644e-14
FILIP1	5.95895	1.1889	4.23841e-06	5.19368e-05		N4BP3	42.086	2.23648	4.67428e-15	6.7954e-14
HNF4G	8.39424	1.18836	1.27346e-05	0.00014328		MPZL3	14.8059	2.2338	5.39071e-08	4.29023e-07
MYB	19.388	1.18635	8.63228e-06	0.000100102		ADAMTS3	5.4304	2.2309	3.19765e-06	1.96517e-05
ATP1B1	967.15	1.18626	1.19068e-78	2.28309e-76		DIRAS3	14.1283	2.22841	1.71337e-07	1.27334e-06
AKAP12	362.526	1.18258	6.56537e-35	4.51419e-33		SGCD	5.40896	2.22776	3.30328e-06	2.02583e-05
ARHGEF28	129.101	1.17989	2.30274e-15	7.04484e-14		MUC2	9.23539	2.22521	1.13407e-06	7.51037e-06
LONRF3	36.3975	1.17647	5.3494e-07	7.6099e-06		GAS6-AS2	6.37056	2.22384	2.88666e-06	1.78457e-05
RHBDL3	21.5908	1.17563	6.97512e-06	8.21447e-05		HOXC13	42.4649	2.21986	6.24524e-15	9.03424e-14
KLHDC7A	27.4334	1.17506	2.53923e-06	3.2565e-05		TMEM184A	290.779	2.21657	2.80389e-61	1.95816e-59
C6orf132	13.2774	1.17502	1.90372e-05	0.00020901		ACPP	5.3614	2.20465	4.19369e-06	2.54093e-05
KIAA1211	43.3439	1.17305	1.43499e-07	2.18767e-06		EFEMP1	5361.82	2.20461	0	0
ASAP2	109.413	1.17151	2.68108e-13	7.12894e-12		PRSS3	151.46	2.20448	8.31874e-37	3.16199e-35
FAM177B	5.70813	1.16963	5.62884e-06	6.71613e-05		VWA2	58.7757	2.20259	1.26387e-17	2.14255e-16
CPNE4	6.22502	1.16939	8.16554e-06	9.50134e-05		GATA3	16.3263	2.20027	4.20497e-08	3.38635e-07
ARHGDIB	12.044	1.16839	2.28877e-05	0.000245488		AIM2	5.24152	2.19083	4.82044e-06	2.89663e-05
NRXN3	5.684	1.16816	5.79064e-06	6.89511e-05		IL31RA	64.7138	2.18602	4.18882e-18	7.3574e-17
ZHX2	24.2593	1.16657	5.1895e-06	6.2522e-05		MYZAP	21.9495	2.17981	2.82108e-09	2.53706e-08
RAB17	7.18179	1.16587	1.38836e-05	0.000155565		DHRS9	341.049	2.17887	3.7785e-79	3.93935e-77
KHDRBS3	16.8741	1.16436	1.59164e-05	0.000177176		FOXA3	8.94438	2.17564	1.82758e-06	1.16792e-05
B4GALT4	183.653	1.16234	1.0828e-19	4.26048e-18		MYO16	8.06703	2.16993	2.89956e-06	1.79103e-05
MAML3	61.7617	1.16104	3.12407e-09	5.72423e-08		CDC42EP2	178.004	2.16869	3.82141e-42	1.675e-40
FZD7	88.9375	1.15721	4.07323e-11	8.94403e-10		AQP4	5.1011	2.16783	6.07409e-06	3.59811e-05
DDIT4L	8.86484	1.15646	2.30343e-05	0.000246726		PPFIBP2	79.3078	2.16763	7.18993e-22	1.5035e-20
SVEP1	6.0795	1.15269	1.03882e-05	0.000119245		P2RY4	10.8023	2.16572	9.93936e-07	6.64566e-06
CRACR2A	19.5566	1.15265	1.32477e-05	0.000148807		FAXDC2	12.5803	2.16502	4.03233e-07	2.84879e-06
DRD1	7.98216	1.15261	1.8118e-05	0.000199724		FOXO1	110.868	2.1543	9.43383e-30	2.83326e-28
PTGFRN	159.658	1.15012	1.62394e-16	5.31451e-15		RGS2	22.0859	2.15228	3.90933e-09	3.47506e-08
BPIFA2	5.55238	1.15011	7.48123e-06	8.75748e-05		GBP3	75.1691	2.15218	3.39551e-22	7.17234e-21
SQLE	570.011	1.14561	5.82929e-49	5.66857e-47		TMEM100	10.1116	2.14513	2.04505e-06	1.29668e-05
FAM117A	29.0036	1.14455	6.57985e-06	7.77588e-05		C3orf70	4.9797	2.13576	8.33811e-06	4.82565e-05
INSL4	70.4847	1.14289	1.04503e-09	2.00663e-08		HUNK	13.9074	2.12739	2.84336e-07	2.04846e-06
TNS1	12.8169	1.14193	3.36299e-05	0.000346847		FAM172BP	25.2617	2.12685	5.67282e-10	5.48348e-09
WT1	22.2871	1.14089	1.33896e-05	0.000150277		ZNF888	5.90887	2.12631	8.29358e-06	4.80369e-05
ALPK2	61.1603	1.14057	3.2686e-08	5.34199e-07		ARHGAP23	268.688	2.12307	7.48012e-57	4.78859e-55
GNG2	7.93155	1.1351	2.42483e-05	0.00025851		SYT5	12.1046	2.12135	6.73513e-07	4.59803e-06
LXN	65.1099	1.1344	7.45613e-09	1.31317e-07		TDRD10	4.90028	2.12119	9.60519e-06	5.50874e-05
ABAT	39.5643	1.13347	8.18794e-07	1.13514e-05		TRPM4	210.095	2.11982	2.98864e-44	1.41631e-42
F13A1	10.2611	1.13174	3.47267e-05	0.000356808		ARHGAP28	11.0692	2.11922	1.21964e-06	8.04786e-06
PDK3	108.616	1.13082	2.03427e-12	5.08157e-11		PIH1D3	4.89228	2.11704	9.99883e-06	5.72325e-05
UPK1B	5.35957	1.12031	1.14747e-05	0.000130181		POU3F2	6.70922	2.1134	7.63871e-06	4.45444e-05
ACPP	5.36006	1.11436	1.24232e-05	0.000140148		PQLC2L	17.5064	2.11312	5.33413e-08	4.24752e-07
SLC7A5	1961.21	1.10892	3.65628e-90	8.58217e-88		MTURN	41.6525	2.11138	1.17512e-13	1.53417e-12
FGFR4	83.8032	1.10238	3.9135e-10	7.91656e-09		DMBT1	2105.76	2.10823	4.03507e-221	2.80457e-218
RND1	101.444	1.1015	5.03968e-11	1.09776e-09		KRT1	113.817	2.09643	2.24031e-29	6.61935e-28
CPS1	21.326	1.09676	3.26397e-05	0.000338429		EXPH5	58.0146	2.09526	2.61524e-17	4.32299e-16
PASK	246.553	1.09335	8.19315e-22	3.55228e-20		CNKSR2	8.26455	2.09503	5.14341e-06	3.08182e-05
EBF1	13.696	1.09213	7.55068e-05	0.000735826		TINAG	5.70956	2.09286	1.16027e-05	6.59219e-05
THRB	5.20064	1.09192	1.68563e-05	0.000186723		CD14	17.2494	2.0922	1.54219e-07	1.15435e-06
GFOD2	51.3239	1.0915	1.59567e-07	2.41909e-06		GALNT14	201.552	2.09103	2.91716e-46	1.45818e-44
CFAP44	37.9113	1.09079	3.60095e-06	4.49343e-05		PATL2	5.64767	2.09074	1.20119e-05	6.8061e-05
FAM214A	195.556	1.08951	8.90966e-18	3.17529e-16		CA13	183.227	2.08889	3.26041e-43	1.50598e-41
TFCP2L1	33.7994	1.08872	6.47016e-06	7.65288e-05		SNAP23	573.774	2.08756	5.9422e-112	1.04497e-109
SLC40A1	164.378	1.08772	3.34495e-16	1.07401e-14		BMPER	183.87	2.08133	4.72742e-41	2.04146e-39
AKR1C3	2743.17	1.08695	5.34797e-115	1.82018e-112		SPRR2G	4.74386	2.0781	1.44985e-05	8.12985e-05
DUSP4	844.897	1.08604	3.69696e-54	4.0919e-52		ETHE1	317.882	2.07735	4.38375e-51	2.46097e-49
HNF1A	19.8856	1.08394	4.37898e-05	0.000444891		ASAP2	180.039	2.07597	4.74054e-43	2.18274e-41
ATP2A3	119.62	1.08221	5.07646e-12	1.20823e-10		ECM1	219.67	2.07243	8.33082e-44	3.89733e-42
BMPR1B	56.0421	1.08116	1.11685e-07	1.72195e-06		MEI1	4.85272	2.07069	1.55185e-05	8.65526e-05
GACAT2	9.64659	1.08089	8.49167e-05	0.000816423		HMCN1	45.9596	2.06409	1.14896e-13	1.50136e-12
HOXB3	50.5603	1.07973	3.52019e-07	5.08206e-06		TRIM3	160.242	2.06292	4.56733e-34	1.59868e-32
PLEKHG4B	6.1279	1.07933	3.66333e-05	0.000375829		IGSF9B	21.5452	2.06279	1.35367e-08	1.14873e-07
SEMA6B	25.3571	1.07567	2.41028e-05	0.000257362		MX1	15.152	2.06143	4.37498e-07	3.0745e-06
ARHGAP44	13.9014	1.07238	9.21571e-05	0.000880966		HMG20B	372.59	2.06008	6.67428e-67	5.1818e-65
PAIP2B	20.5499	1.07178	4.87142e-05	0.000490166		ANKRD34A	18.9581	2.05929	4.33546e-08	3.47694e-07
SERTAD4	7.32367	1.0679	6.61193e-05	0.000650397		C15orf65	9.14114	2.04966	6.67911e-06	3.93415e-05
ISG20	42.007	1.06781	2.14963e-06	2.78845e-05		IL7	4.63198	2.04828	1.91455e-05	0.000105531
STARD4	146.653	1.06549	2.84903e-13	7.54604e-12		TRIM22	33.5343	2.04738	2.74907e-11	2.97225e-10
LDLRAD4	7.82635	1.06538	6.59196e-05	0.000648901		ABAT	61.5724	2.04305	6.02716e-17	9.72377e-16
MDGA1	20.3105	1.06282	5.39277e-05	0.000539039		SKOR2	4.75579	2.04209	2.0242e-05	0.000111156
SPRY4	141.677	1.06228	4.86028e-14	1.35868e-12		MGAT4A	25.8501	2.04198	2.23579e-09	2.04471e-08
OLFM2	17.1041	1.06226	7.943e-05	0.000769651		TTC39B	70.4515	2.03865	9.60602e-19	1.75244e-17
TBC1D30	18.3489	1.05784	7.12523e-05	0.00069686		PLCG2	57.8982	2.03372	1.2267e-16	1.94619e-15
FAM43A	11.7498	1.05703	0.000126419	0.0011772		UNC13A	21.3698	2.01662	2.70462e-08	2.22028e-07
FOXA3	7.00536	1.05313	8.18959e-05	0.000791855		ADAMTS7	73.6224	2.01642	2.46102e-17	4.09123e-16
ZNF827	8.31871	1.05038	0.000114355	0.0010759		CDS1	139.991	2.01626	2.1803e-33	7.40086e-32
XK	7.58337	1.04802	9.81722e-05	0.000933974		TRIM2	135.525	2.01528	5.59769e-31	1.74581e-29
TBC1D8B	20.3143	1.04679	6.89268e-05	0.000675572		NNMT	104.011	2.01525	7.51731e-25	1.79873e-23
AP1M2	182.402	1.04472	2.60574e-16	8.42627e-15		LGALSL	138.703	2.01392	2.16775e-33	7.37542e-32
XBP1	408.695	1.04138	8.64602e-32	5.44939e-30		RASGRP3	17.6948	2.01144	1.30734e-07	9.91269e-07
TLR1	9.06388	1.03935	0.000145797	0.00133224		PLEKHO1	67.5103	1.99576	3.76415e-18	6.63545e-17
ITGB6	11.0504	1.03869	0.000163328	0.00148434		S100A2	122.888	1.98919	4.18773e-29	1.21761e-27
GPRC5C	61.966	1.03705	1.37074e-07	2.09677e-06		TLR3	10.2001	1.98891	6.05691e-06	3.58939e-05
SAT1	470.685	1.03659	6.43223e-35	4.44509e-33		B4GALNT3	104.281	1.98697	5.41693e-25	1.30687e-23
PLCXD3	5.38018	1.03258	5.49891e-05	0.000548843		SCN9A	152.295	1.98638	2.63276e-29	7.74755e-28
AADAC	17.6227	1.03205	0.000128031	0.00119059		LOC102724301	9.79697	1.9843	1.18492e-05	6.72436e-05
KSR2	31.3674	1.03184	2.01335e-05	0.000219453		PLCB1	9.31051	1.9737	1.11578e-05	6.35176e-05
STK32B	42.0924	1.03154	4.21762e-06	5.17555e-05		KAZALD1	31.7289	1.97351	6.58964e-10	6.31948e-09
STEAP1	44.9121	1.03122	2.54272e-06	3.2565e-05		GDPD5	79.2165	1.96959	5.25827e-19	9.69062e-18
SLC3A2	1007.89	1.03087	6.49148e-62	8.66421e-60		PRKCQ	61.4787	1.96899	2.33882e-15	3.45171e-14
NOS1	5.4672	1.03024	5.51553e-05	0.000549696		DNAH2	16.3223	1.96336	5.44992e-07	3.77537e-06
B4GALNT3	63.1743	1.02597	3.1413e-07	4.57386e-06		NEFL	96.1478	1.95842	1.9728e-21	4.07284e-20
KRT86	19.6282	1.02558	0.000105235	0.000996984		FAM46C	213.888	1.95462	8.18823e-45	3.93143e-43
DTNA	5.18969	1.02288	6.0549e-05	0.000600375		FLT4	93.7796	1.9532	8.26117e-22	1.72011e-20
CLDN1	400.177	1.02216	2.31467e-29	1.34093e-27		AP2S1	1458.87	1.95003	2.37971e-159	6.20254e-157
RGL1	13.6902	1.02027	0.000206392	0.00182423		RUSC1	496.072	1.94679	4.92878e-78	5.06623e-76
NR5A2	21.4994	1.01968	9.19589e-05	0.000879781		ARHGEF16	80.3195	1.94599	1.07906e-19	2.06421e-18
GPRC5B	46.3657	1.01719	2.54118e-06	3.2565e-05		NRIP3	84.1512	1.94438	3.77748e-20	7.47102e-19
BACE2	50.7211	1.01636	2.67703e-06	3.4029e-05		FAR2	38.4074	1.94331	1.6716e-11	1.84002e-10
FYN	6.5767	1.01491	0.000140775	0.00129232		CCDC184	12.0257	1.93564	4.49087e-06	2.71199e-05
GRAMD1A	614.801	1.01368	5.53611e-37	4.07398e-35		DENND2D	43.2838	1.93487	1.78829e-12	2.14654e-11
TMEM184A	149.483	1.01332	1.41537e-12	3.59493e-11		PHLDB3	24.6744	1.9325	1.51801e-08	1.28e-07
MARCKSL1	275.028	1.01241	2.40142e-18	8.90815e-17		NKX3-1	76.0142	1.92885	4.47157e-19	8.28261e-18
AMIGO2	1208.6	1.01231	5.80095e-67	8.58414e-65		GAS6	84.8956	1.92875	2.33998e-18	4.15504e-17
UNC13B	467.752	1.01176	8.87687e-31	5.39508e-29		TESK1	251.265	1.92541	1.50099e-40	6.31367e-39
ZNF469	65.9115	1.01042	1.80373e-07	2.72239e-06		PEAR1	14.7229	1.92452	1.70568e-06	1.09578e-05
SSTR5	5.13268	1.00534	8.03453e-05	0.000777966		FLT3LG	9.04793	1.92418	1.85403e-05	0.00010235
ELMO1	5.14609	1.00347	8.20951e-05	0.000793217		VAX1	12.9921	1.9189	6.01936e-06	3.56866e-05
GPR160	33.5514	1.00329	3.05318e-05	0.000319247		CCDC149	35.9241	1.91689	1.20675e-10	1.23779e-09
ITLN2	16.986	1.00314	0.000195734	0.00174279		TMEM87B	679.685	1.91618	5.58052e-103	8.95092e-101
CTAGE5	89.933	1.00129	1.12274e-08	1.94496e-07		TSPAN12	52.1851	1.91596	1.52649e-13	1.97874e-12
SLCO2A1	113.974	-1.00087	1.15528e-09	2.21521e-08		SSPN	5.05545	1.91378	6.4546e-05	0.000322973
GFPT2	674.471	-1.00203	6.93634e-39	5.39608e-37		MCC	19.671	1.91117	3.38779e-07	2.41682e-06
ALPPL2	12.3314	-1.00444	0.000265561	0.00228674		CMAHP	13.4674	1.90968	3.57938e-06	2.18506e-05
TNMD	4.90376	-1.00787	6.16906e-05	0.000609917		C9orf43	8.36002	1.90954	3.42532e-05	0.00018036
PCDHAC1	197.87	-1.01575	9.00121e-16	2.7914e-14		RSAD2	6.73651	1.90829	5.16693e-05	0.000262867
GABRA5	270.741	-1.01606	1.06969e-19	4.22111e-18		EBF2	4.13523	1.9079	6.59925e-05	0.000329534
SELPLG	15.2277	-1.01961	0.000183689	0.00164739		FRAT1	18.2879	1.90298	1.63783e-06	1.05778e-05
SFTA1P	52.3276	-1.02119	2.16996e-06	2.81083e-05		IL1RAPL2	4.78175	1.90075	7.26326e-05	0.000360348
PLEKHG5	66.8424	-1.02318	2.00419e-07	3.0116e-06		IGLON5	7.1169	1.9007	4.62381e-05	0.000237889
CTSB	11743.7	-1.02937	1.47404e-245	1.67229e-242		FAM107B	263.27	1.89775	4.46674e-50	2.46957e-48
PLEKHG4	174.19	-1.03044	3.16477e-15	9.55324e-14		LBX2	8.72983	1.89733	2.59224e-05	0.000139104
PITX1	327.424	-1.0309	3.49143e-25	1.767e-23		PRDM8	11.0442	1.89589	1.16981e-05	6.64122e-05
MYLK	445.937	-1.03132	5.37828e-31	3.34338e-29		TLR4	4.18823	1.89523	7.34816e-05	0.000364313
SGK1	135.133	-1.03179	1.30346e-11	3.02306e-10		SLC6A14	1438.14	1.89334	3.8827e-162	1.04948e-159
CACNA1E	304.957	-1.05843	9.2046e-24	4.36625e-22		ST5	289.082	1.88402	2.85831e-55	1.79055e-53
ALDH1A3	2203	-1.06067	5.57686e-119	1.99799e-116		BCAN	143.739	1.8779	2.64499e-29	7.76786e-28
CDA	65.6338	-1.06266	9.00424e-08	1.40767e-06		XK	8.08984	1.87714	4.70975e-05	0.000241629
RIMS2	57.6997	-1.06722	1.99881e-07	3.00683e-06		ITPKB	62.0398	1.86484	2.59937e-15	3.83236e-14
TBC1D2	124.537	-1.07732	1.46898e-12	3.72415e-11		IL18R1	61.0658	1.86472	9.00578e-15	1.27993e-13
PVRL3	298.181	-1.07783	9.47652e-24	4.47963e-22		KCNV1	7.25865	1.86409	6.70179e-05	0.000334311
FAM49A	196.495	-1.07898	9.48476e-18	3.36264e-16		LRRCC1	186.342	1.86068	1.97636e-33	6.73995e-32
CALCB	47.5706	-1.08377	4.455e-07	6.38425e-06		LY96	4.68572	1.8578	0.000105631	0.000508506
ADAMTSL4	21.9944	-1.08443	3.63631e-05	0.000373339		HP	3.93835	1.85533	0.00010225	0.000493696
DCLK1	30.779	-1.08588	7.7007e-06	8.98349e-05		SULT1C2	7.04141	1.84789	8.12678e-05	0.000399389
TTYH2	85.2851	-1.08598	9.48408e-10	1.82884e-08		GPR87	5.48564	1.84524	0.000111651	0.000535365
KIAA1549L	60.4476	-1.08643	4.20673e-08	6.83418e-07		RASGRP2	10.3535	1.83816	3.42678e-05	0.000180373
SYNPR	10.4112	-1.08983	7.68412e-05	0.000746693		EMB	473.844	1.83748	1.03016e-79	1.08174e-77
CCNA1	5.75061	-1.09062	1.99549e-05	0.000217876		NCKAP1L	3.778	1.83634	0.000119761	0.000570323
FBLN1	658.176	-1.11862	3.12958e-50	3.0874e-48		CRISP3	3.76849	1.82794	0.000128002	0.000604367
TMEM171	13.94	-1.13859	3.40293e-05	0.0003507		LIFR-AS1	7.10139	1.82787	9.0243e-05	0.000439942
EDN2	49.4001	-1.1386	2.23684e-07	3.33177e-06		AHRR	13.8499	1.82755	7.15493e-06	4.1958e-05
MYBL1	318.326	-1.14008	4.89329e-25	2.44916e-23		ANTXR2	191.241	1.8258	4.258e-37	1.63984e-35
CD44	3063.93	-1.14805	2.21707e-161	1.25764e-158		GPC5	4.50394	1.82513	0.000140002	0.000653702
FHOD3	94.023	-1.14913	3.69061e-11	8.13008e-10		C1orf111	6.15663	1.82411	0.000118203	0.000563821
CPVL	6.45237	-1.15354	1.20249e-05	0.000135969		CSMD2	6.5131	1.8225	0.000121079	0.000575095
IFI16	86.2088	-1.16534	5.85022e-11	1.25623e-09		CALCA	6.22393	1.82067	0.000119216	0.000568095
STAC	161.953	-1.17292	8.50021e-18	3.03732e-16		MIR4697HG	26.7768	1.81958	5.21868e-08	4.16239e-07
CAV1	1415.6	-1.17808	7.68282e-101	2.2254e-98		HLA-C	117.516	1.81356	1.57834e-22	3.39286e-21
MIR100HG	79.2219	-1.18593	1.61835e-10	3.3637e-09		TMPRSS2	3.75897	1.81144	0.000145656	0.000677502
CRABP2	37.0257	-1.19982	6.20707e-07	8.74773e-06		MIR7515HG	3.77	1.80887	0.000148954	0.00069086
SFR1	147.85	-1.20084	2.1914e-17	7.55283e-16		ARRDC4	129.822	1.80556	3.23194e-24	7.53568e-23
PRR16	6.27966	-1.20465	3.96662e-06	4.89589e-05		GBP4	3.69858	1.80418	0.000154813	0.000715533
B4GALNT2	53.4068	-1.21637	1.49167e-08	2.53845e-07		AQP1	151.611	1.80191	2.0153e-29	5.9666e-28
CDCP1	388.797	-1.22784	2.3073e-38	1.72591e-36		SPNS2	133.157	1.79319	3.38946e-27	9.02784e-26
DAW1	36.0616	-1.2284	2.53638e-07	3.733e-06		LRP3	728.78	1.78963	4.80729e-75	4.55631e-73
EFEMP1	1285.72	-1.23492	4.85411e-93	1.20152e-90		TRAM1L1	6.56368	1.78948	0.000133435	0.000627052
MARCH4	48.0617	-1.23807	3.11491e-08	5.10306e-07		KIR3DX1	3.62958	1.78722	0.00017675	0.000808221
ITGB4	329.019	-1.24264	1.38491e-33	9.28776e-32		KRT2	7.57806	1.78649	0.000114111	0.000545548
STMN3	97.0374	-1.25262	5.1435e-12	1.22205e-10		SGPL1	942.23	1.78349	2.46243e-133	5.06219e-131
LAYN	45.0861	-1.26434	1.29912e-08	2.22189e-07		NOSTRIN	47.1441	1.78246	5.80484e-12	6.66097e-11
C11orf86	264.209	-1.26485	6.45515e-30	3.78795e-28		CTTNBP2	10.2724	1.77843	4.40536e-05	0.000227694
KRT1	24.6088	-1.26896	8.69626e-07	1.19708e-05		DPP4	4.40791	1.77735	0.000208535	0.000940016
SNX21	178.818	-1.2837	1.67229e-21	7.18189e-20		ST8SIA2	12.3946	1.77489	2.10042e-05	0.000114995
SFRP1	1580.7	-1.28599	2.91393e-133	1.27969e-130		ANKRD37	9.41104	1.77272	6.10821e-05	0.000307009
PPP2R2B	23.1236	-1.28661	8.50464e-07	1.17426e-05		KCNJ11	31.5833	1.77043	2.60292e-08	2.14282e-07
NT5E	365.333	-1.29203	2.50216e-39	1.96904e-37		ATG4A	310.58	1.76729	2.73621e-48	1.4418e-46
COL13A1	12.2265	-1.29734	2.57094e-06	3.28338e-05		VEPH1	20.4357	1.76545	8.51619e-07	5.72558e-06
SBSN	53.4409	-1.30043	5.42902e-10	1.08056e-08		CASP4	20.0293	1.762	2.42619e-06	1.52116e-05
ALPP	26.6294	-1.30585	3.67095e-07	5.28849e-06		PCDH20	3.55967	1.7585	0.00022085	0.000989725
MAMLD1	280.233	-1.31876	1.0517e-32	6.78571e-31		CRYM	35.2951	1.75776	1.87811e-09	1.72734e-08
COL17A1	48.336	-1.33085	1.21892e-09	2.33395e-08		SYTL1	15.1064	1.7567	1.19687e-05	6.78429e-05
ATF3	100.276	-1.34688	2.40274e-15	7.33429e-14		ATP8B3	90.2206	1.74886	8.20258e-16	1.24843e-14
DPYD	78.428	-1.34844	3.19549e-13	8.44727e-12		RGAG1	9.35714	1.7487	9.29985e-05	0.000452167
PTPRG	141.738	-1.35026	7.88223e-20	3.13768e-18		S100A16	3004.68	1.74819	3.16096e-165	9.61196e-163
ALX1	13.8994	-1.35767	8.54403e-07	1.17851e-05		ACSL5	611.596	1.74762	1.87801e-89	2.34286e-87
PLAU	1891.11	-1.36322	5.64626e-156	3.07473e-153		GCOM1	10.332	1.74489	7.56933e-05	0.000374074
CEMIP	709.847	-1.36874	1.84919e-77	3.49651e-75		ENPP4	24.5346	1.74357	4.37155e-07	3.07356e-06
SUSD2	241.09	-1.36879	1.12104e-31	7.00085e-30		SRGAP3	9.35346	1.74099	8.53681e-05	0.000417851
CD68	282.831	-1.39004	5.73942e-35	3.98655e-33		AGMAT	109.007	1.7385	1.41031e-20	2.84322e-19
ATP2B4	965.911	-1.43036	7.73921e-110	2.50861e-107		CA9	12.2154	1.73542	3.33433e-05	0.00017595
LOC100505817	63.2424	-1.45927	4.37325e-13	1.14716e-11		TRPC6	202.011	1.73479	8.8461e-37	3.3537e-35
MMP2	60.7446	-1.47057	1.05259e-12	2.69361e-11		C4orf19	7.67263	1.73428	0.00014848	0.000689098
LOC283352	16.5371	-1.47335	6.61395e-08	1.0519e-06		SPRY4	204.575	1.72993	3.48124e-36	1.29623e-34
PLAT	112.04	-1.47489	1.51037e-19	5.90868e-18		ZNF22	95.2599	1.71608	2.30384e-18	4.09585e-17
TNC	879.106	-1.48896	1.54016e-104	4.76541e-102		NCALD	4.22443	1.71564	0.000342923	0.00147911
ITGA4	23.5429	-1.49565	1.17814e-08	2.03542e-07		SBK1	18.2652	1.71232	4.69879e-06	2.82818e-05
FAM83A	454.23	-1.50321	1.27237e-55	1.48052e-53		KCNK2	3.41125	1.71171	0.000314441	0.00136595
TACR1	141.689	-1.52304	1.99452e-22	8.84475e-21		PPM1E	130.711	1.70727	8.19966e-24	1.89371e-22
SLC6A14	384.181	-1.53914	4.32227e-57	5.20738e-55		L3MBTL4-AS1	3.58669	1.70593	0.000323459	0.00140262
IGFBP1	198.739	-1.54137	3.24665e-30	1.91342e-28		NRGN	30.9646	1.70584	8.78392e-08	6.81244e-07
VSTM4	14.022	-1.55126	1.80168e-08	3.04697e-07		CAMSAP3	50.53	1.70217	4.59813e-11	4.86335e-10
VGF	46.7248	-1.5584	4.66805e-12	1.11885e-10		HKDC1	58.8766	1.70145	8.98645e-12	1.01365e-10
SLC6A12	20.5377	-1.5885	3.07038e-09	5.63345e-08		CHIC2	38.644	1.70126	3.12001e-08	2.53703e-07
DYSF	30.7102	-1.59243	2.0412e-10	4.22967e-09		RCAN1	95.108	1.69967	1.80374e-18	3.22246e-17
NFASC	24.4394	-1.61837	5.9872e-10	1.18302e-08		KLF15	3.32081	1.69791	0.000348562	0.00150077
KIT	249.358	-1.64704	7.4064e-43	6.26278e-41		NUP62CL	67.1133	1.69664	2.07243e-13	2.66984e-12
FAM129A	35.2985	-1.71246	2.62889e-12	6.44858e-11		GFRA1	275.559	1.69662	3.25086e-45	1.57118e-43
PGBD5	75.2868	-1.72319	4.84037e-19	1.85625e-17		ST3GAL6	7.3377	1.69528	0.000273789	0.00120187
WFDC21P	31.7732	-1.74679	2.19012e-12	5.43102e-11		SERPINH1	1379.09	1.69429	2.86081e-140	6.2323e-138
KRT6A	109.864	-1.7566	8.15151e-26	4.23567e-24		FUT8	356.294	1.69416	1.30693e-52	7.63039e-51
GFRA1	75.0268	-1.78041	3.17731e-19	1.22886e-17		ZNF44	25.0539	1.6941	3.26264e-07	2.3321e-06
MECOM	11.4379	-1.78497	8.04965e-11	1.70698e-09		TMEM150C	20.9034	1.6891	1.88906e-06	1.203e-05
CDH11	896.59	-1.79663	9.6659e-139	4.6997e-136		HOXC13-AS	6.32372	1.68639	0.000343366	0.00148058
MCAM	260.07	-1.79704	3.36518e-53	3.636e-51		PRR15	3.95631	1.68446	0.000435694	0.00183638
BDKRB1	55.2717	-1.8282	1.23432e-16	4.12876e-15		FGF5	3.28034	1.68345	0.000387043	0.00165184
CCBE1	395.291	-1.85063	4.80796e-79	9.48632e-77		AMBP	13.0843	1.68064	4.45487e-05	0.000230008
SPOCK1	104.908	-1.86583	1.35374e-26	7.28449e-25		TDRP	311.98	1.68051	3.68138e-49	1.99013e-47
WISP2	69.37	-1.88419	2.24936e-20	9.27962e-19		TGM2	2059.24	1.6801	6.65882e-166	2.11287e-163
RASL11A	167.443	-1.94823	3.76647e-40	3.03412e-38		PLEKHG4B	4.69176	1.67909	0.000455139	0.00191227
TMEM215	39.6881	-1.95947	2.57129e-16	8.35455e-15		CRNKL1	591.329	1.6758	8.20235e-83	9.06981e-81
EDIL3	18.8952	-1.97285	4.69097e-13	1.22109e-11		KCNK10	3.28985	1.6757	0.000408706	0.00173721
SEMA6D	45.3647	-1.97954	1.56e-17	5.41782e-16		CDH16	3.9468	1.67426	0.000470645	0.00197112
ROS1	39.9803	-2.01547	4.51897e-17	1.5342e-15		LENG9	43.0657	1.67263	7.29348e-10	6.93974e-09
FGFBP1	375.919	-2.07661	8.68253e-88	1.93777e-85		SAMD4A	283.09	1.67242	1.00829e-42	4.55635e-41
TSPAN8	21.8621	-2.40584	1.103e-18	4.13672e-17		INSL4	92.0031	1.66569	6.52618e-18	1.12729e-16
NRK	822.638	-2.48834	9.70962e-230	1.01682e-226		RBMS3-AS3	6.78483	1.66503	0.000378965	0.0016202
RGS4	25.7918	-2.64362	1.92152e-22	8.54888e-21		CXCL2	119.047	1.65994	9.456e-20	1.81844e-18
CXCL12	116.452	-2.7439	2.23762e-47	2.07231e-45		RASL11B	8.27638	1.65977	0.000288284	0.00126171
DLC1	122.042	-2.77289	5.92007e-53	6.34613e-51		ANO5	243.948	1.65734	4.9261e-38	1.95916e-36
CH25H	59.4142	-2.7856	1.02427e-32	6.64017e-31		FAAH2	18.2929	1.6573	7.5682e-06	4.42039e-05
MFAP5	49.7125	-2.82919	2.73971e-30	1.62167e-28		PKP2	64.0014	1.65418	6.26633e-13	7.75771e-12
HLF	202.92	-2.83265	2.22449e-80	4.45356e-78		VANGL2	9.55102	1.65315	0.000200332	0.00090584
RPS6KA2	218.327	-2.96745	8.38603e-91	2.0387e-88		OVGP1	19.4257	1.65152	5.20265e-06	3.11349e-05
CELF2	73.5314	-3.14971	7.51145e-44	6.55519e-42		GCNT1	107.11	1.64853	4.24746e-20	8.35524e-19
TIMP3	1195.84	-3.15232	0	0		CKMT1A	10.1395	1.64835	0.000170471	0.000781712
CHRDL1	65.8071	-3.18086	4.5803e-42	3.80221e-40		GGTLC1	3.19141	1.64824	0.000499179	0.00207638
MCTP2	72.9644	-3.51852	5.84277e-50	5.72256e-48		IRS2	274.97	1.6472	1.38356e-42	6.19464e-41
SPARC	77.8062	-4.05432	1.32016e-59	1.71169e-57		ST6GALNAC5	3.17239	1.64591	0.000507664	0.00210627
						MUC5AC	7.23987	1.64466	0.000349844	0.0015054
						KRT81	3228.08	1.64449	1.9852e-125	3.76311e-123
						DCBLD2	4442.46	1.64352	4.53425e-261	4.13637e-258
						ADM2	17.8796	1.64286	1.45564e-05	8.15918e-05
						TIGD2	61.2521	1.64107	6.34257e-12	7.24383e-11
						CNR1	4.60283	1.6349	0.000645261	0.00260676
						NEO1	254.367	1.63185	3.251e-39	1.32918e-37
						TNFSF13B	4.01021	1.63181	0.000649592	0.00261991
						ADH6	8.05214	1.6318	0.000339415	0.00146528
						SLAMF9	3.86979	1.63111	0.000655177	0.00264085
						SLC35F1	3.86568	1.62465	0.000688722	0.0027655
						BEND7	63.4029	1.62429	2.09273e-12	2.48945e-11
						WLS	500.301	1.62225	2.60388e-70	2.30341e-68
						LUM	3.10097	1.61945	0.000610334	0.00248259
						LOC100506688	5.05034	1.61668	0.000698707	0.00279713
						LMCD1	97.6386	1.61389	1.15067e-16	1.82955e-15
						PTPN21	185.318	1.61356	1.05861e-29	3.1598e-28
						TMEM45B	36.36	1.61299	4.06941e-08	3.28342e-07
						LAMA2	18.5578	1.61225	1.06992e-05	6.10499e-05
						PRKCG	14.4094	1.60833	5.44464e-05	0.000275831
						ADGRV1	3.05099	1.60155	0.000690066	0.00277013
						MBL2	3.04299	1.60074	0.000697094	0.0027922
						SPINK13	3.04299	1.60074	0.000697094	0.0027922
						S100A13	519.583	1.59945	4.50422e-64	3.28718e-62
						LRG1	3.05251	1.59824	0.000708529	0.00283224
						LRRTM3	3.10248	1.59824	0.000706877	0.00282673
						KLHL29	113.626	1.59801	1.50889e-19	2.87141e-18
						CHRNB4	3.8778	1.59426	0.000841732	0.003308
						SP140L	41.9348	1.59152	2.42988e-08	2.00602e-07
						LOC729970	26.0945	1.59058	1.01006e-06	6.75037e-06
						DCXR	360.314	1.59013	1.26748e-36	4.78039e-35
						CRISPLD1	2.99302	1.59003	0.000750389	0.00298845
						C6orf223	3.16997	1.5837	0.000772675	0.00306717
						LOC100129434	21.4558	1.5831	5.33859e-06	3.19222e-05
						ICAM1	157.158	1.58201	1.69972e-23	3.86435e-22
						TYRO3	200.455	1.58086	3.98438e-26	1.00965e-24
						PAX7	9.04543	1.58045	0.000379611	0.00162154
						SFTA1P	158.818	1.57917	1.06172e-23	2.44044e-22
						TMEM173	194.658	1.57903	2.60818e-25	6.33428e-24
						NOVA1	20.7892	1.57441	8.25391e-06	4.78702e-05
						VMAC	14.5896	1.57391	8.38336e-05	0.000410754
						ILDR2	2.94304	1.57169	0.000848843	0.00333325
						PHACTR1	6.93914	1.57047	0.000695659	0.00278875
						UCN	5.5238	1.56971	0.000910702	0.00355417
						CD274	497.252	1.56878	1.7563e-51	1.00529e-49
						JPH1	3.02155	1.56707	0.000871578	0.00341335
						PSG3	4.52672	1.56661	0.00108013	0.00415977
						LOC400685	3.23339	1.56513	0.000873363	0.00341942
						PAX5	4.27183	1.56485	0.00109317	0.00420336
						SAMD9L	69.6121	1.56381	1.05395e-12	1.28409e-11
						PNPLA3	19.026	1.56288	1.81203e-05	0.000100297
						PDCD1LG2	20.0014	1.56051	1.4917e-05	8.34528e-05
						BEST3	11.3559	1.55722	0.00024515	0.00108694
						ALDH6A1	233.587	1.54941	9.33675e-34	3.23703e-32
						ZNF681	22.3778	1.54894	7.87402e-06	4.57703e-05
						NOD1	61.017	1.54887	2.8262e-11	3.05338e-10
						BMP7	3.60538	1.54872	0.00119106	0.0045379
						MAML3	74.5726	1.54854	3.14471e-13	3.98094e-12
						LPAL2	3.50863	1.5467	0.00119735	0.00455793
						CMAS	603.529	1.54638	6.3326e-63	4.50881e-61
						TMEM71	2.89306	1.54381	0.00101942	0.00394514
						NR2F2	326.009	1.54364	3.09171e-35	1.12255e-33
						TRPA1	8.14725	1.53831	0.000635496	0.00257158
						PXDN	4.73206	1.53742	0.001294	0.00487916
						NELL2	4.29568	1.53577	0.00135311	0.00507191
						CASC10	53.4374	1.53568	7.83842e-10	7.41955e-09
						FAM189A2	19.9867	1.53016	1.55088e-05	8.65316e-05
						VWDE	2.82315	1.52608	0.00115117	0.00440431
						GPR160	41.5928	1.52559	2.63072e-08	2.16205e-07
						PAOX	32.4206	1.52524	2.34155e-06	1.47189e-05
						MDGA1	23.1087	1.52125	8.29199e-06	4.80369e-05
						SCARF1	56.1136	1.52049	2.39708e-10	2.38988e-09
						REPS2	189.209	1.52032	2.22067e-26	5.71655e-25
						UACA	214.235	1.51215	3.40538e-29	9.96091e-28
						INPP4B	2.77318	1.51213	0.0012602	0.00476772
						LRRK2	67.9022	1.51144	1.53001e-11	1.69311e-10
						IGFN1	3.45155	1.5111	0.00154324	0.0057069
						MT1F	10.9779	1.51071	0.000388214	0.00165635
						INPP5J	22.4388	1.50857	1.72593e-05	9.59318e-05
						EFHC1	89.3515	1.50811	6.52847e-14	8.68638e-13
						MAGED2	1033.35	1.50808	1.05981e-99	1.5469e-97
						C6orf165	4.65654	1.50661	0.0016312	0.005994
						SMG1P1	4.94387	1.50575	0.00166176	0.00608201
						PRDM13	9.78897	1.50455	0.000555363	0.00228533
						SAMD12	2.78269	1.50209	0.00134121	0.00503505
						FXYD3	3.43253	1.50044	0.00165715	0.0060697
						LRRC73	4.75502	1.50035	0.00171684	0.00626632
						PLEKHG2	539.335	1.49797	4.83086e-61	3.35768e-59
						DNAJC22	291.039	1.49754	4.20403e-38	1.68115e-36
						INSC	7.08888	1.49676	0.00114117	0.00437065
						PALMD	4.36209	1.49592	0.00179988	0.00653345
						FGFR1	596.792	1.49059	1.20796e-69	1.05577e-67
						TMC4	8.33242	1.48966	0.00111213	0.00426838
						COLCA2	4.04507	1.48856	0.00189102	0.00682357
						PCCA	83.9787	1.48736	2.0734e-12	2.47047e-11
						LOC101927822	2.76518	1.48705	0.00148086	0.00549852
						SLC4A3	52.687	1.48562	2.06907e-09	1.89462e-08
						PEX5L	2.72471	1.48543	0.00149915	0.00556218
						RASGRF1	5.93477	1.48049	0.00170897	0.00624073
						ZNF816	7.64106	1.48034	0.00115237	0.00440776
						MT2A	264.4	1.48026	2.6979e-31	8.52351e-30
						CKMT1B	11.8053	1.4781	0.000638469	0.00258218
						PDE2A	31.6451	1.47749	8.17972e-07	5.50951e-06
						CLSTN2	5.59986	1.47508	0.00193491	0.00695271
						CD63	3854.38	1.47455	2.55683e-171	8.88558e-169
						FOXA2	181.396	1.47192	2.57724e-25	6.28004e-24
						ATP8B1	213.023	1.47154	8.52031e-29	2.44808e-27
						IL12A	13.1466	1.47152	0.000343651	0.00148137
						KRT16P2	324.806	1.47091	8.08971e-37	3.08296e-35
						CASC8	2.74615	1.46999	0.00164534	0.00603097
						LINC01589	5.31419	1.46865	0.00201886	0.00721885
						SERTAD1	158.806	1.46849	3.50091e-21	7.19708e-20
						SHROOM2	15.5786	1.46743	0.000194257	0.000880279
						PDGFRL	17.8588	1.46575	7.64836e-05	0.00037763
						MEGF10	2.62476	1.46145	0.00174478	0.00634964
						LINC00540	14.993	1.46133	0.000163344	0.000752103
						PLEKHA5	153.331	1.45968	1.47687e-21	3.06199e-20
						MAFK	189.385	1.45937	1.88798e-23	4.27904e-22
						CDK6	54.9877	1.45835	7.02123e-10	6.69379e-09
						HES7	77.9672	1.45703	1.72135e-12	2.07301e-11
						RARA	127.024	1.4567	5.80517e-17	9.38342e-16
						CXCL8	89.3526	1.45485	4.11251e-13	5.14805e-12
						RNF103	340.34	1.45383	1.29981e-40	5.48324e-39
						ZNF132	26.8064	1.4511	5.52263e-06	3.29013e-05
						SMPDL3A	24.8211	1.45082	1.23731e-05	6.99721e-05
						GFOD1	18.8758	1.45062	8.91674e-05	0.000435134
						CCDC85A	31.7983	1.45016	9.71316e-07	6.50933e-06
						NIPAL2	33.2237	1.44603	1.32666e-06	8.69899e-06
						ALOX5AP	7.06819	1.4401	0.0018709	0.00675933
						TAT	7.59122	1.43684	0.00161556	0.00594573
						CCDC70	2.57478	1.43589	0.00203927	0.00728111
						METTL7B	313.222	1.43356	6.96286e-32	2.24845e-30
						PAPSS1	458.294	1.43081	6.61163e-51	3.69745e-49
						LPAR1	58.2964	1.43037	6.02617e-10	5.79433e-09
						RNF39	3.34749	1.42754	0.00266614	0.00919716
						SNHG18	2.68667	1.42529	0.00215727	0.00766118
						TFCP2	356.807	1.42464	3.31072e-42	1.45992e-40
						KC6	2.57629	1.42401	0.00219971	0.00779486
						WT1-AS	3.31956	1.42396	0.00275499	0.00947065
						LRRC46	12.0629	1.42192	0.000606281	0.00246842
						SUSD4	3.0904	1.4191	0.00281032	0.00964482
						MEGF11	8.02872	1.41803	0.00155401	0.00574528
						SMIM3	21.3267	1.41747	3.94355e-05	0.000204986
						LOC101927391	11.6233	1.41416	0.000652617	0.00263138
						RAB3D	366.677	1.41202	7.13361e-40	2.9413e-38
						DIAPH2-AS1	2.70176	1.41074	0.00233743	0.00821702
						DOCK4	317.233	1.41015	1.70881e-34	6.09822e-33
						RIC3	20.4375	1.4082	6.56056e-05	0.000327938
						DNER	7.06947	1.40668	0.00235598	0.00827626
						TNMD	21.4761	1.40332	5.64226e-05	0.000285161
						MAST4	62.7362	1.40184	4.62878e-10	4.50111e-09
						APCDD1	27.7732	1.40182	1.07117e-05	6.10975e-05
						SAMD5	161.255	1.40038	2.53382e-20	5.04551e-19
						C1orf64	2.5168	1.39996	0.00253967	0.00883646
						SLC12A7	285.616	1.39677	7.71028e-30	2.32519e-28
						CYP4F29P	5.44814	1.39569	0.00312025	0.0105742
						SLC25A21	16.496	1.3955	0.000253516	0.00111995
						DZIP1L	40.7839	1.39315	2.35549e-07	1.71732e-06
						ITGA2	1037.23	1.39187	2.18846e-86	2.61826e-84
						LINC01139	3.04193	1.3875	0.00343149	0.0114982
						IPO5P1	66.6114	1.38488	5.87662e-10	5.66921e-09
						XKR9	3.73763	1.37944	0.00397198	0.0130958
						SSPO	11.7749	1.37845	0.000857953	0.0033645
						RGL1	13.2149	1.37838	0.000599033	0.00244232
						CXorf57	6.63391	1.37061	0.00301962	0.010269
						TSC22D3	106.464	1.36902	2.31823e-14	3.18915e-13
						NCR3LG1	203.417	1.36874	8.09206e-25	1.93309e-23
						LAMA1	2.39541	1.36813	0.00306947	0.0104166
						FCER1A	4.52375	1.36686	0.00433716	0.0141606
						RHBDF1	205.099	1.36596	2.24049e-24	5.24074e-23
						SLC44A5	9.20166	1.36413	0.00210146	0.00748119
						ZNF30	67.3533	1.36286	4.34154e-10	4.24157e-09
						KRT16P1	21.5935	1.36206	8.12369e-05	0.000399371
						MYB	17.6108	1.36155	0.000184355	0.000839749
						AMOT	2.39692	1.3609	0.00321606	0.0108686
						RRAS	318.672	1.36085	3.48084e-26	8.85129e-25
						ACP6	139.867	1.36028	2.90802e-16	4.53963e-15
						FMN1	15.4994	1.35862	0.000493951	0.00205815
						ST6GALNAC4	298.438	1.35525	1.02345e-29	3.06742e-28
						OLR1	2.35645	1.3535	0.00336082	0.0112899
						ZNF253	3.54093	1.35333	0.00468056	0.0151581
						SEMA4G	163.954	1.3511	1.45446e-18	2.62414e-17
						COBL	457.986	1.35058	1.21462e-42	5.45496e-41
						GLB1L2	29.4303	1.34859	1.53901e-05	8.59021e-05
						DNAJB9	135.839	1.34777	5.0052e-17	8.11733e-16
						CD82	43.7871	1.34358	5.42514e-07	3.76177e-06
						IDUA	66.2106	1.34338	1.01148e-09	9.49424e-09
						LIPG	2.35494	1.34222	0.00355847	0.0118882
						YAP1	1209.91	1.34113	3.72807e-77	3.75275e-75
						PPT1	767.873	1.34007	4.6484e-64	3.37553e-62
						EPHB3	52.8693	1.33904	7.79895e-08	6.08085e-07
						B3GNT6	56.3979	1.3357	1.1469e-08	9.80677e-08
						HABP2	2.31599	1.33558	0.00372247	0.0123625
						C3orf62	27.3831	1.335	2.21445e-05	0.00012074
						MCCC1	190.763	1.33488	7.10181e-23	1.54945e-21
						CHDH	89.5306	1.33466	4.62126e-12	5.35333e-11
						SFTPB	22443.8	1.33368	1.06645e-101	1.67376e-99
						BIK	8.75357	1.33246	0.00288216	0.009852
						IL7R	31.4402	1.33207	6.96478e-06	4.08922e-05
						FAM229B	9.3928	1.33141	0.00219329	0.00777397
						TIAM1	25.1011	1.3306	3.60401e-05	0.000188816
						TMEM30B	3.49485	1.32698	0.00550563	0.0175077
						CTDSP2	751.998	1.32675	1.04734e-63	7.53054e-62
						IFIH1	34.6813	1.32636	9.15842e-06	5.26285e-05
						ITGA7	30.112	1.32623	1.3758e-05	7.73839e-05
						IFI16	229.813	1.32374	5.07512e-23	1.11898e-21
						ISG20	46.0078	1.3237	6.50413e-07	4.45074e-06
						TCHH	12.0126	1.32259	0.00131833	0.00495935
						PPP1R11	49.062	1.31891	5.42977e-07	3.7632e-06
						BLVRB	1223.08	1.31821	1.33558e-82	1.46573e-80
						P2RY1	54.4236	1.31718	4.20927e-08	3.38691e-07
						VPS37D	27.5162	1.31464	3.90959e-05	0.000203583
						STX3	291.578	1.31381	2.02774e-30	6.20479e-29
						PHF8	436.828	1.31336	5.65482e-39	2.29272e-37
						ZNF467	10.6244	1.31325	0.00223496	0.00789674
						AKAP7	23.8068	1.31287	7.46901e-05	0.000369927
						SERPINB8	199.453	1.3121	6.84581e-23	1.49583e-21
						ZNF670	41.7482	1.31174	1.78296e-06	1.1414e-05
						CEACAM4	2.28745	1.3107	0.00427293	0.0139838
						TGFB2	466.204	1.31012	8.67809e-45	4.13939e-43
						ALOXE3	65.7506	1.30859	1.4239e-09	1.31873e-08
						TPK1	29.4989	1.30664	4.56767e-05	0.000235083
						SH3PXD2A	144.69	1.30636	1.33086e-17	2.25351e-16
						EFNB2	7.03207	1.30483	0.00489624	0.0157621
						ZEB2	12.1725	1.30349	0.00145411	0.00541435
						LHX8	2.85546	1.30278	0.00582098	0.0183752
						PIP5K1B	2.96734	1.30165	0.00580975	0.0183548
						TP53INP2	162.447	1.29691	4.22207e-17	6.89321e-16
						PIWIL1	2.98226	1.29659	0.00601827	0.0189275
						KRT80	1032.37	1.29561	6.03179e-69	5.08902e-67
						KRT7	8569	1.29294	5.83967e-198	2.84119e-195
						TTC9B	2.21755	1.29192	0.00477976	0.0154485
						TNNT1	698.681	1.29012	2.0436e-54	1.23258e-52
						ELF5	2.20804	1.29012	0.00482894	0.0155936
						SMURF2	1720.54	1.28909	9.6793e-100	1.42706e-97
						SH2D1B	3.90251	1.28896	0.00715707	0.0219787
						KLHDC8A	127.553	1.28868	3.78942e-15	5.53657e-14
						BCHE	2.2485	1.28817	0.00486624	0.015692
						CCDC69	39.6922	1.28788	4.71658e-06	2.83656e-05
						ALCAM	1314.52	1.28771	4.31069e-74	4.03326e-72
						CARD14	28.1384	1.28751	4.0892e-05	0.000212255
						CREB3L1	198.322	1.28304	8.38599e-20	1.62337e-18
						ICAM3	88.3048	1.28133	2.74445e-11	2.96946e-10
						TRIB2	3.31007	1.28105	0.00727986	0.0223041
						EGLN3	298.852	1.27919	4.12804e-28	1.15871e-26
						VASP	897.316	1.2788	1.65517e-64	1.21401e-62
						FHL1	169.895	1.27574	5.19583e-18	9.02838e-17
						SLC26A1	22.3909	1.2753	0.00015524	0.000717277
						SLC1A5	2596.76	1.2753	3.34281e-102	5.30345e-100
						XBP1	477.634	1.27494	5.08326e-43	2.32874e-41
						GMDS	77.1886	1.27375	5.79847e-10	5.59751e-09
						ZNF83	2.80137	1.27367	0.00692125	0.0213353
						ERC2	2.7555	1.27356	0.00689296	0.021266
						MAP1LC3C	43.6914	1.27182	1.12447e-06	7.45017e-06
						MTCL1	587.975	1.26719	1.52515e-46	7.70278e-45
						RGS4	93.6201	1.2642	1.91437e-10	1.92439e-09
						LOC81691	52.1419	1.26401	4.8963e-07	3.41618e-06
						CDC42EP5	2.1271	1.26387	0.005579	0.0177036
						PPFIA3	42.169	1.26376	8.65174e-06	4.99528e-05
						PLEKHB1	16.1254	1.26009	0.00106326	0.00410348
						MLLT3	219.427	1.25842	2.90831e-19	5.42834e-18
						UAP1	523.516	1.25787	1.71152e-40	7.15798e-39
						GXYLT2	7.10899	1.25655	0.00654354	0.0203428
						SAP30L-AS1	72.6608	1.25557	2.34176e-09	2.13627e-08
						ZNRD1	15.0017	1.2552	0.00184198	0.00666926
						CSRNP1	133.474	1.25517	1.32368e-14	1.85774e-13
						GOLGB1	1124.83	1.25425	7.34703e-66	5.61452e-64
						SUOX	107.332	1.24866	2.02538e-12	2.41918e-11
						ANG	13.6875	1.24855	0.00174489	0.00634964
						TFF1	2.71655	1.24752	0.00801957	0.0242447
						RARRES3	25.0043	1.24624	0.00013752	0.000644379
						WHAMMP2	10.9413	1.24591	0.00272835	0.00939443
						STIM2	140.641	1.24568	2.33848e-15	3.45171e-14
						DENND4A	258.677	1.24566	2.08435e-24	4.88829e-23
						PDE5A	55.0376	1.24366	2.63858e-07	1.90941e-06
						HES2	22.9451	1.24268	0.000366541	0.00157169
						FCGRT	316.215	1.24155	3.97275e-24	9.18958e-23
						ANXA6	369.776	1.2406	7.91618e-35	2.86001e-33
						ZNF823	47.0701	1.24008	6.71762e-07	4.58822e-06
						TBC1D12	115.902	1.23899	2.38674e-12	2.82996e-11
						LINC00941	16.0778	1.23832	0.00121693	0.0046244
						MGP	2.58323	1.23728	0.00836322	0.0251638
						OXTR	123.296	1.23436	3.11658e-13	3.94875e-12
						ARG2	120.488	1.23397	2.59737e-12	3.06477e-11
						SLC25A40	151.865	1.2329	7.35092e-14	9.74515e-13
						DNAJC10	1776.05	1.23282	2.05469e-69	1.77457e-67
						GNG12	2459.52	1.23168	1.1282e-92	1.45728e-90
						RDH10-AS1	2.06762	1.22975	0.0066855	0.0207136
						DCP2	279.473	1.22971	2.32851e-23	5.24489e-22
						ARL15	76.0723	1.2283	2.6549e-08	2.1807e-07
						ETV1	55.5317	1.2265	2.07302e-07	1.52817e-06
						SERPINB9	173.363	1.22468	2.54718e-18	4.51197e-17
						CCDC170	4.19829	1.22467	0.010548	0.0308966
						ZNF219	141.391	1.22459	1.84718e-14	2.57021e-13
						MPP7	24.0421	1.22455	0.000310127	0.00135082
						TMEM72-AS1	2.07864	1.22432	0.0069144	0.0213187
						HSH2D	9.77997	1.22289	0.00449912	0.0146289
						GGN	9.66067	1.22119	0.00452675	0.0147122
						TJP2	221.545	1.22055	1.74054e-19	3.2908e-18
						TMEM51-AS1	4.28453	1.22046	0.0106838	0.0312444
						LIMS2	18.9337	1.22023	0.000834923	0.00328655
						BANCR	2.14613	1.218	0.00706565	0.0217345
						DMD	2.14613	1.218	0.00706565	0.0217345
						BTN3A2	54.624	1.2179	2.7417e-07	1.98108e-06
						PLAUR	502.95	1.21777	1.6231e-33	5.57431e-32
						C9orf16	239.432	1.21753	1.36551e-21	2.83514e-20
						VWA1	338.552	1.21669	5.94001e-28	1.64517e-26
						UAP1L1	75.8297	1.21473	2.30724e-09	2.10873e-08
						SWT1	27.2302	1.2147	0.000233172	0.00103888
						CTSH	99.1789	1.21421	3.06063e-10	3.01845e-09
						CHST11	139.36	1.21375	1.24074e-14	1.74806e-13
						NFIX	55.1265	1.21316	1.89859e-07	1.40384e-06
						B2M	2612.88	1.21287	3.45935e-85	4.00736e-83
						ZDHHC8P1	35.1466	1.21255	2.08602e-05	0.000114292
						TTC39C	64.7329	1.21174	2.8407e-08	2.32155e-07
						SLC43A2	173.841	1.21136	4.24897e-17	6.92939e-16
						ZFP36	216.361	1.20946	2.34492e-19	4.39363e-18
						ZNF227	63.7637	1.20671	4.65483e-08	3.72693e-07
						CECR6	8.08908	1.20663	0.00738975	0.0226029
						EIF4E3	52.8152	1.20631	9.00829e-07	6.05085e-06
						ARHGAP20	2.02715	1.20626	0.00755553	0.0230467
						SHROOM3	376.85	1.20567	2.88838e-31	9.08595e-30
						SLA2	9.24333	1.20561	0.0061772	0.0193856
						KCND2	1.9882	1.20495	0.00767461	0.0233323
						DPY19L2	12.3679	1.20484	0.00290029	0.00990934
						SLC8B1	82.0741	1.20475	1.10262e-09	1.03232e-08
						GRIK5	5.46053	1.20356	0.0112669	0.0326616
						COL8A1	4.35376	1.20318	0.0119176	0.0343366
						SLC51B	39.0142	1.20253	7.70206e-06	4.48627e-05
						SLC4A11	65.7474	1.20241	1.65013e-07	1.23259e-06
						SPRED1	386.641	1.20166	1.88891e-30	5.79213e-29
						IL15	7.46341	1.20126	0.00767382	0.0233323
						IRF1	147.564	1.20079	1.30644e-14	1.83707e-13
						MMP25	8.53753	1.19893	0.00670793	0.0207566
						ZNF630	4.69559	1.19885	0.0118183	0.0340775
						FLRT3	65.7631	1.19843	3.52964e-08	2.86852e-07
						SERTAD4-AS1	3.27742	1.19842	0.0117505	0.0339021
						MUC1	158.491	1.19813	8.13843e-15	1.16688e-13
						ARSG	8.03012	1.19803	0.00764349	0.0232681
						ALX1	44.647	1.19776	3.20367e-06	1.96805e-05
						USP27X	47.2637	1.19701	1.83065e-06	1.16937e-05
						SORBS1	82.2668	1.1959	3.38471e-09	3.03087e-08
						PCNXL2	237.311	1.19488	7.06457e-20	1.37669e-18
						HOXC9	32.2278	1.19365	5.80358e-05	0.000292706
						PPP1R15A	247.432	1.19086	2.49591e-22	5.30282e-21
						FAM105A	50.9252	1.19064	3.04893e-06	1.87932e-05
						PLSCR4	21.6325	1.19043	0.000460363	0.00193144
						LOC101929733	4.66165	1.19041	0.0125209	0.0358553
						MAP2K3	411.054	1.18958	2.54354e-30	7.76683e-29
						VPS37B	287.506	1.18625	2.05427e-25	5.03935e-24
						SLPI	13.4439	1.18593	0.00284203	0.00973763
						KBTBD8	12.8335	1.18485	0.00352971	0.0118002
						PRRG4	78.7259	1.1848	8.37386e-09	7.2537e-08
						TCN1	1.93822	1.18453	0.00852781	0.0256094
						DNAJB5	57.8916	1.18435	5.85224e-07	4.02541e-06
						ADGRA1	2.44432	1.18369	0.0112568	0.032639
						HOXB4	3.08915	1.18269	0.0129663	0.0370002
						GDF11	149.29	1.18231	6.06426e-14	8.09086e-13
						A1BG	15.4985	1.17988	0.00196868	0.00706014
						GLRX	330.597	1.17976	5.59076e-28	1.55434e-26
						LINC01278	128.747	1.17956	3.29119e-13	4.15555e-12
						ANKRD30A	5.80306	1.1769	0.0120995	0.0347784
						DNAJC12	121.446	1.17673	4.14319e-10	4.05322e-09
						PLXDC2	1.92871	1.17382	0.00899733	0.0267901
						APLF	20.1888	1.17166	0.000812526	0.00320462
						KCNAB3	17.0957	1.17154	0.00181199	0.00657415
						AWAT1	3.12251	1.16903	0.0140832	0.0398987
						FAXC	51.0953	1.16764	2.2406e-06	1.41269e-05
						FNTB	19.5803	1.16703	0.000860079	0.00337103
						LGR6	6.82791	1.16522	0.0109044	0.0317623
						EXOC3L2	4.11566	1.16462	0.0150815	0.0422756
						LY6E	617.116	1.16267	2.27568e-32	7.48103e-31
						EDA	12.0051	1.16254	0.00485828	0.015671
						NPDC1	374.336	1.15936	3.84748e-20	7.5889e-19
						COL7A1	164.779	1.15723	1.45197e-14	2.03192e-13
						SLC35F3	71.566	1.15554	7.79489e-08	6.08085e-07
						PTPRU	206.672	1.15446	2.50983e-16	3.93908e-15
						PPM1L	3.43041	1.1523	0.0160628	0.0445136
						ZNF468	37.2701	1.15075	3.08007e-05	0.00016336
						FAM167A	60.9613	1.14978	2.80646e-07	2.02487e-06
						ESM1	3.39945	1.14905	0.0163665	0.0451922
						KCNF1	402.7	1.14702	2.56702e-30	7.82218e-29
						PVRL2	579.62	1.14685	1.65195e-34	5.90976e-33
						NUDT3	7.60295	1.14598	0.0106334	0.0311156
						ENTPD5	96.771	1.14571	8.25061e-10	7.79456e-09
						SDHA	1118.44	1.1452	1.02702e-49	5.65674e-48
						OCEL1	43.9265	1.14505	2.09523e-05	0.000114754
						TAPBPL	40.8381	1.14386	2.82924e-05	0.000151044
						PLA2G15	96.3827	1.1436	9.13282e-09	7.89707e-08
						CFI	227.223	1.14347	1.87881e-18	3.35246e-17
						KIF4B	160.437	1.14257	2.56613e-14	3.51362e-13
						RNF128	1.9192	1.14169	0.0105325	0.0308657
						SKIDA1	11.7781	1.14042	0.00554026	0.0176063
						CTAGE1	8.98372	1.13928	0.00958339	0.0283961
						SPTB	471.784	1.13918	5.15931e-32	1.68092e-30
						HENMT1	23.6506	1.13916	0.000645779	0.00260801
						HEXB	934.728	1.13864	5.53812e-52	3.19503e-50
						KLHL13	9.06126	1.13832	0.0103261	0.0303319
						LOC100506368	3.00112	1.13802	0.0166798	0.0458921
						KIF12	26.0933	1.13766	0.000721996	0.00288403
						GPR63	13.3159	1.13761	0.00406513	0.0133727
						ATM	400.181	1.13596	4.43099e-30	1.33902e-28
						DDX60L	147.359	1.13584	2.44983e-12	2.90006e-11
						MAML2	50.874	1.13468	2.20751e-06	1.39303e-05
						SVIP	136.181	1.1323	1.01863e-12	1.24209e-11
						CRB3	90.9745	1.13133	6.08274e-08	4.8252e-07
						SLC22A15	8.56407	1.1311	0.0101801	0.0299649
						ZNF516	46.1501	1.12916	6.98708e-06	4.10066e-05
						RIMS3	154.452	1.12806	4.52402e-14	6.10847e-13
						FRMD4A	127.933	1.12751	2.02111e-11	2.20809e-10
						ZNF35	36.1795	1.12722	7.58883e-05	0.000374845
						ZNF106	684.722	1.12687	5.46325e-44	2.58063e-42
						SMPD1	206.255	1.125	1.53687e-15	2.29603e-14
						CCDC102A	52.2619	1.12497	2.1396e-06	1.35369e-05
						MGC70870	37.9145	1.1241	5.52472e-05	0.000279511
						LINC00920	10.2341	1.12408	0.00769695	0.0233905
						GCAT	31.9876	1.12398	0.00021925	0.000983457
						PHEX	18.1912	1.12044	0.00194108	0.00696975
						ARC	8.30687	1.11885	0.0121025	0.0347802
						IFT27	120.055	1.11635	5.31346e-11	5.57551e-10
						KIF13B	241.054	1.11594	1.48207e-18	2.67065e-17
						RCN3	10.8004	1.11501	0.0114399	0.033111
						DLG3	104.967	1.11492	4.62277e-10	4.49826e-09
						CHRDL1	211.341	1.11445	4.17436e-18	7.34084e-17
						ACHE	66.5114	1.11398	5.8051e-07	3.99676e-06
						ACTC1	2.43463	1.11394	0.0166109	0.0457459
						KCNJ2	57.9926	1.11297	1.28117e-06	8.43478e-06
						XPNPEP1	341.924	1.11139	1.7027e-26	4.4065e-25
						SLC18B1	67.3995	1.11131	2.52335e-07	1.83512e-06
						FAM111A	254.379	1.11115	1.59234e-19	3.01842e-18
						PVR	1333.17	1.1107	2.33263e-59	1.5476e-57
						DUSP10	18.3213	1.10968	0.00245364	0.00857189
						EMP1	59.2712	1.10921	9.50363e-07	6.3777e-06
						PTPRF	1598.66	1.10847	1.14708e-54	7.00536e-53
						CFD	33.3163	1.10661	0.000219066	0.000983238
						ABCC9	104.325	1.10572	3.71822e-10	3.64725e-09
						TMEM86A	15.9733	1.10457	0.0032528	0.0109699
						C16orf45	469.97	1.10436	2.91768e-27	7.78546e-26
						WNT3	296.14	1.1032	2.60088e-23	5.84938e-22
						STXBP5-AS1	5.92578	1.10315	0.0180924	0.0491855
						GNLY	19.9445	1.10055	0.00146278	0.00544383
						KIF4A	702.926	1.09682	6.86564e-44	3.22221e-42
						ULBP2	21.1616	1.09658	0.00138926	0.00519272
						SRPX2	36.1737	1.09652	0.000113744	0.00054415
						PDIA3	1203.31	1.09581	1.95274e-45	9.46917e-44
						CDC26	13.5385	1.09515	0.00619766	0.0194414
						ASAH1	937.703	1.09478	1.97214e-48	1.04674e-46
						SMIM10L2A	18.8463	1.09466	0.0035905	0.0119773
						MOCS1	58.5396	1.09444	1.32733e-06	8.69947e-06
						IL6ST	3768.04	1.09205	7.8219e-100	1.16498e-97
						COL4A1	269.001	1.09131	2.84459e-21	5.86435e-20
						SPATA6L	15.2798	1.09032	0.00399524	0.0131606
						ARMCX6	24.1485	1.08927	0.00090979	0.00355157
						SLC19A3	15.2008	1.08851	0.00456263	0.0148126
						RSRP1	69.9392	1.08833	2.01872e-07	1.49116e-06
						PRLR	7.46534	1.0883	0.015883	0.0441411
						PSD3	807.096	1.08699	8.9149e-46	4.39601e-44
						MMAA	22.328	1.08637	0.00108971	0.00419113
						EEF1A2	3492.93	1.08504	3.08335e-80	3.28501e-78
						LOC648987	80.8407	1.08355	3.10072e-08	2.52416e-07
						KLF2	80.2597	1.0805	5.23851e-08	4.17593e-07
						NAGA	175.884	1.08008	4.82854e-14	6.4777e-13
						SEL1L3	612.048	1.07987	1.23135e-37	4.8575e-36
						NAV2	519.86	1.07895	2.95269e-34	1.03849e-32
						PPL	195.908	1.07857	3.12681e-15	4.58682e-14
						CPT1A	894.332	1.07831	1.78291e-51	1.01654e-49
						CLCN4	140.387	1.07713	9.49706e-12	1.06959e-10
						CAPS	15.0548	1.07602	0.00578044	0.0182741
						APBA2	213.488	1.07567	8.06291e-17	1.29325e-15
						SPAG4	51.0371	1.0751	8.72334e-06	5.03264e-05
						CD38	19.9239	1.0746	0.00188319	0.00680034
						MARCH2	149.139	1.07432	2.55829e-12	3.02355e-11
						B3GLCT	141.368	1.074	3.90818e-12	4.57082e-11
						ADPRH	35.3309	1.07048	0.000176484	0.000807257
						SEPT3	51.1579	1.07008	8.36209e-06	4.83593e-05
						LINC01482	1.73982	1.06949	0.0150749	0.0422735
						SPARC	255.537	1.06916	1.15228e-18	2.08668e-17
						DSG3	1.70087	1.06915	0.0152435	0.0426642
						LOC102724297	1.70087	1.06915	0.0152435	0.0426642
						TMEM216	81.3634	1.0689	1.14643e-07	8.76545e-07
						EPOR	78.9238	1.06676	9.79252e-08	7.55452e-07
						C21orf91	41.3095	1.06653	4.90634e-05	0.000250921
						RGS16	9.53644	1.06547	0.0142842	0.0403899
						BDKRB1	151.794	1.06509	5.10344e-13	6.35037e-12
						MCOLN2	39.5667	1.06248	6.93208e-05	0.000344856
						COG3	159.268	1.06154	1.01877e-11	1.14209e-10
						RBMS2	579.41	1.06061	2.11611e-37	8.23647e-36
						ADAMTS8	1.6604	1.05883	0.0160251	0.0444344
						IZUMO3	1.6604	1.05883	0.0160251	0.0444344
						ZNF354A	52.5245	1.05793	2.28514e-05	0.000124249
						ZNF525	12.7554	1.05771	0.00997194	0.0294279
						NPC2	1545.63	1.05751	3.06974e-69	2.62023e-67
						ELL	81.5138	1.05682	1.3743e-07	1.03988e-06
						EIF1B	137.023	1.05639	5.48708e-11	5.75355e-10
						ROBO3	10.2238	1.05472	0.0160757	0.0445408
						CRY1	95.4165	1.05461	6.94524e-09	6.05572e-08
						SLITRK5	22.429	1.05418	0.00176962	0.00643801
						NLK	250.742	1.05395	1.22058e-18	2.20762e-17
						SDC2	1.71838	1.05309	0.0162763	0.0449979
						MBD1	294.804	1.05298	3.31845e-17	5.45451e-16
						ZBTB47	70.2017	1.05238	5.19899e-07	3.61355e-06
						TCAF1	175.177	1.05132	8.77301e-14	1.15154e-12
						POF1B	34.2656	1.05112	0.000348753	0.00150115
						ZGLP1	13.6343	1.04944	0.00690315	0.0212885
						RARB	134.802	1.04775	1.31967e-10	1.34982e-09
						MEIS2	130.363	1.04601	4.22589e-11	4.4957e-10
						ZNF443	18.1137	1.04575	0.00357557	0.0119344
						AKAP1	780.898	1.04317	1.54578e-40	6.48338e-39
						TAOK3	292.504	1.04304	1.60634e-19	3.041e-18
						RRBP1	1460.47	1.04256	4.88822e-59	3.22843e-57
						LOC100130476	32.9049	1.04232	0.000433431	0.00182843
						FNDC4	84.214	1.04149	1.78496e-07	1.32452e-06
						SDCBP	1327.18	1.04024	1.39924e-46	7.09143e-45
						BDH1	21.6448	1.03796	0.00255971	0.00888926
						DCAF8L2	1.81985	1.03746	0.0174592	0.047704
						MANSC1	156.068	1.03668	1.14015e-12	1.3845e-11
						FAM161B	34.5381	1.03627	0.000235085	0.00104581
						TADA3	747.455	1.0354	4.51467e-27	1.19161e-25
						ATP9B	172.778	1.03492	1.99849e-13	2.57685e-12
						PPM1K	24.0946	1.03447	0.00132173	0.00497086
						TM4SF1	912.124	1.03446	6.99765e-46	3.47407e-44
						CSAD	29.3482	1.03413	0.000572887	0.0023495
						PPP1R13L	111.164	1.03371	2.46778e-09	2.24282e-08
						FZD7	83.9778	1.03091	1.53909e-07	1.15262e-06
						LSR	302.174	1.03075	4.69578e-18	8.18872e-17
						PDIA3P1	1297.08	1.03064	3.94248e-60	2.64457e-58
						PLA2R1	89.3306	1.02977	1.26066e-07	9.57449e-07
						KIAA1551	369.881	1.02959	1.90507e-22	4.07121e-21
						ZNF860	57.191	1.02878	7.2645e-06	4.25151e-05
						ARHGEF2	555.951	1.02866	1.78272e-31	5.66897e-30
						MGST3	497.51	1.02832	1.19143e-28	3.41653e-27
						TMEM51	131.231	1.02829	1.53401e-10	1.55922e-09
						C3orf52	53.9933	1.02809	1.10775e-05	6.311e-05
						MITF	284.399	1.02768	1.5624e-19	2.96551e-18
						CLTB	511.998	1.0274	3.61779e-29	1.0561e-27
						LPAR2	17.8351	1.02727	0.00570452	0.0180506
						RSG1	16.9173	1.02647	0.00484337	0.0156299
						RANBP6	805.099	1.02607	4.93735e-36	1.82444e-34
						TRAK1	448.302	1.02569	2.15098e-28	6.09625e-27
						ZNF774	21.647	1.02413	0.00256941	0.00891234
						RELL2	25.8123	1.02367	0.00193292	0.00695071
						ADCY6	475.851	1.02148	6.88636e-28	1.89291e-26
						DLL3	52.1506	1.02013	2.00419e-05	0.000110099
						SOCS2	50.4902	1.02008	2.74867e-05	0.000147012
						ABCA12	26.2161	1.02004	0.00126995	0.00480088
						CCDC134	25.7714	1.0189	0.00110308	0.00423811
						ZBTB42	72.9582	1.01677	2.83913e-06	1.75593e-05
						TNS2	207.415	1.01645	9.14266e-15	1.29685e-13
						ITGA6	3041.53	1.01641	1.81319e-54	1.09814e-52
						NEBL	299.387	1.01584	1.98011e-18	3.52891e-17
						MYADM	1039.97	1.01578	5.55566e-44	2.61582e-42
						ST3GAL5	728.008	1.01544	1.28719e-37	5.06411e-36
						LOC101927204	11.9694	1.0133	0.014057	0.0398399
						HELB	16.5526	1.01327	0.00626672	0.0196075
						EML3	196.057	1.01313	5.95369e-14	7.9506e-13
						PLCB4	308.308	1.00944	5.22843e-20	1.02573e-18
						MAPK11	65.2526	1.0089	4.70697e-06	2.83194e-05
						MYCL	29.1849	1.00871	0.0011644	0.0044491
						F12	83.1094	1.00732	1.87246e-06	1.19347e-05
						DKK1	123.087	1.00603	2.84873e-08	2.32681e-07
						SLC25A45	82.6652	1.00561	2.70223e-07	1.95353e-06
						NANOS1	114.11	1.00513	2.46656e-09	2.24282e-08
						TM6SF1	17.5481	1.00477	0.00538806	0.0171675
						KCNJ14	23.2312	1.00301	0.00286758	0.00981594
						TRPM6	109.465	1.00171	9.82512e-09	8.46062e-08
						LTA4H	1446.88	1.00137	2.23866e-47	1.15461e-45
						SYT13	142.432	1.00012	1.98074e-10	1.98564e-09
						CMTM8	31.0475	-1.00061	0.000823001	0.00324488
						MMP28	257.316	-1.00228	1.02368e-17	1.74552e-16
						MPP1	323.778	-1.00284	3.28773e-21	6.76836e-20
						CRIM1	1026.91	-1.00385	1.80722e-46	9.09595e-45
						MIR210HG	22.4295	-1.00534	0.00280143	0.00961882
						EIF5A2	41.147	-1.00778	0.000139286	0.000651399
						C17orf97	13.5546	-1.00806	0.0101214	0.0298389
						TRAPPC6A	21.9635	-1.00808	0.00256061	0.00889028
						FOSL2	1199.7	-1.00849	8.17746e-55	5.05755e-53
						TMEM246	26.0486	-1.00943	0.00163155	0.005994
						GSTA4	91.5673	-1.01007	1.11989e-07	8.56701e-07
						ARHGEF25	32.0859	-1.01009	0.000618479	0.00251038
						GALNT18	257.536	-1.01155	1.00814e-17	1.72104e-16
						TDRKH	67.93	-1.01249	3.26535e-06	2.00341e-05
						TEX15	11.1678	-1.01331	0.0142025	0.0402054
						EMP3	448.248	-1.01414	7.50524e-28	2.05914e-26
						STMN3	110.272	-1.01475	5.08599e-08	4.06323e-07
						FUOM	13.2407	-1.01547	0.0101691	0.0299431
						PLCD1	41.5681	-1.0158	0.000120258	0.000572315
						DNTTIP1	171.215	-1.0163	3.83681e-13	4.81946e-12
						ERI2	57.8541	-1.01692	1.11227e-05	6.33427e-05
						DDIT4	199.389	-1.01728	4.37461e-14	5.91768e-13
						DST	2766.19	-1.01998	9.00615e-55	5.54657e-53
						SEMA3B	33.1597	-1.02005	0.000374098	0.00160127
						FBXL16	15.6361	-1.02049	0.00721338	0.022133
						DIP2C	87.9001	-1.02078	8.08907e-08	6.29697e-07
						IRS1	162.663	-1.02374	4.33266e-12	5.03901e-11
						TPM2	698.718	-1.02692	5.03035e-37	1.92711e-35
						SPATA5	69.2129	-1.02915	1.29416e-06	8.51264e-06
						GYG2	68.8864	-1.03107	4.82585e-06	2.89869e-05
						BASP1	868.633	-1.03208	1.64832e-42	7.35744e-41
						PAQR8	10.5527	-1.03265	0.0153029	0.0428142
						SYNGR1	18.9604	-1.03347	0.00411706	0.0135222
						AMDHD1	13.8431	-1.03359	0.00818376	0.0247002
						TANC1	747.274	-1.03365	5.74645e-42	2.51123e-40
						S100A3	31.358	-1.03385	0.000457592	0.00192091
						IFT43	41.4208	-1.03579	0.000144171	0.000671665
						C1QL1	10.3012	-1.03592	0.0152408	0.0426642
						ADM	42.9601	-1.03707	0.000106237	0.000511253
						STXBP4	176.985	-1.03846	6.1012e-13	7.55969e-12
						MCTP1	38.3585	-1.03872	0.000148409	0.000688986
						NOTCH3	384.389	-1.03874	1.0682e-22	2.31671e-21
						TCF7	13.6473	-1.03919	0.00863126	0.025869
						SFMBT1	61.7377	-1.0402	2.82279e-06	1.74731e-05
						DOC2A	12.3327	-1.04386	0.0111469	0.0323589
						RBP1	1.65675	-1.04387	0.0174001	0.0476048
						GLDC	63.6616	-1.04399	1.81273e-06	1.15996e-05
						BNIP3L	625.15	-1.04482	1.58264e-32	5.23814e-31
						BAIAP2	143.911	-1.04549	1.97586e-11	2.1619e-10
						FAS	404.099	-1.04772	2.61057e-26	6.69664e-25
						CHST4	14.6958	-1.04834	0.00606958	0.0190766
						APLN	17.159	-1.0495	0.00473907	0.015334
						ZFYVE28	39.7014	-1.05036	0.000100222	0.000485187
						REEP6	112.964	-1.05163	4.21433e-08	3.38911e-07
						STARD13	12.3747	-1.05194	0.00959725	0.0284256
						SERTAD2	302.541	-1.05233	7.97603e-21	1.62368e-19
						TRIML2	16.8979	-1.05242	0.00514727	0.0164938
						YPEL2	88.3338	-1.05245	5.02615e-08	4.01761e-07
						SCEL	293.524	-1.05518	1.74396e-17	2.92248e-16
						WDR31	10.9102	-1.05564	0.0116619	0.033693
						CNNM4	373.929	-1.0561	1.71743e-23	3.89853e-22
						KIF13A	471.503	-1.05737	7.33102e-31	2.27667e-29
						SDK2	1.87977	-1.05819	0.015943	0.0442739
						CABLES1	118.392	-1.05977	2.66477e-10	2.64592e-09
						SFR1	162.467	-1.06262	2.26305e-13	2.88989e-12
						TLCD2	114.67	-1.07247	1.56566e-10	1.58697e-09
						ASB9	103.146	-1.07409	2.43863e-09	2.22048e-08
						PIR	42.2774	-1.076	4.80239e-05	0.000245863
						ADAM11	15.7785	-1.0765	0.00521316	0.0166903
						SCN1B	25.4196	-1.07773	0.00108188	0.00416431
						ARSI	121.09	-1.07887	2.5985e-10	2.58539e-09
						TTC9	64.5764	-1.08247	6.6509e-07	4.54691e-06
						ADGRB2	46.0353	-1.08448	2.23272e-05	0.000121691
						HSPA12A	88.1164	-1.08522	2.23056e-08	1.84879e-07
						BAHCC1	108.555	-1.08581	4.05622e-10	3.97346e-09
						IGFBPL1	19.397	-1.08599	0.00256278	0.00889349
						SEMA6D	59.584	-1.08752	1.51527e-06	9.84721e-06
						OLFM1	7.53103	-1.08816	0.0158918	0.0441571
						LINC00842	64.3415	-1.091	4.84444e-07	3.38161e-06
						NMRK1	21.7361	-1.09114	0.00130648	0.00491988
						BAIAP2-AS1	70.6997	-1.09225	1.47729e-07	1.10976e-06
						C1orf233	34.6001	-1.09273	0.00013668	0.000641061
						SGK2	16.7268	-1.09813	0.00298777	0.0101796
						JAG1	248.477	-1.09893	5.78058e-20	1.13253e-18
						UNC5A	1.76123	-1.09983	0.0132675	0.0378153
						STEAP1B	6.7503	-1.10209	0.0176417	0.0481486
						MAPRE3	119.063	-1.1027	3.3092e-11	3.54895e-10
						STARD8	7.54479	-1.10339	0.0149794	0.042038
						WNK2	64.7971	-1.10401	4.16272e-06	2.52427e-05
						TMC6	40.6758	-1.10608	4.64515e-05	0.000238795
						PTPRS	331.883	-1.10615	9.18886e-20	1.7694e-18
						RBP7	2.30576	-1.10855	0.0168473	0.0463094
						CBS	92.2801	-1.11017	2.34091e-09	2.13627e-08
						GSDMC	5.99304	-1.11239	0.0172428	0.0472276
						NPY4R	2.43932	-1.11491	0.0164923	0.045488
						ATP11C	336.976	-1.11819	6.16272e-26	1.55088e-24
						CDCP1	420.745	-1.11844	2.18234e-31	6.92465e-30
						MAPK3	124.073	-1.11974	5.03234e-11	5.29957e-10
						GRB10	500.597	-1.12078	2.70783e-31	8.53638e-30
						RABL2A	10.9745	-1.12675	0.00688979	0.0212607
						TWIST2	18.0324	-1.12852	0.00169356	0.00618755
						FBXO36	13.1806	-1.12917	0.00424359	0.0138971
						LHPP	30.7152	-1.13014	0.000189309	0.000859562
						EVPL	326.832	-1.13067	1.03311e-24	2.4559e-23
						ACSF2	42.0826	-1.13105	2.13e-05	0.000116266
						GABRB3	855.805	-1.1312	3.02925e-54	1.81209e-52
						APLP1	149.026	-1.13164	4.93993e-12	5.70888e-11
						PPP1R3G	4.8052	-1.13345	0.0174277	0.0476625
						PRKG1	10.7644	-1.13379	0.00722078	0.022151
						CD44	3233.29	-1.13574	2.15884e-95	2.83878e-93
						KCNAB1	5.0452	-1.13691	0.0163866	0.0452304
						CCNYL1	375.059	-1.13812	5.53895e-29	1.60092e-27
						FOXC2	2.43579	-1.13927	0.014663	0.0413008
						RIMKLA	433.216	-1.14157	7.24979e-32	2.32567e-30
						SYT7	8.74088	-1.14199	0.00951456	0.0282036
						FOXL1	8.8657	-1.14234	0.00862288	0.0258492
						SLC39A10	675.914	-1.14283	3.14894e-43	1.45911e-41
						LRRC3	14.074	-1.143	0.00339191	0.0113812
						LRP4	62.4086	-1.14652	7.04936e-07	4.79462e-06
						CDH11	1067.03	-1.14707	5.45775e-65	4.04372e-63
						GCNT4	13.2809	-1.14766	0.00370856	0.0123191
						SRCIN1	17.6265	-1.14872	0.00254617	0.00885276
						ABCC3	1525.84	-1.1496	9.02115e-66	6.85795e-64
						RAB3B	313.429	-1.15002	3.78584e-26	9.61012e-25
						SLC2A3	99.9799	-1.1545	2.31439e-10	2.31059e-09
						FBXW10	9.54154	-1.15576	0.00789222	0.0238976
						C20orf141	2.53235	-1.15706	0.013313	0.037908
						GNAZ	1.89908	-1.15961	0.00980912	0.0289884
						LOC100130417	4.18505	-1.16039	0.015416	0.0430728
						RAP2A	446.752	-1.16422	4.33141e-32	1.41434e-30
						TRABD2A	118.839	-1.16473	4.75536e-12	5.50431e-11
						ELF4	172.113	-1.16494	2.1936e-16	3.44647e-15
						CHST1	2.00709	-1.16974	0.00920767	0.0273717
						FAM214B	37.5378	-1.16987	2.20674e-05	0.000120365
						JAG2	96.097	-1.1714	1.94708e-10	1.95458e-09
						HVCN1	13.7084	-1.17166	0.002942	0.0100354
						LINC01021	20.5958	-1.1724	0.000884583	0.00345964
						EPAS1	2341.52	-1.17381	5.95152e-105	9.87141e-103
						FOXN3	193.668	-1.17424	1.36873e-17	2.30959e-16
						TNFRSF19	16.1069	-1.17449	0.00163831	0.00601286
						FAM71D	3.78113	-1.17518	0.0139393	0.0395601
						CXCL12	158.464	-1.17544	7.81305e-14	1.0339e-12
						ATOH8	95.0482	-1.18185	3.30797e-10	3.25578e-09
						SDC1	1883.85	-1.18434	4.64695e-84	5.21746e-82
						PNKD	156.103	-1.18474	4.34899e-14	5.88848e-13
						PPEF1	8.02428	-1.18513	0.00767711	0.0233351
						CADM4	44.2379	-1.18758	4.46683e-06	2.69858e-05
						LINC00482	4.64987	-1.18985	0.0124991	0.0358071
						ADAMTS10	7.20411	-1.19162	0.0101586	0.0299183
						VGF	55.2836	-1.19288	8.85864e-07	5.95307e-06
						ADAM19	127.897	-1.19358	4.17942e-13	5.22732e-12
						GATA2	8.60057	-1.20053	0.00633782	0.0197791
						CDRT1	24.5403	-1.20211	0.000416172	0.00176429
						TIMD4	4.46345	-1.20277	0.0119784	0.0344897
						CMBL	223.576	-1.20506	7.27755e-19	1.33279e-17
						TIMM23B	25.1205	-1.20572	0.000392081	0.0016709
						RBBP9	393.845	-1.2063	6.62249e-32	2.14328e-30
						KIRREL	585.143	-1.20871	1.14814e-44	5.4587e-43
						NR2F1	37.8176	-1.20965	1.05411e-05	6.01713e-05
						LFNG	52.7238	-1.2102	5.20332e-07	3.61484e-06
						EPHX1	1204.64	-1.21074	2.41587e-70	2.15013e-68
						PPP2R2B	26.9016	-1.21085	0.000168574	0.000773743
						CHRD	3.91182	-1.21379	0.0113041	0.03275
						LINC00704	3.29647	-1.21694	0.0107381	0.0313529
						LINC01508	15.9505	-1.2186	0.00122341	0.00464419
						TNFSF15	306.883	-1.21924	2.26027e-27	6.0423e-26
						IFITM10	40.9774	-1.22128	5.49814e-06	3.27688e-05
						EPHB2	195.145	-1.22145	7.95453e-20	1.54394e-18
						NFE2L3	312.983	-1.22614	3.00739e-28	8.47412e-27
						GIP	11.1003	-1.22838	0.00370641	0.0123176
						NDRG1	859.503	-1.22924	2.6703e-60	1.82985e-58
						CDH6	6.75705	-1.22961	0.00813002	0.0245583
						CACNB1	24.1021	-1.23082	0.000193781	0.000878394
						SGSM2	311.88	-1.23187	3.36134e-28	9.45321e-27
						ADA	115.077	-1.23263	5.95242e-12	6.81959e-11
						ASPH	12281.2	-1.23617	3.18747e-164	9.12242e-162
						SCNN1B	17.7486	-1.23923	0.000693962	0.00278348
						DPYSL2	1776.74	-1.23953	2.37009e-96	3.23307e-94
						GLI2	115.249	-1.24202	7.29735e-13	8.98837e-12
						FAM131C	12.771	-1.24376	0.00222338	0.00786726
						PALD1	14.7729	-1.24537	0.00133826	0.00502527
						OSBPL5	28.2039	-1.24733	5.70982e-05	0.000288276
						RASGEF1A	101.805	-1.24866	2.07024e-11	2.26008e-10
						FHL3	21.7946	-1.24916	0.000218491	0.000981261
						DDC	12.2346	-1.24985	0.00202572	0.0072416
						TFCP2L1	12.4822	-1.25063	0.00262801	0.00908716
						DSC2	130.739	-1.25072	5.85032e-14	7.81971e-13
						SALL1	3.40448	-1.2524	0.00871907	0.026084
						KCTD12	487.52	-1.25274	2.37242e-42	1.04933e-40
						AHCYL2	1242.08	-1.25551	4.43469e-77	4.43347e-75
						LGSN	44.128	-1.25587	1.31514e-06	8.6312e-06
						SMOX	164.83	-1.2608	1.65599e-17	2.77826e-16
						C10orf105	2.15193	-1.26129	0.00572831	0.018121
						CALHM2	40.2158	-1.26134	4.1085e-06	2.49449e-05
						EBF1	2.51273	-1.26135	0.00556323	0.0176675
						CORO2A	35.1858	-1.26336	1.29929e-05	7.33351e-05
						SREBF1	1594.97	-1.2635	5.40319e-14	7.23531e-13
						RET	3.96803	-1.26453	0.00832795	0.0250835
						GNAI1	146.883	-1.26652	7.07871e-17	1.13664e-15
						TGFBR2	1419.12	-1.26668	1.38487e-85	1.61708e-83
						GBE1	409.235	-1.26676	7.79933e-38	3.08507e-36
						GBX2	6.90059	-1.26712	0.00592149	0.0186473
						PRDM1	19.1819	-1.26795	0.000342342	0.00147748
						CAMK2A	3.82689	-1.26803	0.00815059	0.0246154
						GPR162	10.1513	-1.26969	0.00279977	0.00961765
						AHDC1	160.916	-1.27559	1.33846e-17	2.26375e-16
						KLRG2	6.61531	-1.27583	0.00667828	0.0207
						PITPNM3	196.839	-1.27646	3.62513e-20	7.17944e-19
						WNT7B	265.698	-1.27753	1.30056e-27	3.5416e-26
						EFNB3	7.72783	-1.27809	0.00488558	0.0157324
						CEP55	1068.8	-1.28133	2.94572e-17	4.84731e-16
						TUBB2B	16.2432	-1.28194	0.000687784	0.00276249
						CYP26A1	5.12578	-1.28402	0.00677682	0.0209419
						MRC2	398.847	-1.28433	4.2983e-31	1.34343e-29
						ZNF185	55.8976	-1.28499	6.6876e-08	5.26212e-07
						IL6	24.6016	-1.28887	6.87325e-05	0.000342396
						LYNX1	38.8733	-1.28918	3.46803e-06	2.12151e-05
						NAT8L	113.596	-1.28925	1.14435e-13	1.49668e-12
						LINC00707	10.5168	-1.29039	0.00245323	0.00857189
						TPPP	13.7514	-1.29231	0.000979079	0.00380374
						RHOV	24.2873	-1.29526	7.57067e-05	0.000374074
						TSPAN33	12.2046	-1.29665	0.00186878	0.00675334
						NSG1	2.88698	-1.29775	0.00587248	0.0185103
						CTDSPL	132.365	-1.29849	8.07835e-15	1.15941e-13
						SLC44A2	71.4277	-1.3005	7.36669e-09	6.40406e-08
						GJA1	510.076	-1.30207	9.05046e-48	4.71787e-46
						IL1R1	495.858	-1.30271	3.72791e-42	1.63893e-40
						PLXND1	60.3887	-1.30503	7.53718e-08	5.89564e-07
						FAM20C	37.7887	-1.30545	2.5083e-06	1.56927e-05
						ADPRHL1	47.2563	-1.30548	3.88856e-07	2.75254e-06
						SEMA3A	17.4697	-1.30825	0.000626818	0.0025414
						MARC1	20.2533	-1.30953	0.000170952	0.000783428
						LHFPL4	10.9286	-1.31024	0.00172856	0.00629963
						KIRREL3	37.8765	-1.31335	1.7695e-06	1.13428e-05
						SCN4A	5.21535	-1.31574	0.00545397	0.0173623
						ARAP3	42.689	-1.32097	4.63962e-07	3.24485e-06
						TPM1	773.118	-1.32198	1.23353e-67	9.89265e-66
						CCDC3	2.94941	-1.32264	0.0052095	0.0166823
						LPPR3	11.2568	-1.32283	0.00164599	0.00603184
						CRIP1	354.551	-1.32717	4.2541e-32	1.39222e-30
						RP1	6.20235	-1.32752	0.00464626	0.0150604
						SHF	15.2856	-1.33002	0.000488993	0.00203924
						LSS	266.071	-1.33008	4.89373e-28	1.36837e-26
						GYLTL1B	13.4308	-1.33435	0.000934048	0.00363945
						PER2	15.6468	-1.33689	0.00050538	0.00209918
						FAM129A	42.5109	-1.33737	9.7177e-07	6.50939e-06
						GAB3	63.1455	-1.33761	1.77555e-09	1.63714e-08
						ANKS1B	2.90895	-1.33867	0.00465663	0.0150873
						AKR1B15	26.4515	-1.33939	3.59726e-05	0.00018853
						ABCC8	11.7274	-1.34236	0.00121942	0.00463143
						CD244	16.4633	-1.35215	0.00050747	0.00210606
						CYP1A1	6.18497	-1.35498	0.00403102	0.0132695
						COL13A1	14.6928	-1.35781	0.000584673	0.00239447
						GREB1L	11.442	-1.35834	0.00107865	0.00415518
						TMEM38A	5.08191	-1.35945	0.00444708	0.0144726
						ZCCHC12	9.30067	-1.36396	0.00192496	0.0069272
						CDON	26.8452	-1.36688	2.04712e-05	0.000112246
						RAB6B	49.5543	-1.36963	9.43719e-08	7.29969e-07
						AKR1C2	2878.71	-1.37022	5.38893e-152	1.26866e-149
						FAM171B	38.8043	-1.37023	5.6051e-07	3.87184e-06
						GARNL3	6.13382	-1.37132	0.00332875	0.0111925
						APOE	14.6206	-1.37465	0.000408951	0.00173721
						CXXC5	28.8231	-1.37513	8.36249e-06	4.83593e-05
						MAPT	9.25326	-1.37876	0.00161806	0.00595343
						ITGA2B	2.44254	-1.38133	0.00288009	0.00984724
						RUNX3	2.44254	-1.38133	0.00288009	0.00984724
						TNFRSF21	804.452	-1.38203	5.35034e-65	3.98437e-63
						KIF21B	7.3335	-1.3827	0.00244068	0.00854297
						PCDHGC5	3.75288	-1.3832	0.00388506	0.0128411
						ALDH3B1	621.775	-1.38447	5.94465e-49	3.19e-47
						LZTS3	75.4391	-1.38852	5.00168e-11	5.27109e-10
						LRIG3	39.1989	-1.39119	3.36434e-07	2.40244e-06
						RPS6KA2	285.318	-1.39404	3.40975e-33	1.15473e-31
						GLS	8912.36	-1.39498	7.14712e-134	1.51187e-131
						CLIC3	2.52418	-1.3954	0.00264346	0.0091323
						KIF7	23.9809	-1.39912	3.44039e-05	0.000180958
						DKK3	138.19	-1.40785	6.91866e-18	1.19226e-16
						CAMKK1	72.9799	-1.41826	2.11518e-11	2.30569e-10
						SLC2A12	17.8977	-1.42076	0.00012048	0.000573181
						CYP4F3	2.61728	-1.42284	0.00222762	0.00788036
						SAT1	219.241	-1.4242	6.4857e-28	1.7929e-26
						CLCF1	74.2583	-1.42452	1.34246e-11	1.49235e-10
						AVPI1	137.765	-1.42776	1.6576e-18	2.97227e-17
						PPFIA4	35.703	-1.42802	1.75743e-06	1.12704e-05
						FAM133A	25.3591	-1.42993	1.41121e-05	7.9284e-05
						SLCO2B1	3.25494	-1.43208	0.00263143	0.00909505
						CBR3	20.4595	-1.43311	5.90017e-05	0.000297269
						VEGFA	548.001	-1.43357	4.9169e-55	3.05392e-53
						STON1	4.16549	-1.43506	0.00274221	0.00943324
						FAM196A	5.30004	-1.43742	0.00250086	0.00871391
						ADAP2	65.5706	-1.43791	9.70969e-11	1.00157e-09
						LAMB3	971.097	-1.43963	4.74695e-58	3.12101e-56
						GRIN1	3.24084	-1.43992	0.00244899	0.00856248
						C8orf46	8.61559	-1.44484	0.00123118	0.00467003
						BATF3	60.2906	-1.44535	7.83642e-10	7.41955e-09
						KSR2	11.4392	-1.44689	0.000530169	0.00218845
						TBX3	164.652	-1.44824	4.17499e-23	9.24706e-22
						COL18A1	604.992	-1.44855	8.08473e-63	5.72838e-61
						P4HA3	15.56	-1.45022	0.000220987	0.000989866
						PCSK6	80.4991	-1.4514	3.42897e-12	4.02648e-11
						BST1	5.27033	-1.45269	0.00230795	0.00812124
						LURAP1L	77.2836	-1.45302	7.31979e-12	8.30145e-11
						GRIP1	11.4712	-1.45373	0.000584115	0.00239286
						GATA5	5.49621	-1.45378	0.0022286	0.00788192
						PDE6G	3.91699	-1.45591	0.00238125	0.00835296
						MMD	448.402	-1.45933	3.33752e-49	1.81094e-47
						LTBP2	52.5568	-1.45938	2.76597e-09	2.49364e-08
						CD22	12.7619	-1.46137	0.000313314	0.00136302
						COL26A1	17.5776	-1.46332	7.69337e-05	0.000379366
						KCNN4	159.189	-1.4647	1.38729e-22	2.99982e-21
						GRIN2A	30.0874	-1.46521	2.12032e-06	1.34207e-05
						PAG1	75.6124	-1.46712	1.98495e-12	2.37673e-11
						MPP2	23.2301	-1.46792	4.64633e-05	0.000238795
						BIN1	41.1444	-1.46854	1.69081e-07	1.25913e-06
						BCL2L11	128.551	-1.46884	4.40629e-18	7.72079e-17
						CTSB	11283.8	-1.4694	1.25855e-197	5.92572e-195
						MAST1	6.91104	-1.46958	0.00159619	0.00588332
						THY1	2.73315	-1.47326	0.00162794	0.00598375
						NAV1	680.777	-1.48212	1.4841e-74	1.39755e-72
						LAPTM5	2.96316	-1.4831	0.00151316	0.00561131
						TMEM37	8.97576	-1.48541	0.000775516	0.00307677
						LOC284080	4.23155	-1.4857	0.00193382	0.00695222
						GPR137B	37.1732	-1.48785	1.37727e-07	1.04159e-06
						HMGCR	724.9	-1.49681	1.91834e-77	1.94445e-75
						EVA1A	139.439	-1.49958	1.36405e-20	2.75376e-19
						MMP7	7.61523	-1.50308	0.0010685	0.00412152
						MMP9	7.31929	-1.50494	0.00100604	0.00389809
						PTGR1	771.069	-1.50719	7.3593e-77	7.30723e-75
						CBX2	167.288	-1.51172	3.34801e-23	7.48354e-22
						DEGS2	13.0272	-1.5121	0.000208512	0.000940016
						COL15A1	5.46004	-1.52286	0.00130758	0.00492273
						S1PR5	10.5516	-1.53004	0.000466782	0.00195668
						GPR146	5.81302	-1.53203	0.00124028	0.00469843
						DLG4	16.9571	-1.53287	4.51365e-05	0.000232878
						RPS6KA5	23.8714	-1.53389	5.56563e-06	3.3117e-05
						ST6GAL2	10.9976	-1.53636	0.000326874	0.001417
						SOX21-AS1	14.5845	-1.541	0.000120607	0.000573602
						CYP4F12	3.69821	-1.54115	0.00123844	0.0046927
						RHBDF2	197.402	-1.54203	1.34478e-29	4.00579e-28
						ETNK2	21.9449	-1.54339	1.00643e-05	5.75848e-05
						SDPR	181.022	-1.54345	1.35402e-26	3.5166e-25
						TSPAN18	8.13705	-1.54391	0.000616296	0.00250221
						LOC101927136	7.03462	-1.54659	0.000824177	0.00324776
						OSBPL6	62.2351	-1.5479	2.31904e-11	2.52038e-10
						MILR1	10.4542	-1.5497	0.000327269	0.00141829
						PNMA2	873.286	-1.55201	2.09345e-97	2.9101e-95
						GCLC	1404.06	-1.55365	5.471e-111	9.39467e-109
						KIF1A	3.67799	-1.55488	0.00114339	0.004378
						C16orf74	13.1651	-1.55518	0.000151073	0.000699797
						ANTXRL	7.00218	-1.55589	0.000771702	0.00306497
						ATL1	41.1582	-1.55607	8.63903e-08	6.70363e-07
						MBD5	15.3085	-1.55933	5.68739e-05	0.000287342
						SDC3	627.48	-1.56248	1.51467e-69	1.31596e-67
						VAC14-AS1	3.66837	-1.56478	0.00105559	0.00407602
						ALX4	18.4723	-1.56494	2.4083e-05	0.000130239
						SERTM1	3.05273	-1.56708	0.000880969	0.00344643
						CERS1	14.7853	-1.5681	6.20908e-05	0.00031165
						PIK3AP1	23.55	-1.57085	3.47564e-06	2.12528e-05
						SCARA5	30.6489	-1.57284	3.40963e-07	2.42961e-06
						RNF165	4.65267	-1.59057	0.000900923	0.00351789
						SH3PXD2B	378.705	-1.59503	6.53559e-53	3.84651e-51
						NR0B1	140.409	-1.59743	3.23412e-23	7.24007e-22
						BIRC3	116.105	-1.59971	4.41235e-18	7.72214e-17
						INHBB	23.0379	-1.60048	3.36566e-06	2.06235e-05
						SLC16A4	161.66	-1.60407	3.40565e-24	7.90284e-23
						SYTL2	156.617	-1.607	3.74581e-25	9.06698e-24
						MAOA	32.8944	-1.6232	1.14826e-07	8.77488e-07
						C1orf145	3.81414	-1.62584	0.000678496	0.00272894
						LINC01085	12.1448	-1.63188	8.13755e-05	0.000399784
						SUSD5	40.8145	-1.63487	3.52118e-09	3.14536e-08
						RASA3	58.1657	-1.63553	1.51005e-11	1.67356e-10
						COL5A2	110.048	-1.63628	4.74952e-19	8.78632e-18
						PCDHGB3	4.03281	-1.64193	0.000605232	0.00246552
						FBXL21	4.73373	-1.64332	0.000598064	0.00244001
						RARG	53.0988	-1.64523	2.28552e-11	2.48766e-10
						ADSSL1	31.926	-1.64864	8.30272e-08	6.45296e-07
						MAGEL2	4.75116	-1.64971	0.000568738	0.00233379
						DNAJB4	223.946	-1.65047	9.05369e-35	3.26291e-33
						DSE	47.9894	-1.65518	2.02962e-10	2.03324e-09
						GALNT13	156.503	-1.65708	2.09845e-27	5.6407e-26
						CTSV	7.01676	-1.65863	0.000360512	0.00154828
						KRT6A	119.602	-1.6595	9.14436e-21	1.85377e-19
						ITGA3	5300.51	-1.66051	3.63671e-212	2.30789e-209
						HNF4A	20.5871	-1.66363	4.13567e-06	2.50891e-05
						ARL4C	857.95	-1.6639	2.33803e-98	3.28134e-96
						LAYN	45.6226	-1.66426	2.82783e-10	2.80401e-09
						RASSF5	39.1754	-1.66649	3.6715e-09	3.27562e-08
						BARX2	300.459	-1.66692	8.00995e-48	4.19044e-46
						FAM83A	466.335	-1.66848	2.13865e-62	1.50076e-60
						APOC1	105.579	-1.67566	2.22792e-19	4.17978e-18
						JAZF1	18.9665	-1.67873	4.44474e-06	2.68636e-05
						PTPRN	4.07762	-1.67928	0.000456015	0.00191539
						H2AFY2	76.8021	-1.68179	6.90113e-15	9.94362e-14
						RBP4	7.78276	-1.68209	0.000233477	0.00103992
						ITGB3	13.9838	-1.68568	2.77204e-05	0.000148153
						NPR3	27.6679	-1.68801	2.87125e-07	2.0665e-06
						RHBDL3	5.49503	-1.69216	0.000373763	0.00160078
						ANKRD44	9.81934	-1.69234	0.000113833	0.0005444
						CX3CL1	3.38815	-1.69259	0.000363634	0.0015606
						MXI1	40.8708	-1.69407	2.60434e-09	2.35666e-08
						TNFSF9	69.8373	-1.70075	1.66295e-14	2.3205e-13
						LRRN2	54.1092	-1.7018	4.20426e-12	4.89357e-11
						NR2F1-AS1	26.2883	-1.70518	2.2965e-07	1.67766e-06
						CRABP2	37.0852	-1.70646	9.69457e-09	8.35806e-08
						KCNG4	9.41357	-1.70969	0.000133379	0.000626987
						DIRAS1	38.8992	-1.71019	1.10739e-09	1.03612e-08
						MYBL1	302.332	-1.71552	1.89077e-43	8.81715e-42
						SFRP5	4.26274	-1.71571	0.000342832	0.00147911
						SFTPD	4.22681	-1.71949	0.000331521	0.00143545
						ITGAV	3052.7	-1.72079	1.21088e-183	4.65103e-181
						CAMK2G	345.758	-1.73182	1.1975e-55	7.59946e-54
						KYNU	694.472	-1.73455	2.97577e-96	4.02169e-94
						KLF11	57.1647	-1.74058	4.03964e-13	5.06551e-12
						ALDH1A3	2035.78	-1.74214	2.44992e-189	1.02169e-186
						SYNPR	10.9498	-1.74312	5.42934e-05	0.000275162
						PHGDH	147.366	-1.74875	5.70533e-28	1.58318e-26
						KCNH2	8.40844	-1.74889	0.000128301	0.00060546
						BHLHE40	359.003	-1.74995	3.33966e-60	2.25674e-58
						SNTA1	73.3803	-1.75098	3.92335e-16	6.06623e-15
						CDH3	8.04971	-1.75327	0.000127173	0.000601093
						C1QTNF6	49.5945	-1.75918	4.4012e-12	5.11464e-11
						CAPG	385.318	-1.75919	1.10906e-54	6.8016e-53
						CILP	5.84268	-1.76584	0.00019079	0.000865641
						NTRK3	11.0951	-1.76904	3.75668e-05	0.000196321
						GRID1	3.71912	-1.77045	0.000202031	0.000912673
						TCF7L1	19.2473	-1.77404	1.35315e-06	8.86074e-06
						PSD4	139.1	-1.77487	4.24693e-26	1.07432e-24
						ENO3	154.591	-1.777	1.00213e-26	2.62135e-25
						SLC29A4	43.1905	-1.78369	6.95334e-11	7.25453e-10
						TMEM59L	27.3802	-1.78514	3.99638e-08	3.22628e-07
						PAQR5	464.8	-1.78841	1.67622e-68	1.39012e-66
						MYL9	4.55425	-1.79071	0.000186679	0.000849366
						SHC3	20.9176	-1.79105	7.387e-07	5.01025e-06
						SLC8A1	5.17353	-1.79356	0.000171848	0.000787287
						GNG4	23.3829	-1.79549	2.57558e-07	1.86845e-06
						GNAL	42.8138	-1.80044	4.0802e-11	4.35022e-10
						MYH14	57.8236	-1.80094	8.15988e-14	1.07687e-12
						SLC6A9	59.5886	-1.80432	3.86698e-14	5.25046e-13
						SLC9A2	27.8118	-1.82453	1.99887e-08	1.66354e-07
						RYR1	11.5675	-1.82758	1.72033e-05	9.56569e-05
						AKR1C1	1683.29	-1.82783	9.91931e-179	3.71236e-176
						DOCK10	473.87	-1.82859	2.11934e-80	2.2914e-78
						PAX8-AS1	15.2428	-1.83194	3.41986e-06	2.09381e-05
						TGFBI	3892.26	-1.84106	8.18405e-263	7.96362e-260
						KRT15	66.5896	-1.84153	3.18025e-15	4.66054e-14
						TBC1D2	114.718	-1.84571	7.43709e-23	1.62018e-21
						DPYSL5	208.179	-1.84605	5.30346e-39	2.16227e-37
						NID1	183.814	-1.85476	1.35139e-37	5.30238e-36
						LRP1	518.404	-1.85712	2.41354e-75	2.31763e-73
						ROS1	45.6937	-1.85975	4.88931e-12	5.65486e-11
						FMNL1	79.5475	-1.86004	4.82294e-17	7.8479e-16
						S1PR3	568.143	-1.86135	3.37502e-80	3.5697e-78
						MAP1B	3809.32	-1.86221	3.2891e-232	2.52672e-229
						SHH	7.16419	-1.87648	6.10573e-05	0.00030699
						ARL4D	150.145	-1.89392	6.6468e-33	2.23027e-31
						BICC1	17.3557	-1.89447	7.04923e-07	4.79462e-06
						TINCR	8.93211	-1.89656	2.57346e-05	0.000138351
						C2orf72	44.7942	-1.89784	3.57578e-12	4.19214e-11
						STRA6	36.7718	-1.89977	1.93355e-10	1.94234e-09
						GLUL	299.501	-1.90174	1.26084e-59	8.40333e-58
						THBS1	186.228	-1.90357	2.34534e-37	9.10443e-36
						SNX10	56.3874	-1.90721	1.1361e-14	1.60217e-13
						PLEKHA2	81.3786	-1.90894	3.46433e-19	6.44144e-18
						SLC16A3	555.922	-1.91708	2.43205e-97	3.34889e-95
						TP53I11	192.812	-1.92726	7.65425e-41	3.25719e-39
						SEPT6	88.3675	-1.92967	1.60911e-21	3.32671e-20
						NR6A1	17.1983	-1.9387	5.03967e-07	3.5095e-06
						GAL3ST1	10.228	-1.94882	1.01314e-05	5.79456e-05
						P3H2	192.584	-1.95226	5.47048e-41	2.34156e-39
						ALDH3A1	848.322	-1.96427	4.75996e-132	9.51731e-130
						CHST15	157.573	-1.97656	2.54069e-36	9.5087e-35
						ATP1A3	17.9378	-1.98149	2.12999e-07	1.56621e-06
						CNRIP1	4.41627	-1.9884	3.30223e-05	0.00017432
						NT5E	342.522	-2.00061	2.42483e-69	2.08193e-67
						STK32B	14.655	-2.00062	7.63327e-07	5.17248e-06
						CDH17	6.51052	-2.00194	2.4581e-05	0.000132637
						L1CAM	14.5573	-2.00317	1.66572e-06	1.07247e-05
						SNN	99.1524	-2.01238	3.33781e-24	7.77013e-23
						KRT5	7.27811	-2.01633	1.59986e-05	8.91623e-05
						LINGO1	7.94739	-2.02165	1.15299e-05	6.55338e-05
						LOXL2	531.067	-2.02841	9.17289e-88	1.13464e-85
						GPC1	948.093	-2.03406	9.97702e-162	2.64772e-159
						SH3RF3	4.70595	-2.03437	2.17883e-05	0.000118887
						PRUNE2	2363.66	-2.03981	3.78013e-239	3.06526e-236
						LBH	391.324	-2.04179	9.55842e-77	9.36341e-75
						NFASC	25.9515	-2.04377	2.58996e-09	2.34656e-08
						COL12A1	225.409	-2.04658	1.46078e-45	7.13094e-44
						PLIN2	147.433	-2.04859	1.11706e-34	4.00603e-33
						STC1	25.5012	-2.04865	1.86069e-09	1.7124e-08
						RIMS4	9.23218	-2.05414	5.53837e-06	3.29817e-05
						MAPK8IP2	17.718	-2.06071	7.36148e-08	5.76439e-07
						FAM19A5	9.07483	-2.06199	4.94494e-06	2.96656e-05
						TUBB4A	67.572	-2.08076	6.32295e-19	1.16088e-17
						ZNF469	24.9051	-2.08148	2.13287e-09	1.95181e-08
						GFRA2	36.7125	-2.09219	3.03782e-11	3.26751e-10
						MGARP	7.63814	-2.09245	7.24669e-06	4.24279e-05
						PLXNB3	28.5517	-2.10531	2.65702e-10	2.64002e-09
						C11orf86	243.122	-2.11214	1.17256e-56	7.47367e-55
						RBPMS2	59.0982	-2.11285	5.76006e-17	9.32083e-16
						DIRAS2	16.7569	-2.11428	6.79473e-08	5.33491e-07
						SCD5	9.43298	-2.11505	2.81112e-06	1.7412e-05
						PALM	40.0201	-2.12301	2.25911e-13	2.88739e-12
						C17orf104	96.9366	-2.12485	8.20677e-25	1.95729e-23
						CD24	3311.44	-2.12688	8.57201e-231	6.25585e-228
						DBP	25.6169	-2.128	9.77603e-10	9.18808e-09
						AIF1L	31.3014	-2.14477	1.6687e-11	1.83822e-10
						ITGB4	298.881	-2.1627	7.11371e-68	5.76843e-66
						CDKL5	45.9454	-2.17026	4.65937e-14	6.2796e-13
						SH3BP2	18.2084	-2.17252	1.99907e-08	1.66354e-07
						RSPO3	14.7862	-2.21472	6.27516e-08	4.96704e-07
						KCNH1	108.816	-2.21915	1.21022e-30	3.73454e-29
						NTN4	235.749	-2.23128	3.16314e-60	2.14741e-58
						SDK1	21.5815	-2.23141	2.58502e-09	2.34354e-08
						LGI3	14.9838	-2.23891	5.48508e-08	4.36296e-07
						WNT5A	8.72179	-2.24366	1.17814e-06	7.79871e-06
						MAP2	349.293	-2.24746	4.70142e-87	5.71849e-85
						MAP2K6	41.7696	-2.25169	9.74926e-15	1.37888e-13
						RFTN1	23.2848	-2.25401	3.17759e-10	3.12956e-09
						GEM	17.2256	-2.25793	9.99344e-09	8.60049e-08
						FIBCD1	12.7909	-2.27842	1.10882e-07	8.49127e-07
						C16orf89	27.7262	-2.27905	2.90202e-11	3.12835e-10
						KCNG3	7.62388	-2.28361	1.1017e-06	7.3326e-06
						CD70	40.5017	-2.29884	1.97055e-14	2.72627e-13
						FBXO2	66.0904	-2.31485	8.67925e-22	1.80459e-20
						G0S2	23.2152	-2.32814	9.65722e-11	9.96865e-10
						SLC43A3	9.00254	-2.32857	4.48088e-07	3.14437e-06
						ADAM23	24.2667	-2.33852	4.75135e-11	5.01814e-10
						ZNF488	79.1515	-2.35365	1.37669e-25	3.4058e-24
						CADM1	162.164	-2.35897	1.82264e-46	9.14203e-45
						ASS1	55.1412	-2.36514	3.05834e-19	5.70109e-18
						CACNA1E	260.236	-2.36733	1.74558e-71	1.57274e-69
						GPER1	31.694	-2.36977	8.0899e-13	9.93105e-12
						CKB	322.683	-2.37719	6.38222e-86	7.57357e-84
						NAMPT	3758.95	-2.37871	0	0
						AKR1B10	1469.33	-2.40071	1.25023e-218	8.29469e-216
						RASD2	22.1075	-2.40228	1.21141e-10	1.2417e-09
						HSD17B6	53.0217	-2.40695	1.5298e-19	2.90742e-18
						AKR1B1	7981.51	-2.43784	0	0
						BOC	166.507	-2.44109	2.19065e-51	1.24415e-49
						C15orf48	13.5238	-2.45504	1.21093e-08	1.03301e-07
						TMEM63C	28.2662	-2.46167	8.07844e-13	9.92533e-12
						P3H3	42.7558	-2.46958	1.34167e-16	2.12397e-15
						GABBR2	76.8079	-2.47315	1.84062e-25	4.52285e-24
						CRISPLD2	112.996	-2.50546	3.13491e-38	1.25707e-36
						NUPR1	15.4907	-2.50932	2.40713e-09	2.19454e-08
						CDHR1	55.025	-2.51036	4.10132e-21	8.38416e-20
						KCNK1	24.0926	-2.52303	5.05809e-12	5.83619e-11
						PTK7	12.7292	-2.53086	6.03125e-09	5.29994e-08
						CHD5	10.5768	-2.53519	2.28559e-08	1.89226e-07
						B4GALNT4	36.1842	-2.53646	1.8009e-15	2.67951e-14
						PER3	40.2222	-2.54475	9.00999e-17	1.44199e-15
						TTYH2	72.2517	-2.54513	2.59282e-26	6.66282e-25
						MGAT5B	67.9485	-2.54991	1.1913e-25	2.95717e-24
						RNF157	11.8051	-2.55216	9.46458e-09	8.1646e-08
						SLC24A3	9.97861	-2.56057	2.8273e-08	2.31189e-07
						SEMA5B	7.33468	-2.5797	5.62039e-08	4.46572e-07
						CA12	210.168	-2.60743	4.67185e-65	3.49694e-63
						WFDC21P	31.8008	-2.63179	3.03115e-15	4.45098e-14
						PAPLN	64.3271	-2.65987	5.18679e-25	1.25342e-23
						SCARA3	122.082	-2.67697	2.55515e-43	1.18774e-41
						IGDCC4	108.201	-2.70039	3.52391e-40	1.46122e-38
						OBSCN	117.173	-2.70391	5.08953e-43	2.32874e-41
						ARHGEF4	14.6212	-2.71069	2.90489e-10	2.87651e-09
						TMOD1	75.9622	-2.7228	8.07063e-30	2.42884e-28
						TP63	62.7252	-2.73393	3.8454e-24	8.90912e-23
						SIRPA	44.0026	-2.76708	3.04795e-20	6.05278e-19
						REEP1	31.1748	-2.78253	5.18207e-16	7.95347e-15
						KCTD15	143.829	-2.79564	4.36568e-52	2.5387e-50
						SLC6A12	20.0565	-2.83344	1.18293e-12	1.43525e-11
						WISP2	67.1728	-2.89758	2.92461e-28	8.25679e-27
						PCOLCE2	89.6487	-2.91465	1.02925e-36	3.89195e-35
						MEG3	21.455	-2.93203	1.51425e-13	1.96462e-12
						PLAU	1619.92	-2.93896	0	0
						LAMC3	22.1489	-2.9706	6.26753e-14	8.3468e-13
						MYO15B	69.3523	-2.97467	4.2093e-29	1.22145e-27
						NRCAM	441.556	-3.02154	1.10904e-151	2.56946e-149
						ANK1	35.5949	-3.02188	1.07978e-18	1.95782e-17
						NRG1	467.687	-3.04767	4.45854e-153	1.06683e-150
						CH25H	63.9268	-3.04841	1.21892e-28	3.48851e-27
						HLF	211.138	-3.12788	2.90547e-80	3.11825e-78
						JPH3	28.042	-3.14632	3.88631e-17	6.35214e-16
						WIPF1	19.4023	-3.22685	1.35887e-14	1.90528e-13
						SPP1	201.114	-3.24759	8.449e-82	9.20311e-80
						DCLK1	24.7622	-3.35254	3.51803e-17	5.76957e-16
						MMP2	52.8563	-3.37639	4.00379e-27	1.06253e-25
						SPOCK1	97.0399	-3.39288	1.22622e-45	6.02622e-44
						MB	25.8586	-3.41189	5.08687e-18	8.86013e-17
						CPLX2	14.182	-3.41675	6.17402e-14	8.22976e-13
						NOV	25.0216	-3.47042	5.10276e-18	8.87721e-17
						FSTL4	458.199	-3.50966	5.71663e-176	2.086e-173
						CACNG4	40.6267	-3.52025	2.00858e-24	4.72097e-23
						IGFBP1	170.84	-3.53577	4.71857e-73	4.33159e-71
						FBN1	35.9319	-3.56992	1.40707e-22	3.03811e-21
						FN1	15392.3	-3.58163	0	0
						COL6A1	392.94	-3.58561	3.59755e-158	9.21225e-156
						SEMA3C	155.599	-3.69443	4.13883e-70	3.63917e-68
						OLFML2A	88.7047	-3.70594	3.97188e-45	1.91332e-43
						RTN4RL2	60.6169	-3.71537	6.18703e-33	2.08078e-31
						COL6A2	222.487	-3.76017	3.87539e-99	5.54561e-97
						MCAM	229.186	-3.80246	1.43136e-101	2.22257e-99
						PGBD5	66.3983	-3.84861	7.83331e-37	2.99306e-35
						PAPPA	295.2	-3.89643	2.83289e-127	5.58769e-125
						CDH23	45.7701	-3.93108	2.049e-28	5.81852e-27
						IGFBP3	115.988	-4.0261	1.64617e-57	1.06789e-55
						CACNA2D1	97.5807	-4.22078	5.56668e-49	2.9982e-47
						SYNDIG1	47.2199	-4.24505	1.25439e-30	3.86267e-29
						SUSD2	188.718	-5.14138	1.05382e-85	1.24045e-83
