# Supplementary material for: Gene signature driving invasive mucinous adenocarcinoma of the lung
Source: EMBO Mol Med. 2017 Mar 2;9(4):462–81. doi: 10.15252/emmm.201606711 (PMC5376761; doi:10.15252/emmm.201606711)
Supplement: Supplementary file 10 — Dataset EV8 [file EMMM-9-462-s010.xlsx]

## Sheet: Dataset EV8
Dataset EV8. Statistics of RNA-seq and ChIP-seq data
Data	DataType	Single or Paired End	Read Length	Genome Build	Total Reads	Trimmed Reads	Reads after Trimming	Mapped Reads	Percentage of Mapped Reads
Case1_Tumor	RNA-seq	Paired-end	100	hg19	17901569	651352	17882629	13640730	0.762792
Case1_Normal	RNA-seq	Paired-end	100	hg19	21010553	1030401	20753407	15646782	0.753938
Case2_Tumor	RNA-seq	Paired-end	100	hg19	20607762	1133945	20228259	13459010	0.665357
Case2_Normal	RNA-seq	Paired-end	100	hg19	12774448	591674	12663608	9192974	0.725936
Case3_Tumor	RNA-seq	Paired-end	100	hg19	20273388	851477	20248431	17323526	0.855549
Case3_Normal	RNA-seq	Paired-end	100	hg19	22222380	943122	22201272	19114716	0.860974
Case4_Tumor	RNA-seq	Paired-end	100	hg19	12115122	640258	12113247	10187841	0.84105
Case4_Normal	RNA-seq	Paired-end	100	hg19	24277464	1298029	24221991	20987272	0.866455
Case5_Tumor	RNA-seq	Paired-end	150	hg19	34255997	13776540	34133147	28264440	0.828064
Case5_Normal	RNA-seq	Paired-end	150	hg19	38755101	15135157	38712047	30579219	0.789915
Case6_Tumor	RNA-seq	Paired-end	150	hg19	39332990	16328216	38382566	29715019	0.77418
Case6_Normal	RNA-seq	Paired-end	150	hg19	29180706	11353259	29032818	23150806	0.797401
A549_NKX2-1_pGK_rep1	RNA-seq	Single-end	65	hg19	7016921	903705	6113216	5881026	0.962018
A549_NKX2-1_pGK_rep2	RNA-seq	Single-end	65	hg19	8957327	1345621	7611706	7341156	0.964456
A549_NKX2-1_pGK_rep3	RNA-seq	Single-end	65	hg19	6577082	857605	5719477	5499729	0.961579
A549_NKX2-1_FOXA3_rep1	RNA-seq	Single-end	65	hg19	6225086	851793	5373293	5178402	0.96373
A549_NKX2-1_FOXA3_rep2	RNA-seq	Single-end	65	hg19	7228370	947481	6280889	6058745	0.964632
A549_NKX2-1_FOXA3_rep3	RNA-seq	Single-end	65	hg19	5828086	771854	5056232	4839820	0.957199
A549_NKX2-1_SPDEF_rep1	RNA-seq	Single-end	65	hg19	6967341	974193	5993148	5705254	0.951963
A549_NKX2-1_SPDEF_rep2	RNA-seq	Single-end	65	hg19	8998186	1284393	7713793	7387992	0.957764
A549_NKX2-1_SPDEF_rep3	RNA-seq	Single-end	65	hg19	6438760	745743	5693017	5430459	0.953881
A549_NKX2-1_rep1_Input	ChIP-seq	Single-end	40	hg19	11595013	1324057	10270956	9929479	0.966753
A549_NKX2-1_rep1_NKX2-1_IP	ChIP-seq	Single-end	40	hg19	17785643	1647287	16138356	15814564	0.979936
A549_NKX2-1_rep2_Input	ChIP-seq	Paired-end	115	hg19	11674742	1595723	10079019	9908857	0.983117
A549_NKX2-1_rep2_NKX2-1_IP	ChIP-seq	Paired-end	115	hg19	6174440	739829	5434611	5342476	0.983047
A549_SPDEF_rep1_Input	ChIP-seq	Single-end	65	hg19	16727776	1185291	15542485	15258504	0.981729
A549_SPDEF_rep1_SPDEF_IP	ChIP-seq	Single-end	65	hg19	14046238	991502	13054736	12761144	0.977511
A549_SPDEF_rep2_Input	ChIP-seq	Single-end	65	hg19	20896785	2470173	18426612	18022862	0.978089
A549_SPDEF_rep2_SPDEF_IP	ChIP-seq	Single-end	65	hg19	13677934	1667038	12010896	11759514	0.979071
